# Supplementary material for: TFAP2A enhances tumor stemness and promotes metastasis in pancreatic ductal adenocarcinoma
Source: iScience. 2025 Jul 5;28(8):113060. doi: 10.1016/j.isci.2025.113060 (PMC12302244; doi:10.1016/j.isci.2025.113060)
Supplement: Table S1. FPKM values of protein coding genes in four stages of in vitro liver differentiation model, related to Figure 1 [file mmc2.xlsx]

## Sheet: Table S1
Table S1. FPKM values of protein coding genes in four stages of in vitro liver differentiation model, Related to Figure 1
hESC	EN	LP	PH	Gene_name
0.0181272	0	0	0	FEZF2
5.42536	1.56856	4.8209	6.17457	FAM111A
0.238272	0.404219	0.36682	0.154848	LDHAL6A
8.09517	8.55039	3.39076	0.364244	KIAA0101
9.58766	8.13928	10.9675	5.3395	C7orf73
73.3166	46.7671	25.621	18.071	HAUS1
4.62093	1.99117	1.55551	1.56758	ACYP1
6.54061	7.83055	5.5391	5.61525	C18orf25
0.502827	0.788415	2.99633	0.873284	MRPL53
0	0	0	0	AC008676.1
3.19891	3.65364	1.89642	1.3049	FAHD2B
0	0	0	0	RP11-407N17.3
0.237357	0.375241	0.09895	0.074812	RP11-566K11.2
0	0	0	0	GNAT1
47.3941	30.8286	7.72686	3.77659	ECT2
2.87085	2.0325	1.52046	1.28614	GAS8
0.57013	1.2356	2.16856	1.33611	GALNS
0.00834445	0.00601147	0.0375694	0.046375	GGT2
5.28197	2.45845	1.9737	2.58403	KBTBD6
30.7629	18.7157	20.5645	15.6519	KCTD3
0	0	0.0995343	0	IL10
5.26011	4.98312	5.69875	2.39047	VPS45
0.00816785	0.205949	0.643551	0.814248	HLX
26.9333	27.2589	27.8414	13.6763	SH3BGRL
18.7065	19.7269	26.2316	9.41549	COX7B
0	0.024961	0.0901317	0.0641867	ZC3H12D
0.250572	0.0487882	0.487852	1.99007	C12orf39
2.77164	3.45	3.77384	4.0256	ZDHHC4
0.0123687	0.0044553	0	0.0472588	FSCN3
2.27064	0.257861	0.0402883	0	SERPINB3
0	0.0527901	0.412398	0.203623	METTL21C
20.7415	20.9419	23.6794	21.4816	OSBP
3.18675	4.66906	9.98673	8.20634	SPOPL
4.54029	3.90055	10.1605	8.49138	DTX4
10.9448	16.5969	9.14053	8.539	FAM207A
39.5702	43.8235	91.528	69.6405	UBXN4
1.61876	1.68388	2.0752	1.51867	ATG2A
3.32864	4.1758	23.4155	9.77364	EHD1
0	0	0	0.00958235	MAGEA10
2.9142	2.37314	7.12381	12.7556	SCMH1
0.00273932	0.00789378	0.0641331	2.27979	CASP4
84.4053	24.0387	7.36675	13.0795	SLC39A10
19.3876	12.2391	10.3179	3.58736	SS18L2
2.93481	1.73109	6.15089	3.96417	PLEKHG6
0	0	0	0	AL121758.1
0.0551741	0.0149056	0.0124206	0.114988	RP3-486B10.1
1.71304	3.62451	10.803	7.06728	STIM1
2.04156	1.66717	0.278208	0.332473	C12orf53
45.4333	30.0164	21.5694	7.34695	RRM1
0.222675	0.531222	0.22352	0.078614	VIPR2
6.27527	0.38019	1.76691	2.18971	SLC38A4
77.99	55.6032	70.0836	45.8863	COX7C
0.748943	1.21717	8.19897	8.25499	SLC35G1
0.00812279	0.0351107	0.885029	13.2213	SLC7A4
0.6883	0.841082	0.339969	0.407547	SLC25A53
5.54809	7.16251	5.92084	6.05013	BCL2L13
24.3674	17.4492	9.31766	3.06176	ZNF195
0.135245	0.984068	0.0121783	0.0219227	TSPEAR
6.57421	11.8737	8.00241	12.0376	ZNF841
0	0	0.0101233	0	AC009336.1
4.11141	7.58506	3.42461	3.09258	ZDHHC21
1.61129	5.04402	4.26712	3.29739	C5orf42
26.3924	29.5626	10.6921	9.56502	FAR1
1.6804	2.35326	2.56186	2.63912	S1PR2
0.202376	0.199627	3.37832	270.628	A2M
11.0136	10.505	6.98641	3.64801	TTI1
0.858028	0.939977	0.740698	0.394097	NRIP2
1.46824	1.65693	2.39201	3.0128	SNTA1
0.215336	0.188856	0.311931	1.00163	TCAP
0	0.0981224	0	0	CNGA3
4.6116	5.98471	16.1112	5.79898	CCS
3.78335	8.52746	41.2507	16.7602	HSPB8
56.3752	35.6063	31.3324	11.6257	SRRT
633.123	873.512	2215.68	1026.03	FTL
2.14218	5.73541	1.40593	0.429423	ACHE
4.95689	9.73034	3.14396	9.94964	NRP2
13.7222	13.2843	9.6305	5.26279	BAX
2.3485	1.88617	11.364	1.124	SLC2A11
0.303309	0.673567	4.92617	4.26636	C1QTNF6
0	0	0	0	C14orf177
6.08879	12.1175	15.3042	20.1807	ZNF160
0	0	0	0	MBD3L1
3.72553	2.87443	2.44236	1.34953	DNAJC24
0.090808	0.173613	0.0298773	0.323913	BZRAP1
0	0	0.0764498	0.0317585	MYH7
3.10113	0.175383	0.00674508	0.0806582	JPH4
0	0.00955418	0.0089565	0.0644918	CD6
1.03753	1.66793	10.4153	1.31475	OVOL2
0	0.344583	0.263207	0.516883	CST2
0	0	0.0946988	1.44292	CST5
2.5592	3.44155	1.66927	1.07584	SMAD1
4.98723	3.60091	2.52389	0.99874	SETMAR
0.719131	0.112585	0.175045	0.278917	DNAH11
1.97027	1.57293	2.94611	1.64659	WDR91
18.3344	11.8892	7.10103	8.2077	CBLL1
0.287918	0.371174	0.532166	1.62821	ENG
0.0617921	0.0296774	0.111283	0.0572359	SIGLEC16
16.2374	9.61269	11.8157	9.32549	CDC37L1
0.439712	0.273823	0.348969	1.85351	AK1
5.24294	8.25269	7.92236	5.9457	ARHGEF1
0.00355636	0.048679	0.534797	0.0914121	CNTN6
18.7151	11.8922	8.36584	5.27503	WDR46
10.2886	12.5522	8.38511	10.0997	XAB2
0	0	0	0	ANHX
0	0	0.00507747	0.0117516	CD300LG
20.7742	22.8143	55.4256	49.801	SPINT1
0.218146	0.0181334	0.00755512	0.128231	ETV7
0.620173	2.76274	2.43776	41.8717	FBN1
1.37992	1.34892	3.1671	2.34655	ZFYVE19
0.022952	0.0992101	0.16534	0.0956686	PPP1R14D
0	0	0.533316	2.38639	AVPR1A
9.71739	10.4359	17.3055	9.16161	MCTS1
23.6284	52.8771	34.6333	15.9055	TMA7
19.0673	17.4429	12.1929	8.56023	SART1
0.0595104	0.102893	0.0964567	0.311442	TBC1D10C
2.37479	1.04521	0.226906	0.0503948	RIMS4
6.29669	4.61411	20.3234	7.44383	FBXO17
18.1114	2.61205	46.3737	9.9484	TUBB4A
0.0494707	0.0139459	0.00581043	0.085171	NPAS3
0.078452	0.346573	0.274576	0.204634	AKAP6
0.709874	1.00935	0.835468	3.3958	PDLIM4
12.3556	8.84441	10.2556	5.27744	KIF3A
3.00039	3.71534	11.6693	25.0029	EMP2
54.9488	27.3567	26.2693	7.13634	NFE2L3
13.0858	10.435	11.5996	4.25178	C6orf203
10.4978	4.56391	5.01527	2.1068	QRSL1
0	0	0	0	UMOD
0	0	0	0	PDILT
16.948	17.8303	16.8077	23.4581	SNX9
4.48714	1.72634	3.00746	0.556477	RTN4IP1
6.30945	6.1392	8.21185	2.6955	MINOS1
0.391344	0.118229	1.222	0.469188	TNFSF12
0.00585463	0	0.00527189	0	CYP4F11
0.0519646	0.262053	0.163773	204.848	SAA1
6.77131	9.69466	11.972	3.21089	DOLK
3.47059	0.547636	2.3621	0.818101	CXCL12
7.73278	5.97006	7.01532	6.56722	RAB11FIP2
1.28191	1.11018	2.72616	1.57266	PHYHD1
8.98079	7.26844	14.8079	11.3693	ERLIN1
2.59825	3.30426	2.20948	3.85982	ZXDB
2.08818	1.78366	1.91885	1.53053	ZNF568
41.2086	23.3701	25.599	16.9684	EIF3M
4.18644	3.67778	6.32955	4.54663	PELO
0.132103	0.051245	0	0.0141188	ZNF593
6.53883	8.21432	8.15288	10.2475	KIAA0319L
3.98187	2.1189	2.60407	0.696306	C1orf216
0.0137363	0	1.06374	15.5163	SCGN
10.1467	11.5761	13.9842	8.67656	SLC30A6
0.0995067	0.215059	0.358409	0.276509	ATP5L2
3.48769	6.35466	13.5989	8.35076	NUDT2
0.656788	0.439956	0.389089	0.492291	PABPC5
0.077896	0.159	0.175357	0.0450952	C9orf24
2.81253	5.12999	7.79826	4.0456	SLC35C2
5.64971	7.79574	5.46123	15.7943	FAM219A
0.736436	0.756413	5.33791	1.23595	C4orf32
142.978	140.042	137.52	112.436	RPL15
0.111408	0	0.542902	0.173	PTGDR
2.86298	2.0428	2.63146	2.52817	ZCCHC4
6.82264	6.611	10.1547	4.06631	DZIP1
3.18218	1.14625	0.251546	0.793136	CLDN10
15.9264	39.7491	61.3301	237.534	COL4A2
0.0942724	0.0679153	0.326051	0.126517	PLXDC1
7.69428	3.76293	2.75093	2.43636	SORL1
15.7825	8.27156	6.61312	3.75555	C2orf56
0.223927	0.322641	0.0742879	0.0450311	DRD1
9.41207	11.4688	7.08797	4.1056	SHKBP1
42.4004	59.6599	150.557	102.373	TMED9
0	0	0	0	SLC35G4
1.51789	1.64194	13.6848	19.8029	MORC4
0.905549	1.45962	1.98867	3.3536	KCTD11
9.94838	9.57594	13.038	9.76974	SNX1
3.52892	4.45355	5.22533	4.51691	ALG12
0	0	0	0	OR4F15
0	0	0	0	GPIHBP1
0	0.142658	0.512647	0.670633	VMO1
0.144761	0.0289689	0.510546	0.0195543	CDH18
0	0	0	0	IFNA17
17.046	13.0052	9.43991	4.28713	GSPT2
0.740681	0.729032	1.33117	0.359974	TMEM194B
1.55035	4.40908	2.4065	2.25492	C14orf101
0.222221	0.284608	0.177869	0	ALG1L
2.93538	3.21043	2.5187	2.15327	ANO5
0.0523065	0	0	0	DEFB4A
4.94228	4.34065	10.3161	19.4587	CALCOCO2
0.43412	0.0446781	0.572403	0.183104	FAM19A3
0	0.149419	0.0415028	0.208123	KPNA7
5.51778	3.30509	2.9362	0.17728	RAB39B
0.16797	0.176471	0.485265	0.126413	CLIC2
1.73135	0.384411	1.96283	2.99706	AFF2
11.4339	14.0744	9.9985	12.6965	KIAA0182
0.420594	0.20526	0.561987	0.0659776	KCNE1L
0.0874565	0	0	0	MEOX2
0.77681	4.05951	2.00224	1.70746	PINK1
1.01137	36.7276	0.204443	1.21879	CDA
0.174246	0.0268992	0.0112073	0.0259389	TRPC7
0.00459997	0.102731	9.04223	4.32683	PITX1
0.614342	1.46751	0.471141	0.13069	THSD7B
0.0420815	0	0.00631548	0.0194893	MMP13
0.00740692	0.384196	0.41352	0.293298	TMPRSS13
18.1619	10.2769	26.8078	87.9642	STOM
8.78344	10.2632	8.75447	5.21846	MAPK8
0	0	0	0	RP11-73E17.1
0.0851154	0.490548	0.0182484	0.0140785	SLC6A1
36.8481	47.9297	35.9436	63.4971	IGF2BP2
0.00820664	0.13401	0.0394122	0.0494099	MPP4
4.30939	5.82889	7.03715	8.45645	C11orf80
0.0300324	0.00721195	0.00450719	0.00347725	WFIKKN2
9.95993	7.76918	6.11651	5.19774	ING1
3.97659	4.16316	4.7666	5.7903	FCHO2
11.8962	16.0916	5.4042	0.957696	KIFC1
1.16411	1.23024	2.51231	2.05518	ZNF230
0.0209006	0.0564642	0.456391	0.0217794	GMNC
0.469934	0.388703	0.569437	0.217642	C16orf96
1.83272	0.204173	0.697548	0.879417	NXPH2
3.22164	3.49395	4.7023	2.71477	ZNF222
0.247596	0.346835	0.173407	0.258007	CCDC107
0	0	0	0.00561993	FKBP6
0.0058486	0.0526678	0.0552979	0.103607	ITGB2
1.35943	0.210578	0.584904	0.277195	TTC23L
0.0962541	0.0866787	32.5892	9.32803	LGALS2
27.0137	26.3816	9.73994	1.44616	RFC3
7.0421	6.30895	4.25331	2.05985	RFXAP
0.309206	0.387859	2.88583	35.7663	POSTN
694.386	465.195	881.25	1229.03	TPT1
0	0	0.0324682	0.00626221	STOML3
10.9085	7.28225	8.21225	7.49011	KIAA1704
0.0412453	0.226905	0.0236345	0.0547013	KL
165.127	190.524	158.26	93.9737	EIF4G2
0.00303643	0.00218749	0.0082026	0.0421881	IL10RA
13.6806	8.05685	6.68388	3.46495	WDR89
0.059606	0.119622	0.0900942	0.189295	ESR2
1.16179	2.6333	2.04296	2.71823	GALNTL4
18.1369	48.4561	17.9217	20.0781	ACTN1
0.00885695	0.0542358	0.542326	0.310722	LRRK2
2.93659	4.97818	14.6104	10.7511	ZFAND2A
0.314964	0.158023	0.660922	0.207083	SLC8A1
2.16364	4.46992	6.20124	5.73095	AP2A2
0.905028	1.86373	0.688092	1.36124	PLEKHM3
0	0	0	0	BSX
0	0.014348	0	0	OR1G1
3.97694	3.64211	8.30399	5.21095	ZNF223
0	0	0	0	AC084121.16
0.44514	0.794743	0.261413	0.376464	TAS2R43
0	0	0	0	AMY1C
0.228585	0.00748527	0	0	GABRD
65.1583	75.1476	79.4355	49.1261	CAPZB
118.879	75.6925	37.8627	25.9685	TCEA1
0.571012	2.67025	2.09668	3.27157	ULK2
0.0142076	0.0034118	0	0	CTD-3088G3.5
12.9575	11.3804	4.39692	3.28708	PHF6
17.8254	10.3783	4.29085	3.01002	C16orf88
2.41103	1.52881	0.653187	2.70012	CD109
0.955856	0.625388	0.542886	0.504983	PSMG4
0.00590157	0.620731	0	0.00409981	BHLHE22
6.07353	1.64696	3.29532	6.7781	DOCK11
5.9059	8.90348	5.59726	8.31944	LIN7A
6.38741	2.06872	74.7319	15.3149	IGSF1
13.1459	12.9724	333.679	338.476	GPC3
29.1415	94.7309	264.656	96.6099	KRT18
6.16654	18.1419	12.9798	8.50687	ACSS3
0	0.0134328	0	0	OR6B2
3.3791	4.11322	25.8547	11.029	FUCA1
13.8871	16.5719	23.0005	17.5967	C19orf6
0.282872	0.0271714	0.0339622	0.0982554	PXT1
0.15709	0.0532564	0.0748873	0.166905	GGN
0.284875	0.649889	0.528586	0.431786	PCDHGA3
0.433511	0.0858847	0.40012	0.835718	GLYATL2
0.910225	0.482116	0.831252	1.06585	TRIM69
28.9089	35.3565	14.449	8.5374	PSME4
7.63377	2.88081	0.125763	0.0331927	UNC5D
25.4976	22.8374	27.9569	22.5654	BTBD1
0	0	0	0	IL2RA
1.56272	2.03125	1.40718	0.942411	ANKRD16
0.0165775	0.0119427	0	0	BOD1L2
2.91097	1.81531	0.679881	0.492923	ECHDC3
0	0	0.215639	0.099818	C9orf71
4.53917	2.41025	0.177711	0.117516	GPR3
0	0	0	0	PRSS38
0.100386	0.1356	0	0	LRTM1
23.2362	10.291	8.76184	5.10626	WDR3
0	0	0	0	RP11-403P17.5
7.21513	6.98703	5.60247	4.94697	ARHGEF7
0	0	0	0	RP5-877J2.1
0.0152427	0.0146414	0.00457517	0	KIAA1210
24.3921	28.0344	45.4741	23.4563	TMEM230
3.44271	3.42502	3.40726	1.26816	ADAT1
4.8931	8.64337	11.9735	5.45413	LAMTOR2
0.503677	0.0984345	0.316033	5.4477	DAAM2
25.3316	15.9043	5.55377	3.76722	NUP155
1.87961	2.74551	4.53782	1.97406	PQLC2
10.3388	8.34096	6.27566	3.46397	GON4L
53.5815	36.0574	33.7134	29.9385	SNW1
5.50726	5.34205	4.82694	2.84514	ALKBH1
8.30438	9.19977	16.6173	11.3327	LGMN
12.8038	6.07232	5.50533	2.31993	ITPK1
9.25903	1.86493	0.0461588	0.00445137	CHGA
1.09063	1.2684	2.69689	6.93638	NIPAL3
0.574303	0.765244	0.443563	0.501142	C1orf201
1.84021	1.06213	0.949654	0.456036	MRM1
13.9659	11.5712	26.8377	14.3178	PJA1
11.4983	14.3817	12.4246	5.62419	DHTKD1
29.2418	24.9654	14.874	5.83768	NUP107
0.171942	0.0784507	0.165149	0.649	PENK
0	0.0160171	0.500505	0	GZMA
0.0958159	0	0	0	TCL1B
1.32706	75.6651	0.199163	0.0614607	FAM159B
1.92597	2.35407	0.81842	0.856903	C20orf94
1.79292	1.3981	14.5243	19.3834	FAM46A
0.220911	0.266573	2.43183	1.20855	FAM3B
0.0356742	0.728174	0.738838	0.5287	GPR39
0	0.00480998	0	0	FCGR3A
0.148578	0.0118931	0.089193	0	METTL11B
6.48506	6.69897	7.88545	4.97554	MRPS12
9.43279	7.85348	5.60578	5.33414	BAZ2B
9.66499	8.15137	18.927	35.7845	RAB11FIP1
0.029325	0.00704206	0.00704163	0.0230883	FGD2
0.968027	1.73579	0.82857	0.491433	CAPN10
0	0	0	0	LRRC24
7.93148	5.08864	2.84677	1.07876	TSPAN33
34.6943	24.9598	34.8027	21.6568	TOMM70A
0.025348	0.0469572	0.203795	12.0825	ABI3BP
0.0218711	0.0535714	1.71733	0.267412	NRG2
0	0.0209143	0.00871376	0	GTF2A1L
162.167	120.877	81.6941	45.9335	HNRPDL
0.0138609	0.0649063	4.22489	0.621078	ALDH8A1
2.21203	0.799658	8.19671	25.7231	SGK1
2.36228	0.454167	0.045675	0.00251698	MYB
1.70326	1.59104	0.796159	0.300466	TMEM241
0.341385	0.795979	1.55572	4.20158	ARAP2
9.79513	13.1096	14.622	9.02722	RNF146
1.36005	1.48802	1.07303	0.532017	MCM9
21.8333	35.9035	11.006	4.48943	ASF1A
4.70934	42.7293	4.28899	1.2215	FAM184A
0	0.0566728	0	0.0182166	TMEM105
3.41248	4.45076	115.864	36.4697	HLA-DRB1
1.65083	2.71109	1.12331	1.29415	KIAA0895L
0	0	2.53174	6.54412	UGT2B11
0.837276	0.76265	2.25892	1.65136	C17orf28
18.3158	15.1723	17.6719	6.0068	ICT1
25.9791	38.3799	26.3181	12.3423	ATP5H
0.855251	1.0139	0.609275	0.537736	ZNRD1
1.89362	2.511	2.89441	1.01473	HYAL2
9.82802	10.6253	7.88785	9.09393	MMS19
12.1895	12.0772	12.1155	6.86299	IKBKAP
2.56584	4.05285	4.89356	2.36262	RANBP10
0	0.283084	0	0.682446	LY96
0.338529	0.456655	0.11198	1.8922	ABCA2
0.0379684	0.451325	0.162399	0.547315	CNTFR
1.47989	4.2094	2.48138	0.70902	HIATL2
0	0	0	0	SLURP1
0.956371	0.139724	0.1084	0.125444	ECEL1
0.118807	0.795993	9.07206	11.4889	PROZ
33.0999	29.1958	27.4658	15.2062	TCEB1
0.893924	1.29025	1.39242	1.20279	GPRASP1
4.57902	4.58018	1.49708	2.91004	TBKBP1
4.16981	2.96916	1.24837	0.630868	MAGEE1
3.56989	5.7147	4.26373	0.975737	RABL5
7.9935	9.47023	6.45987	9.5096	MKLN1
0.404902	1.26112	0.366414	0.384843	GDPD5
1.06523	1.77516	4.72222	2.26883	ZFAND2B
0	0	0	0.0823385	POM121L2
0	0	0	0.0489362	RP11-45M22.4
4.68659	267.889	0.0374124	0.334813	LEFTY2
38.547	83.541	78.9425	78.4118	ARF1
1.0873	3.97008	1.4017	1.96988	SYT10
185.36	126.669	45.1276	21.5684	PAICS
11.8644	14.0876	6.83486	6.05752	LEMD3
100.275	36.3028	6.96306	35.6996	KDR
33.9341	30.1274	24.7129	13.9026	MRPL45
26.0561	18.3052	6.50241	3.22927	PPAT
4.95638	3.68998	5.30058	1.8942	C16orf91
0.182255	0.617878	0.315356	0.583409	CPZ
0.0908475	0.0723372	0.16361	0.0465033	IMPG2
11.9601	10.9297	32.142	13.6495	ATP6V0A1
0.021597	0	0.0388948	0.0550126	IL12B
0	0	0	0.0035189	BTNL8
14.4803	14.3085	9.16101	6.96698	CNOT6
0.426988	0.409204	9.91202	11.0433	REEP1
36.2958	32.2242	31.6326	8.79185	NREP
2.13614	5.88381	2.8387	3.03983	MRI1
5.38501	4.64734	10.0864	6.58734	IFT20
49.4353	26.6585	31.106	6.15671	TMEM97
4.86794	8.2652	1.94874	1.69088	CDR2L
4.39674	6.90117	23.088	28.0753	ZFP36
0.567172	2.06395	0.749709	1.94986	SERTAD4
0	0	0	0	NLRP8
3.03327	0.996154	0.0671968	0.167723	TRIM46
0.77457	1.32303	0.174368	0.433946	FSBP
7.51587	8.60203	14.5446	8.26141	KRTCAP2
19.8814	13.9841	21.6917	9.10685	LMO4
38.0969	16.1272	4.66856	3.85543	AGPAT5
16.8859	15.4586	6.04713	6.1343	FAM208B
119.59	94.1697	67.9441	20.0352	CCT3
23.9161	24.3716	13.862	9.45569	BAZ1A
0	0	0	0	RBMY1B
0.348533	0.0764182	0.141001	0.0596541	P2RX5
0.217368	0.398606	0.371129	0.882499	DAPK2
1.33405	1.74369	2.52347	1.28959	ITGAE
5.45755	1.92603	0.942126	1.16437	TRERF1
0.35956	0	0	0	CRISP2
0.139856	1.80442	0.255687	0.123655	F13A1
2.14029	0.891671	0.00597598	0.023052	GRM4
3.15898	4.23366	7.72994	5.22509	FNDC4
0.00313114	0.0518816	2.26686	27.0247	ITGB6
0	0	0	0	TRIM43
0	0.0153394	0.0383462	0.0443755	KRT12
0.0799697	0.230446	0.050407	0.499994	MAGED4B
4.74926	4.81889	3.21023	2.32392	DYNC2H1
6.09859	3.49314	3.1201	2.51731	TOM1L1
0	0	0.009141	0	MS4A2
21.9896	9.12464	47.6872	72.8621	BCAM
0	0	0.0699143	0.0134845	OR4D1
0.00622892	0.00448741	0	0	C5orf58
0.422282	0.286419	0.129447	0.196613	FLT4
0.201342	0.841289	13.4163	25.2441	PXDC1
0	0.0618879	0	0	RP11-1127D7.1
0.337149	0.33121	1.53175	0.330033	C9orf169
0.0231931	0	0.0542999	0.138565	FAM153C
0.0266838	0.190098	0.403134	0.253342	WDR78
5.09395	6.27282	6.38548	4.12414	AKT1S1
0	0	0.0593963	0	IL31
0.332355	2.75641	20.4091	6.65067	DGAT2
0.118959	0.0223565	0.0209579	0.280259	IQSEC3
0.456736	0.194987	0.213254	1.37494	ORM2
12.7102	10.5315	4.63547	1.83778	CCDC77
0	0	0	0	AC118759.1
0	0	0.403824	0	C10orf62
0.0941488	0.0877752	0.0498692	0	SAMD13
0.205619	0.049377	0.339446	0.214265	RP11-274K13.2
0	0.00275425	0	0	KIR3DX1
11.318	14.9555	9.5645	7.42609	MED25
13.1224	18.3796	11.3276	11.7051	SKI
11.1848	11.8649	9.32319	5.79383	ODZ3
30.0087	33.5707	57.8451	45.187	SDC4
0.628333	7.57871	0.616209	2.36835	ARHGAP40
0.0380663	0.0421901	0.0527344	0.0772997	SLC12A5
40.6112	27.0227	15.6867	9.02253	DDX18
1.29993	0.451632	0.7537	0.83898	TMOD2
0	0	0	0.00419701	HK3
23.2441	19.8323	31.7133	26.0163	SLK
0	0	0	0.00680876	C7orf72
2.14624	4.93702	1.73079	2.65877	STXBP5
0	0.00707302	0	0.00341026	LY6K
8.09224	4.96128	5.15638	2.31881	CYB5R4
0.136098	0.356535	0.147619	5.50522	COL17A1
12.2137	16.2458	6.71615	8.9037	IER2
0.161597	0	0	0	PYDC1
0.0185761	0.0468389	0.551997	8.89788	TM4SF4
2.57543	7.30679	11.2837	16.8285	TPST1
3.46406	5.4828	10.4503	15.663	TOR1AIP2
0	0.220297	0.55071	0.333824	S100G
833.671	349.534	88.5324	3.45473	L1TD1
0.140891	0.0585578	0.648976	25.0565	TM4SF1
0.122424	0.302388	0.614188	0.844406	CCRL1
0	0.0547584	0	0	OR13G1
2.67857	5.00841	4.06394	2.37258	CREM
9.46953	10.8854	4.82146	2.8698	CTDP1
0.475212	0.495207	0.89214	0.688276	NRXN3
60.9806	82.0073	63.2594	28.839	CFL1
0.0255236	0.0643565	0.568831	0.0886559	CCDC79
0.0593918	0.0808195	6.5246	2.98443	KYNU
0	0	0	0	RP11-548K23.11
3.77103	3.39074	1.08044	1.49344	KCTD17
0.553334	1.03581	1.06321	0.768802	PRR4
0	0	2.46929	8.0668	UPK3A
12.6663	9.09272	7.98212	3.80772	SLC25A17
3.12577	2.77028	5.09427	2.44835	HDAC8
1.88326	4.19113	6.71453	3.9673	FAM118A
33.5454	26.1496	17.289	6.65828	PHB
0.341277	0.288252	0.148356	0	GNGT2
0	0.033932	1.26389	0.975079	B4GALNT2
7.79329	7.19299	6.95699	4.92898	PBX3
138.438	82.4657	36.8287	14.7141	SNRPD1
4.21857	2.19438	3.16152	0.486879	RASSF2
1.00007	0.990645	0.900532	0.217109	AL138795.1
0.0811653	0.272873	0.22738	0.100241	S100A2
4.73093	4.81195	1.72495	0.919959	TRIM59
0.107992	0.0518659	0.0702309	0.270912	CTD-3203P2.2
0.12464	0.00528193	0	0	CD19
4.23186	1.90405	0.114125	0.461704	FAM131B
0	0.0395671	0.103857	0.0763093	AC114947.1
22.7198	14.5412	5.41331	2.29744	DHX33
0	0	0.0132235	0.05611	MEOX1
1.48089	1.83124	2.28891	1.90153	TRAPPC2
12.2223	9.35395	12.5014	7.18579	ZNF605
0.247829	2.90552	0.374592	4.77352	THSD7A
3.52955	1.06416	1.38218	0.566303	ZNF775
2.32394	5.48767	4.97138	3.11356	ZNF777
6.49454	5.31782	9.78489	5.16761	PLEKHF2
84.9713	76.1314	83.8562	60.9715	VDAC1
5.97497	6.88877	16.1442	6.16221	EXT2
0	0.00657453	0	0	GOLGA6L9
87.8791	52.8646	12.8099	6.4275	JARID2
3.36277	5.68608	1.84686	6.64923	CDKL5
7.418	5.44081	5.76343	3.49462	NOL6
15.222	12.1261	11.7761	3.56389	ZBTB9
1.57546	1.11286	2.16339	3.94595	ADCY9
4.11481	1.21079	1.87218	2.57744	SHANK2
1.57878	1.83002	3.74547	5.86355	CTSH
7.49116	4.25213	8.41181	5.76264	BPNT1
2.03831	3.50746	49.908	19.7028	C1orf115
0.0610082	0.0813098	0.988844	0.243698	SPATA17
11.111	11.3463	9.05428	12.4363	BROX
3.8785	9.32524	8.97359	3.44731	CYP20A1
0.0954765	0.397064	0.136776	1.95063	KCNAB3
0.0232473	0.0418694	0.0034889	0.0053833	ZPLD1
0.597443	0.918754	0.382791	0.279356	AC022532.1
8.23236	19.5408	24.2411	21.3195	TRAPPC1
4.27473	5.14176	3.5776	4.38332	NF1
0	0	0.0149524	0	OR5AU1
0	0.0279129	4.7798	1.9649	OXT
1.76815	2.09895	2.59216	1.9968	KCTD7
0.612366	1.19743	0.130068	0.247331	CNR1
23.6297	23.9386	23.8989	13.4627	ZC3HAV1
0.0452252	0.847104	0.122171	0.290615	MMP10
0.350031	0.591102	1.12181	0.428809	FAM18A
2.60267	3.58282	1.95053	1.70059	GRB7
0.0965882	0.0844944	0.0124249	0.110235	SH2D7
0.110817	0.326594	0.580576	0.0909813	DIRAS3
9.38359	8.32564	4.7488	0.461114	PODXL2
232.693	235.427	151.589	111.534	YWHAQ
0.0438581	2.59719	0.900433	0.280307	UPK1B
0	0	0	0.145349	MT1B
12.2167	11.6724	9.38743	2.57043	STRA13
1.87628	0.964371	0.158084	0.09147	CHRNA5
0.230634	0.132167	0.264318	0.1056	SPNS1
3.38991	2.14035	1.66274	0.696918	LRRC45
10.7136	7.87943	3.13083	3.47661	ZNF507
0.00951483	1.26125	0.0599744	0.0330497	WNT8A
2.2716	2.28888	2.49467	4.78754	2015-03-02
1.80999	2.4817	1.31438	2.85087	KLHL11
2.08143	1.8929	0.987013	0.318883	NOVA1
1.30044	0.666946	0.975111	0.334163	MDGA2
4.7185	0.0747095	133.146	13.2318	CA4
0.0589307	0.127364	0.00758072	0.00584844	GNGT1
14.055	9.749	20.4549	9.93997	IFT57
5.81449	4.87213	5.01295	5.74385	GNG11
10.1577	13.3952	11.8027	5.24884	SHFM1
10.5837	10.5281	8.51975	4.64433	ZNF3
0.325844	0.0284537	0.035565	0.054876	CLEC4D
0	0	0.0147796	0.0684137	CLEC4E
2.79585	3.67487	1.59224	1.24126	ZSCAN21
4.73637	6.04411	4.92484	2.94529	ZMIZ2
5.37816	6.65761	4.43359	2.82759	PMS2
0	0.0439543	0.0549395	0.00941894	WNT3A
0	0	0	0	PRAMEF17
0	0	0	0	PRAMEF20
0	0	1.18064	0	MRGPRX1
2.98147	1.36684	1.31524	1.54819	AIF1
0.0163997	0.0827024	0.0295348	0	NCR3
0.00318584	0.00918052	0.0545061	0.849869	FMO2
0	0.00270789	0	0.00522245	AC104809.3
7.51786	9.85253	12.5476	3.62759	GPS1
32.1208	40.6366	8.24617	13.7325	MYSM1
2.03039	2.4135	2.97339	2.34219	OMA1
56.4262	40.6571	25.0061	12.1821	USP1
42.1107	39.7749	35.3599	27.6881	TXNDC12
2.33502	2.46567	2.93213	4.65309	TM2D1
8.56639	8.35816	14.312	17.5722	ESYT2
0.949885	1.69797	1.00171	0.455214	FAM35B
4.65718	7.66048	4.12067	4.06162	ZNF577
1.06468	1.51241	0.621133	0.713587	FRAT1
2.07284	1.37309	1.97725	2.1417	TMEM143
0.0852364	0.0401498	0.0206641	0.11615	SHC4
19.8267	6.55784	7.18083	4.80674	PBX1
203.05	119.176	73.8382	20.3493	HNRNPD
0.508702	0.164151	0.109746	0.0441743	PRKG2
15.7239	15.9055	19.6397	9.48682	COPS4
20.5286	10.7769	8.65801	3.3478	AP1AR
20.6446	14.8275	40.8494	17.1568	ALAS1
0	0	0.0308854	0.0953109	C7orf45
0	0	0	0	OR5H1
0.0133433	0.147795	0.45958	3.92218	TRPV6
0.113436	0.224985	2.86006	11.8721	SVEP1
0.751375	1.57189	2.42799	1.93587	ACAP3
4.30813	2.75769	3.86193	5.55624	OXR1
21.5773	10.54	0.00539261	0.012481	ZSCAN10
3.60928	4.01625	9.6967	7.95765	LYRM5
9.21807	9.45884	10.1846	4.16035	TLCD1
1.75381	1.53236	1.22695	0.662292	NEK8
5.03934	5.61822	7.56539	3.59265	TUSC2
0	0	0	0	PRAMEF6
0.00678841	0.00978096	0.00203758	0.314394	HR
0.0355784	0.0170875	0.0800928	0.0453132	TXNDC2
0	0	0	0	AC135352.1
5.51566	6.9769	2.96652	2.79379	PAPOLG
0.0487241	0.172317	0.0757829	0.0482086	DNAH6
2.12382	1.39053	7.79033	3.85778	PECR
0.117934	0	0.465628	0.762569	GIMAP4
0	0	0.103757	0.21346	BFSP2
2.82163	2.53183	3.36171	1.8549	TRAF3
6.16285	6.77332	5.14629	5.37127	DPP8
4.76454	3.94226	1.32425	1.44119	CEP68
7.81437	8.9867	6.66538	4.75628	EIF1AD
14.4917	12.9686	13.856	3.66378	YARS2
1.41431	2.21413	1.86622	0.854035	ALG10
12.2225	9.48694	2.71612	11.9089	FGD4
8.62627	19.2193	5.45427	8.03369	USP24
6.79619	4.71475	5.03334	2.33352	ALKBH2
0.140149	0.415741	5.15934	2.03887	ANKDD1B
9.49057	9.17354	5.14786	4.30324	ZNF567
25.5778	27.9702	43.361	12.4607	NDUFA4
10.5605	22.4922	11.014	8.30478	WDR11
1.67569	1.51052	2.59845	4.62833	PRKAA2
40.6936	30.4499	13.1762	1.78327	EZH2
0.176917	2.09591	0.169422	0.040968	PCSK2
0.507233	1.44391	0.605454	0.958786	PKD1
0	0	0.0269956	0	DUPD1
0	0.174201	0.261286	0	QRFP
0.0132092	0.00237902	0	0	MUC22
0.00913861	0.00131672	0.0543114	0.00380915	IL16
3.93132	7.4649	4.25478	1.25563	RCAN2
0.0697245	0.627883	0.103146	0.899555	CSDC2
0.153644	0.0813213	1.21975	0.440014	STARD5
25.4277	17.9385	25.7524	38.3098	SUCLG2
1.27185	1.5153	1.00694	0.624604	TTC5
4.11596	2.19943	1.60485	1.6823	GPR143
115.473	109.444	79.778	52.3858	PGRMC1
0	0	0	0	DEFB108B
1.46634	1.42145	2.36402	1.41146	TM2D3
2.924	5.19387	11.6272	5.75276	AKR7A2
18.2424	17.1659	9.42471	3.66489	MRTO4
0.495179	1.1582	0.49048	1.16272	POU6F1
20.3875	21.6591	19.0436	19.6245	ATP5SL
0	0	0	0	AC096644.1
19.5077	12.0645	12.6615	10.5893	XRCC1
6.4109	10.8314	4.00974	2.09319	TSPAN17
5.72133	4.96419	6.13234	7.02269	LIMK2
1.93297	3.36762	3.71692	1.60498	MFSD5
0.364402	0.751764	1.05897	1.02411	RNASE10
6.15135	6.9848	6.92079	3.50687	RAE1
1.71324	3.53887	4.08636	1.57502	BMP7
0	0	0	0.0450756	PRG2
0.0825402	0.0198211	0.0353927	0	GPR61
0.0239572	0	0.345162	0.149787	UGT2B4
0.0191304	0.234291	0.0344525	0.0664493	FRG2C
6.37853	14.9122	8.25077	11.6278	CCDC50
0.152896	0.00847297	0	0.032682	XKR3
0.60356	0.561459	0.263828	0.268673	IL7
0.778474	2.38351	4.3888	5.63143	STMN2
0.469315	0.195242	0.00595214	0.0734721	GSG1
0.587174	22.7525	20.8173	4.10079	MGST2
10.9497	11.2704	8.33047	5.92566	CHERP
0.0254435	0.262118	2.42169	0.38356	MSR1
0	0	0.0168691	0	OR6F1
13.2123	13.268	10.9011	6.13371	CD2BP2
5.65617	4.53522	12.1718	16.1613	DPM3
242.52	335.556	288.207	245.076	RPS5
2.41571	3.09912	3.19813	3.9786	ZNF264
5.23444	6.48581	2.66446	2.59294	ZNF8
2.17617	1.19048	0.230537	0.080844	FAM133A
0.0449601	0.0176673	0.0257632	0.0624675	C12orf42
36.6446	41.5032	43.698	4.95037	GCSH
9.28797	10.5153	6.68225	26.5306	CRIM1
9.79678	5.89968	7.26993	5.42285	ZNF331
0.705935	0.286069	0.0993234	1.73943	CRLF1
3.14315	5.32698	8.57234	1.94791	C19orf60
2.84915	2.48661	2.77344	2.10839	ZNF461
7.72868	18.5182	17.3928	19.1108	ABHD4
0.0995245	0.071699	0.4897	0.0691396	KCNK10
6.24428	14.1293	8.6893	9.99874	HELZ
0	0.0054633	0	0	FOXD1
0	0	0	0	PALM2-AKAP2
0.0122846	0.0973502	0.0387165	0.089608	ZNF252P-AS1
0	0	0	0	LY6G6E
12.0194	35.0355	1.73589	3.06397	SEMA3A
7.60947	15.6594	4.57367	0.75844	GTSE1
3.22638	3.28929	1.67272	10.7314	EDN1
10.4292	10.4807	4.94121	3.93526	HSDL1
2.93236	3.41451	2.53435	1.88327	TAF1C
0.0184075	0.0742621	0.0265206	0.0537084	GALNT4
30.2656	28.8725	31.2079	11.2207	MRPL37
0.297807	0.38618	0.41374	0.254174	ZNF625
0	0	0	0	KRTAP27-1
0	0	0	0	KRTAP22-2
0	0	0	0	KRTAP20-4
0	0	0	0	KRTAP20-3
0	0	0	0	KRTAP19-8
0	0	0	0	RP11-677C1.2
2.78241	5.14344	4.12069	5.02564	KITLG
24.1728	36.5198	26.4719	11.4448	PPP2R1A
0	0.0116323	0.0145395	0	MTRNR2L4
149.606	254.035	159.099	214.397	HIGD1A
0.131036	0.29795	0.0995566	1.81207	C1QTNF1
42.1434	63.8151	107.946	29.4461	USMG5
4.09174	4.36006	6.32998	3.58099	RBM4B
0	0	4.12794	1.98742	HOXB2
6.92808	9.0771	10.8356	7.98287	ZYG11B
1.79427	1.13188	2.16819	0.613553	BEND5
19.9323	9.7661	6.13361	1.99365	SELRC1
0.0974337	0.365415	0.0206437	0	ELAVL4
118.686	82.0296	32.3921	34.6279	ZNF146
1.72726	1.58439	13.0312	0.598162	NLRP7
2.6117	2.76311	2.25634	1.70026	ZNF283
10.6012	13.2965	41.0787	15.2039	ADK
0	0	0	0	KIR3DL1
0.774814	0.197554	1.94724	7.43467	KCNMA1
34.6201	37.5952	28.963	11.286	TPGS2
4.05815	1.2633	4.88557	1.51996	FHOD3
0.758212	2.33345	2.17101	1.61253	SCAMP4
0.0605528	0.103605	0.0136314	0.0578407	CTAGE9
1.41321	10.3994	0.33488	0.218609	GLT1D1
0	0.310625	0.00636489	0.0785671	GLIS1
0.601648	0.95356	1.07026	1.10718	NARFL
0	0	2.13271	8.43115	FOXF1
11.554	12.5314	17.8344	12.2001	CSPP1
4.61276	10.9324	2.08877	3.09787	ZDHHC2
6.71789	11.876	14.34	6.84556	ENTPD7
0.408319	1.07787	1.12182	0.857187	MTHFSD
1.95931	2.54671	1.87428	1.26778	CLCN7
3.8354	3.57353	1.07598	9.67381	TSPAN2
0.0335374	0.191273	0.111989	0.574693	HIVEP3
0	0	0.0512398	0.0039531	REG4
0	0	0	0	UBL4B
1.01736	9.00837	14.5618	9.2828	ARSE
17.4293	8.59297	5.15135	4.91256	STX6
25.0238	33.5978	36.6086	160.44	GLUL
5.66402	3.99057	0.736953	5.22963	C14orf132
120.555	81.6062	36.5539	15.4299	DHX9
0.113524	0.0677644	0.625031	1.07933	RNASEL
100.057	66.1522	34.6598	14.4504	KIAA0020
0	0	0.00503179	0.0854033	SIGLEC11
0.65658	0.0107502	3.25175	2.28063	APOH
0.00386251	0.0667827	1.13385	0.751319	HAL
2.30455	4.04586	4.58374	4.57151	SSH1
0.739377	0.723364	1.09731	1.03046	MPP3
0	0	0	0	CT47A10
0.00954315	0.0137501	0.00343731	0.00397777	C1orf222
0.0255088	0.0367539	0	0.0141768	MMEL1
0.984501	0.502385	0.594364	0.388597	ANKRD39
16.3145	14.8935	21.2296	9.63837	EMD
6.35057	6.40847	3.5011	1.35053	QTRT1
1.04069	0.739096	0.106338	0.0205097	AC024563.1
0	0	0	0	WFDC11
14.9677	8.50425	3.05757	0.398952	ERCC6L
0.374599	0.719646	1.56391	1.35637	TMEM86B
1.71557	1.23048	0.319851	1.0133	ST6GALNAC4
0.150376	4.58481	0.93335	0.373093	TMOD1
7.20782	7.08473	3.1973	4.78392	DAB2IP
2.12447	1.6719	1.9286	2.35417	ZBTB25
0.718986	0.902268	1.41493	1.18425	C16orf7
12.1062	4.29652	4.342	6.03012	RASAL2
0.456576	0.75786	0.702811	0.516493	ZNF213
0.122868	0.0986319	0.240243	1.15353	ADAM33
0	0	0.102802	0.00809293	SLC22A8
3.72072	2.79665	1.36919	0.692209	SPATA5
0.862221	0.167095	0.0726456	0.122599	APCDD1L
3.14284	4.07928	5.47454	2.48789	RPS19BP1
2.15344	1.03131	0.765722	0.144499	LRGUK
0	0.00238974	0.026883	0.016131	PLA2G4E
0	0.0252482	0	0.0173906	TMPRSS11A
0.0317719	0.0228889	0.0457751	0.0618012	PRSS45
0.421539	0.0033009	0.206294	0.0254646	SYCP1
0.0405642	0.0409123	14.7933	6.86463	A1CF
6.18199	17.5949	4.83741	4.59468	SPRED2
85.3381	68.3642	49.3093	34.9587	UBE2K
14.1956	18.823	13.6411	14.6371	PIK3C3
1.81065	2.87559	7.76743	7.25883	NADKD1
2.94336	8.12624	0.515795	1.15859	TRAF5
19.1713	11.7918	4.46102	3.59105	GEMIN5
0.614018	2.06581	0.222301	0.131925	ULBP1
0.683187	0.692126	1.73021	2.94406	GUCY1B3
0.530334	2.30032	1.53545	5.01975	EFEMP2
1.13467	2.58855	1.69579	1.00448	DZIP1L
6.90449	10.4341	6.32216	3.37164	EYA3
1.01923	2.51142	1.84354	2.66189	FAM65A
13.0285	14.8419	1.98577	0.10079	TMSB15A
1.34156	2.79431	1.77414	1.38238	FANCC
25.4439	34.8124	18.6439	10.3647	CELF1
18.913	13.3127	26.9646	15.1628	SETD3
0.854756	0.6842	0.513119	0.383298	PCBP3
4.9604	7.32521	7.46633	3.95463	ARFGAP2
0	0.157128	0.0310102	0.0677848	FAM182B
4.07774	0.934494	0.00598998	0.157121	PPM1E
2.42466	2.951	3.39313	1.54371	ZNRF3
2.03693	3.32145	5.12782	6.47424	MZT2B
0	0	0	0	OR6B1
0.0187249	0	0	0.00650408	GOLGA6D
0.125451	0.456478	1.9223	6.31914	PCSK6
2.39694	2.91599	3.76185	4.41421	ULK3
0.0393204	0.827554	0.15933	0.216576	EBF2
0.0599894	0.360144	0.234079	0.18059	C16orf3
0.086641	0.50852	0.261587	0.0300947	ADAMTS17
1.76311	1.85471	1.33489	1.29042	LINS
0.0242544	0.00873662	0.0109201	0.0589732	EDN2
2.9589	3.98958	7.2204	3.02432	NAGK
9.41503	10.4248	8.01965	6.16723	STAMBP
0.100969	0.131624	0.0909191	0.126926	GRID2IP
1.50185	3.02729	1.57828	3.52156	RORA
1.82657	1.5735	0.931164	0.756428	NEURL4
10.4771	9.65584	8.3695	6.48297	ZUFSP
1.48998	1.78719	0.946664	0.262712	HS3ST3A1
0	0	0	0	OR10K2
0.0123918	0	0.0669504	0.103303	C20orf202
1.90895	0.193015	0.0603136	0.45368	C13orf33
1.98718	3.20582	6.92008	5.87853	CLN5
14.9801	14.5072	22.2651	15.8559	TSC22D1
12.9219	17.3558	24.8493	26.4207	NBR1
3.49921	4.74099	3.09396	3.37513	RALGAPA2
0	0	0	0	OR2G6
39.1026	37.0992	23.9987	11.2158	SKA2
1.30609	2.44981	0.780239	0.980528	PLCB1
0.216592	0.144033	0.120021	0.370378	NPW
49.6852	42.187	1.57001	21.5601	CA11
17.2796	55.5374	88.7615	71.8617	MAGED1
5.8268	6.86899	1.04313	0.608728	FAM189A2
4.398	4.21051	4.72227	4.54094	TRPC1
0.0608109	0.0938767	0.516291	0.841888	GCNT3
4.27176	2.61146	11.204	0.246519	SLC16A9
0.00420399	0	0.075711	0.0730127	C9orf35
3.5249	7.65746	14.423	9.2038	FAM177A1
0.0522084	0	1.1753	0.0569943	ABCG8
30.1608	27.7631	23.58	19.1236	EML4
4.12085	2.78724	2.91253	1.72845	ZNF566
2.04683	5.65844	5.89015	2.19714	NDUFA13
2.83399	8.21595	7.92172	18.6409	MXI1
30.9118	30.7633	18.5548	13.8082	SMNDC1
1.48451	0.768479	0.896504	0.339646	SH2B2
8.4999	7.77151	9.46711	8.20782	ZNF224
4.4956	4.1155	5.67834	2.02393	MRPS24
155.978	196.583	53.7024	11.4479	PSAT1
3.43081	2.89761	2.7941	1.09408	RWDD2B
16.3613	12.0334	11.9383	7.71889	USP16
0.36895	0.200403	0.714552	0.882844	ATP6AP1L
0.875677	1.12151	1.06387	0.68558	CLCN2
18.8786	18.4104	17.7846	15.1938	NKTR
2.16123	19.3458	38.5851	13.7609	TNNC1
0.321229	0.920472	1.02377	1.81535	ZBTB47
43.4344	57.4042	56.1273	49.8729	SSR3
0.0823286	0.271135	0.211811	0.196092	LMO1
0.0756581	0.00778647	0.243313	0.0225256	MS4A12
0.975442	3.16625	5.18028	4.65876	ARHGAP10
4.34962	8.44249	2.90475	3.04976	NCDN
0.143155	0.103131	0.188401	0.191249	HCG27
1.6127	0.488929	0.0363044	0.0140042	TULP1
0.0241983	0.00348656	0.27455	0.500954	C14orf105
0.00214556	0.0139113	0.332304	0.478456	MR1
0.0431004	0.445053	4.9548	10.7291	MAB21L2
3.77127	4.57417	1.14681	0.236221	FANCB
3.8614	7.60363	13.564	6.71441	BRI3
2.84333	4.34411	2.90572	2.85108	ASB1
5.32547	7.52254	8.27339	4.48076	ZBED1
0	0.0178057	0.391701	0.848201	CAPN14
6.78353	7.33123	5.76561	5.05096	LMTK2
6.20155	11.7064	36.0596	14.6018	FAM107B
0.536057	4.57199	21.1317	26.318	MBNL3
0	0	0	0	KRTAP19-3
11.6348	10.3739	11.3872	12.3289	GTF2E2
0.00537929	0.0465039	0.42626	0.0149479	BLNK
0.385754	0.00835799	0.0443991	0.0120894	TLL2
3.569	8.86396	17.5168	6.30552	PPP6R2
1.37656	11.4493	10.5882	94.8458	TIMP3
4.56591	5.03763	5.66191	6.63507	ZNF148
0.0168731	0.19449	0.197517	0.14066	TNFAIP8L2
1.93376	2.26095	3.45401	2.64822	LYSMD1
43.0427	40.8366	32.0881	13.5764	RPF1
0	0.0112928	0	0	TMOD4
29.0141	37.633	17.4655	18.1193	KDM5B
20.8084	14.8552	8.21428	7.62899	VPS72
17.2713	18.5191	14.0818	9.57575	SCAF8
0.320902	1.5132	0.499115	0.378306	AC108463.3
0.0325844	0.0938972	0.146706	0.0905453	VPREB3
2.75662	7.69145	3.38111	4.15801	HDAC7
3.73234	8.09219	8.64185	6.44909	CTBP1
0.734223	1.47349	3.68714	2.08229	B4GALT7
9.64486	11.7306	8.00895	10.1144	FAM208A
32.4185	29.1872	38.9034	25.3744	RAB11A
0	0.00243941	0.0731778	0.0682175	RGS13
0	0	0	0	PRAMEF2
0	0	0	0	AL359853.2
0.187942	0.154072	0.700283	0.553767	TMEM79
6.33314	6.27003	17.6558	10.7991	IGSF3
7.75975	10.5243	5.07722	3.69514	ZNF697
12.1632	16.8921	22.9357	17.1403	SSR2
0.115999	0.158779	0.814736	0.141023	FNDC1
1.95995	7.95774	6.95397	10.5818	CHMP4C
3.76639	4.84373	15.0587	100.315	COL1A2
0.00394531	0.2757	0.621708	1.80071	SHH
0.0243048	0.0770421	0.00875425	0.138453	TAGAP
51.9701	46.5135	38.6496	13.8925	SNRPE
0	0.00353738	0.0486361	0.0579888	GP2
3.59342	4.33835	0.457656	0.582099	RIMS3
6.42453	7.09519	2.93707	3.58129	USP13
3.03764	2.37514	3.13605	2.8787	ZNF234
15.421	53.7277	19.1882	2.85943	KIT
1.37463	2.66004	1.55026	3.08119	TMEM136
12.0543	9.16368	0.67653	0.657374	NPY1R
1.91457	0.887615	0	0	NPY5R
0.277406	0.480254	4.23102	0.663294	TMEM144
2.09945	1.08774	7.84032	20.3913	HPGD
0.0829338	0.0697046	0.049786	0.086421	C4orf45
1.32239	2.20579	2.34489	1.62532	POMZP3
1.19865	0.894005	0.755541	0.822906	SRCRB4D
34.1359	31.1058	46.8913	22.4885	MDH2
26.7851	24.9261	16.8012	7.40746	WDR5
0.0312196	0.00749703	0.0281122	0.0168686	VWA5B2
0.632585	1.1513	0.70453	0.612925	IGFLR1
0.0466146	0.0268655	0	0	GNA15
0.264432	0.261939	0.0496066	0.0612335	SGCG
0.13156	0.225097	0.167825	0.0647377	AL023807.2
15.645	13.2256	37.193	35.2845	SEC24A
13.6984	8.59159	7.23671	1.76936	PDCD2L
16.2179	8.24337	4.20248	1.91056	NUDT11
0.59198	1.55891	0.894452	0.374073	FAM22G
0.0334339	0.0963453	0.0802829	0.00387109	AC138035.2
5.90709	7.23354	3.39265	2.34995	KIAA0753
2.52365	4.81535	3.93335	5.18315	ATG9A
6.98444	4.87904	2.46507	1.45412	DCLRE1A
2.13953	1.35106	0.761114	0.422044	FA2H
0.882196	1.18975	0.374951	0.725627	NOS1AP
8.88963	8.92984	4.96777	1.85921	NDUFAF4
0.639933	0.844273	0.458213	0.551684	HIST4H4
0.295815	0.00819652	0	0	CYP2A13
43.829	59.8192	84.1617	81.6744	F11R
1.1056	1.29539	3.79623	5.78998	ITLN2
13.2159	29.1741	11.4322	6.0498	ZNF260
0.267319	0.366525	0.357185	0.539147	REM2
0.537948	2.2789	2.91884	1.63858	PQLC1
0	0	0	0	C19orf33
4.46446	6.47486	4.99146	3.44277	NBPF14
2.96404	4.14507	5.58922	5.4627	RAB4B
0.08534	0.301812	0.223551	1.25578	CBLN3
3.16641	5.54292	6.68237	6.8188	GAB1
0.063198	0.0455288	0.643688	0.696603	INPP4B
0.883042	0.821221	0.925264	0.579987	CXorf24
7.81479	17.7976	15.976	12.7045	GM2A
0.589941	1.86347	2.45179	3.27865	AC092295.7
0	0.012094	0.604665	6.34429	SRPX2
0.00664321	0.00478587	0.329009	0.0184601	SLC9A2
7.72518	9.93248	10.0698	6.45559	FRS2
8.51032	24.668	25.5585	8.58679	SGPL1
98.6205	78.0499	51.6442	17.7386	CCT2
0.0090471	0	0.0162932	0	TBATA
4.85213	10.2205	28.5327	11.8405	PCBD1
9.58384	14.9014	17.4329	13.9772	BRPF3
1.19742	0.234049	0.741109	2.65889	SLC16A7
1.19005	1.19281	0.27023	13.4487	HIF3A
0.0057018	0.00410767	0	0	CTRC
5.15316	5.81065	23.5826	17.729	C1orf63
6.83736	12.0095	8.46312	37.1467	JAK1
8.46469	8.73314	8.90481	5.60516	RAVER2
10.1968	14.2481	6.59893	9.86967	SEPN1
27.3151	24.0469	100.733	70.3783	AK4
0.335468	0.571823	1.3081	1.5169	PRR5L
0.268515	0.133567	2.48121	0.222068	LMO2
7.13185	5.00532	4.84306	6.76358	PHF21A
21.7959	16.1871	13.5894	9.95536	RABEP1
21.5277	26.8243	4.60206	5.09921	PRKD3
0	0	0	0	OR52K1
0.67554	0.655132	0.678489	0.962661	P2RY11
0.0680093	0.00426044	0.00532522	0.0082167	GRIN1
0.00485621	0.0104955	1.54362	0.0843401	RFX6
1.49996	2.35014	42.7782	13.0338	DGAT1
0.291335	0.404282	4.75003	0.956377	ROBO2
18.2912	20.5013	21.9405	15.9636	AP3M1
0.162922	0.117371	0.207114	0.133155	CDKL4
0.0403993	0	0.181891	0.0841961	TMEM88B
0.156449	0.0483036	0.207961	0.13715	FAM156A
0.0339672	0	1.83008	0.157313	ANKRD20A1
0.0280444	0.123747	0.0347229	0.491931	CARNS1
0	0.249229	0.0566395	0.13109	C17orf98
0	0	0.010769	0	IRGC
0	0	0	0	MAGEA2
23.8846	22.9583	33.0646	14.5233	NDUFA12
10.1051	15.2751	25.0513	24.5788	YIF1A
0	0	0	0	DUX4L4
3.3829	5.38146	5.18265	3.07852	ARL16
0	0	0	0	RP11-315D16.2
0	0	0	0	IFNA6
0	0	0.129853	0.0166967	C17orf105
0	0	0	0	TRIM64B
0	0.02427	0.697721	0.44467	SPANXN3
0	0	0	0	RP11-123B3.6
185.985	80.2815	40.4174	30.238	DEK
0	0	0	0	RP11-724O16.1
3.92823	3.79018	5.99705	6.11947	ZFX
0.605614	0.917001	0.809838	0.957326	PDK2
1.00376	2.53167	8.62949	10.7259	ITGA3
4.90766	13.0764	42.1392	22.8159	EFNB2
6.95421	14.6715	3.02737	3.38985	LIMK1
87.7343	111.422	70.5995	55.7303	EIF4H
0.205941	0.0944131	0.359647	0.322263	SPATA6L
0	0.0377534	0.134825	0.00520081	LHX2
1.81961	10.2972	17.8846	56.8145	SLC1A1
33.7562	45.3885	23.5937	7.24635	CKAP2
5.7949	12.054	16.2875	8.90316	VPS36
11.7107	6.54643	6.98801	2.98998	RNASEH2B
0.559455	0.0266158	5.35611	3.23388	TNFRSF1B
0.0633585	0.0961794	0.0937285	2.48528	DUOX1
247.544	113.71	72.054	46.2329	SERBP1
0	0	0	0	OR4C3
0	0	0	0	OR4C5
4.82805	4.828	3.34693	2.68263	KIAA2018
0.0420666	0.0606109	0	0	GPR6
0	0	0	0	KRT74
8.48119	6.42231	6.98045	2.41459	PHLDA1
0.440596	0.912002	5.3141	2.3107	SLC23A1
0.0430289	0.0247989	0	0.0199281	TPH2
4.55112	2.17673	3.02029	3.71972	NIN
2.40853	1.10964	1.78009	0.848527	CELF4
0.139484	0.0965199	0.00826319	0.0101999	SYT12
19.6353	10.4777	7.94231	6.18627	IQCB1
0	0	0.0111793	0	C1QB
1.99742	11.723	11.0502	19.0615	GLRX
0	0	0.951601	0.254974	BARX2
0.465627	0.880544	1.86056	0.727809	SUMO4
0.0287544	0.0673241	4.57647	0.139829	GCM1
0	0.0589273	0.63834	0.909179	FOXF2
2.11488	2.29902	4.17106	1.87294	BPHL
13.7156	13.7332	14.5358	10.2617	RIPK1
0.804064	1.45974	0.347535	0.122888	TIGD4
0.437749	0.0896458	0.0680307	0.938554	TRIM9
10.7406	9.82403	8.17276	2.14667	ZNF35
0	0.105289	20.8591	2.03061	MYL3
15.0227	28.5131	23.5287	12.6332	UBQLN4
0.0721207	0.41046	0.779306	2.82075	PTH1R
2.84136	2.76222	7.43449	3.37603	SCRN2
0.126871	0.340211	0.330035	0.328066	LRRC46
8.51317	7.56346	36.5635	16.0497	CRLS1
0.0562913	0.077051	0.0760326	0.00782111	CRTAC1
0.680197	3.01432	0.0529725	0.00510846	DCLK3
112.714	130.773	167.944	107.177	TPI1
0.713773	0.287354	1.05861	1.69466	NAAA
0.168754	0.10843	0.00410695	0.221792	TRPC3
2.66483	0.903427	0.504618	1.55451	RRAGD
0.177225	0.0392848	0.0736546	0.284119	KLK14
3.98444	6.48144	3.07581	2.12571	MPHOSPH9
0	0	0	0	RBMY1A1
0.202821	0.422112	0.243511	0.234833	GNG3
1.6487	2.66082	2.67061	1.98356	APBA3
0	0.0212453	0	0	RP11-650K20.3
208.304	202.125	253.566	131.839	PDIA3
76.2379	46.9707	27.3016	18.7724	NUDT21
0.0918978	0.272175	0.570061	0.0156056	COL6A6
11.4385	13.9352	13.678	6.74625	HNRNPUL2
4.96722	3.20639	0.964321	2.12109	GRTP1
2.76062	2.69482	2.2124	3.28903	MED30
5.89723	5.08868	10.014	6.00256	TSTD1
11.1421	2.48613	6.07442	6.37443	GPR160
0.223834	0.43001	0.429984	0.528691	C18orf32
0.00341931	0.11824	1.79196	0.800508	CD163
7.15791	6.31994	0.944157	0.335067	CBX2
9.90607	6.17492	6.57904	5.81112	ZBTB11
1.38226	0.809422	0.479234	0.483979	SAMD12
5.74243	4.10087	6.33518	41.2718	SPTBN2
15.1251	19.5841	10.9405	5.14761	CDKN2AIPNL
0.739387	15.2258	14.9608	10.0637	KIAA1161
0.00702597	0.00506162	0.82879	0	CFHR5
6.85447	10.4031	8.95975	9.45541	SNAPC3
0	0	0	0.0597756	OR4D2
4.04565	7.57294	12.6928	10.1131	PSEN1
8.03413	5.91558	8.52759	12.319	SYNE2
10.0247	10.8222	3.00181	3.02015	ZNF836
0.72647	2.95628	1.85346	3.48955	FAM214B
5.65498	3.06619	6.97175	4.75338	CPOX
21.2489	18.3515	11.2392	8.09524	PRPF3
9.7491	16.2434	15.8389	11.7497	APH1A
21.6006	25.4455	17.0049	15.5569	ATP13A3
2.18749	2.35413	5.16353	5.27499	CNNM3
1.89881	0.821294	4.9928	2.77192	GSTM4
0.497093	1.48113	1.64379	1.37545	TET2
0.319896	0.126471	2.1569	2.04074	ACSM3
0.135491	0.283068	0.402615	1.09185	CMTM1
0	0	0	0	SLCO1B7
2.78925	5.388	8.31957	5.99481	TBC1D9B
6.29441	1.84157	0.0450658	0.0320933	PCSK9
0.322397	0.111081	0.0631103	0.136329	ARMC12
0	0	0	0.27976	SFTA2
0	0	0	0.0392277	SPATA4
4.85609	3.78197	4.29173	1.84692	GPATCH2
0.316217	5.08092	0.165252	1.57499	GPM6A
1.7185	0.509779	0.0864751	0.089538	WDR17
0.154113	8.49197	0.120021	0.199657	HHEX
0.197285	0.639573	0.261798	1.28217	NRG1
0	0.0654224	0.0102216	0.0473152	KRT34
0	0.103475	0.0099489	0.752196	AC107021.1
0	0	0.123192	0.244392	TAS2R39
4.80925	3.50273	2.71731	2.2726	ZFP1
1.5982	0.498485	0.187472	2.70548	ICAM1
4.69332	5.24009	4.42822	2.89673	BEX5
0.479476	0.554769	1.19713	0.5602	CKMT2
0.210817	1.52736	1.25004	1.03623	ANO4
0.510866	0	0	0.0460053	DRD3
10.032	5.89023	2.30448	1.2584	QTRTD1
15.2604	19.4346	11.9016	9.68492	DMTF1
13.2344	70.8455	13.0986	14.0693	LEPREL1
0.0630523	0.0865216	0.278475	0.765498	CHRD
2.93826	1.09059	5.0984	0.505126	ATP6V0E2
0	0	0.155186	0	OR2K2
0.0501526	0.0910494	20.0586	3.87989	PRKCE
6.25352	8.22227	14.3961	9.40245	JAGN1
0	0	0	0.0952287	RLN3
13.1208	19.3921	41.5843	38.0972	PRNP
8.53335	8.76652	5.14765	3.34962	RNASEH1
0.114864	1.36717	0.004497	0.104082	PRND
106.731	104.057	102.548	84.0683	RPS7
8.73354	7.53589	11.1346	13.7271	PTEN
6.16989	4.36167	4.6197	2.36711	RNMTL1
0	0.0534054	0.0333764	0.154497	C3AR1
1.39695	0.351368	0.249413	0.146406	RASIP1
0.468746	0.705006	1.58469	0.942634	C7orf53
0.320456	0.858331	0.688103	0.0913314	ADPRHL1
18.1753	10.1748	9.15608	13.8059	ACSL4
1.52534	4.90682	1.03808	0.133478	CECR6
30.2278	29.2649	25.4487	16.8538	CSNK2A2
0	0.0275796	0	0	PAX4
3.21294	3.99879	2.94499	2.33603	MOSPD3
3.19644	0.981109	0.775313	2.00946	PCOLCE
0.183767	0.0555178	0.1548	0.284152	FBXO24
0.354344	0.558414	0.658091	0.853875	MKRN2-AS1
0.404256	0.261864	0.0351782	0.172278	KNDC1
0.927683	0.111386	0	0	UTF1
0.704542	0.458505	0.285369	0.225618	BCL2
0.221362	0.544865	0.290688	0.515804	SLFNL1
28.4784	22.6559	11.2357	7.78676	CTPS1
15.2001	13.4424	7.18004	3.03458	C12orf32
0.47063	0.158516	28.9055	15.8148	LRP2
23.1249	5.84141	9.74266	5.00313	FAM46B
0.00823042	0	0	0	MAGEA2B
0.197951	0.00586057	0.202666	0.617882	GADL1
0.268021	0.366865	0.038615	0.171299	GBGT1
0.278409	1.35004	2.2874	11.6073	RBMS3
8.21634	6.00164	14.4296	1.40018	2015-03-01
0	0	0	0	CYP4F12
9.40761	12.2844	3.97271	8.37536	MGAT5
0.111009	0.0189409	0.0184137	0.0182648	TMEM163
52.2329	46.1936	28.7425	28.2571	ARPP19
0.0456301	0.0558835	0.0862855	0.0855878	CCDC36
6.41042	10.5751	12.0989	9.26397	RIC8A
2.26535	3.9142	7.90247	3.81913	GOLGA8B
9.91749	9.8053	7.41705	5.24653	FASTKD5
27.7451	21.9661	35.9561	11.7678	TXNL4A
30.8946	16.2456	5.50613	1.47006	CTSC
60.3756	18.652	48.8129	77.0534	IGFBP4
1.7086	0.174626	0.0425891	0.0739283	STAC2
17.6608	13.9761	47.3255	43.8956	FKBP10
7.15858	13.3592	14.7951	10.3782	CAPG
3.19387	3.57251	3.71132	2.64058	NFATC3
19.3227	15.2518	13.3782	10.3561	MRPL10
1.03636	1.55854	2.02583	2.60984	IFNAR2
0	0.024188	0.0377915	0.0116623	ANGPTL5
0.493094	0.515558	0.616904	0.200074	LRP5L
1.16403	1.33515	0.83917	1.3901	CARD10
0	0.216067	0.0245515	0.0189412	RP11-212D19.4
0	0	0.0293796	0.0815978	MFNG
0.00740554	0	0	0.00514462	RP11-446E24.4
0	0	0	0	CLCA4
9.0556	11.3085	6.07321	5.64417	SRCAP
4.94344	8.58112	11.0191	9.63247	KIAA2026
0	0	0	0	AL645730.2
1.46724	2.22415	2.64927	4.79384	PEX12
0	0	0	0	OR5M1
1.74077	9.14665	25.9677	57.4974	CAPN2
45.9947	20.2652	15.7107	5.99438	NOL11
0	0	0	0.0260041	HBD
0	0.033772	0.379912	0.162832	HAMP
0.344625	0.154332	0.0754839	0.11647	NHLRC1
0.176181	0	0.108167	0.00556332	MAG
0	0.355025	0.049306	0	AC104537.1
1.63949	0.0132709	26.1255	4.79894	DPPA3
32.7514	36.6906	35.1678	21.1364	USF2
0	0	0.0338818	0	NOBOX
16.2789	24.6467	26.512	13.655	CDC34
7.20865	8.31706	8.46941	10.4068	GLCCI1
0.0904161	0.0108562	0	0	MC5R
11.1878	7.70064	5.78191	1.98497	MYO5C
0.0788123	0.136266	0.0354839	0.0876013	KCNK13
0.55166	0.497784	0.0501768	0.197425	ITGA2B
0.189367	0.106106	0.164202	0.00974465	GPR1
0	0.0185965	0	0	NACA2
0	0	0.00397205	0.0429015	PTPN20B
0	0	0	0	CTAG1A
0.56832	0.188803	0.737135	1.2008	DDX60
0.00694496	0	0	0.0482466	GPRC6A
0	0	0.213125	0.013702	UGT2A1
2.27658	2.88735	1.06295	1.29256	SCAI
0.280254	0.882145	2.23629	1.21009	NMNAT1
0.534314	0.192464	0.128302	0.111356	RP11-1105G2.3
0.110372	0.106776	0.0141981	0.0131444	RTEL1
5.4777	3.38157	6.66122	19.3877	LGALS3BP
9.5358	15.3709	34.9977	7.48692	ROGDI
28.8485	31.6218	20.5952	8.41914	PSMD11
0	0.00444561	0	0.0471561	CD5
3.59314	3.99123	3.50322	1.00501	COMMD4
0.568549	0.138091	0.0146274	0.0361116	SLC15A3
4.2421	2.73572	3.05716	1.34845	DNAJC17
6.23109	8.01458	13.1446	3.97368	COMMD9
0.0577405	0.075271	0.00247587	0	KIAA0408
0.0122998	0.0236292	1.28476	0.091143	TMC3
0.7506	1.02949	3.59391	1.44399	ZNF563
2.24734	3.20806	4.98043	1.71446	SIVA1
0.0733449	0	0.0165111	0	RP13-672B3.2
0.685452	0.167353	0.0427197	0.0681885	CHRM3
0	0	0	0	OR10A7
18.5363	23.1433	40.0128	9.68358	SEPHS2
1.90132	0.218666	0.0769072	0.0282973	NRXN1
0.0670144	0.0193113	0.386202	1.6108	ITLN1
0.401914	0.147405	0.00658017	0.111684	B3GNT3
314.004	468.93	442.771	260.839	RPS2
0.0522035	0	0	0.00453321	TCEB3B
9.92867	8.51166	6.05675	4.69398	RHOT2
0.0504479	0.0207677	0.012979	0.0801054	RPL3L
3.5152	4.16828	4.43322	2.11824	ZNF434
0.0215632	0.00690421	0.0388338	0.0366176	FAM186A
2.8683	4.41098	1.5369	20.7507	IRS2
0.0667556	0.0120229	0.0150278	0.173906	C7orf61
5.91562	18.3331	7.46721	19.2851	TNFRSF12A
0.0825013	0.146302	0.297158	0.224846	GYS2
13.9382	15.5254	16.34	28.3579	GOLT1B
319.356	162.486	208.177	76.4055	LDHB
0.025248	0.00454726	2.09161	0.837523	GCKR
0.717251	0.173618	0.284178	0.147489	C14orf39
0	0	0.196165	0.157392	KRT14
51.7196	121.231	139.488	24.169	PEG10
0	0	0	0	TAS1R2
9.03034	9.87775	8.02211	4.48098	STAU2
0	0	0	0	IGLL5
0	0	0	0	RP11-565P22.6
2.6159	1.7978	2.60192	1.36105	PEX7
9.78439	12.166	18.1593	9.34998	YIPF1
0	0.0145858	0.102758	0.0345236	FAM153B
1.15502	1.94694	2.68597	1.76059	RABGGTA
4.79532	4.98912	5.72202	9.14218	NBAS
0.895081	0.368474	0.946717	0.917912	SERP2
2.1933	1.16042	3.32211	3.75555	CCDC122
4.30206	3.3025	6.75279	4.78509	GPX7
0.121545	0.29279	0.201794	0.221648	MORN1
1.33433	0.45343	0.328717	0.262346	CBLC
6.35776	8.27812	4.2369	2.11216	GMEB1
0.449225	3.44042	3.19253	1.57958	WTIP
0	0.668926	0.329048	0.803187	CDKN2C
28.214	46.8317	49.1182	28.0158	ARPC1A
114.083	65.3735	40.2847	18.2684	TARS
94.4566	73.2592	76.2496	36.2029	ZMAT2
0.0393126	0.107621	0.0424796	0.0819313	LRRTM2
0.0836811	0	0	0.0826103	PSD2
1.20916	0.682897	0.423424	1.07852	AOC2
0.0703592	1.01376	0	0	XCL2
0.116322	0.219975	0	0.0404043	XCL1
0	0	0	0	FCRL1
22.6358	13.0995	8.38731	1.93984	SGOL2
16.3596	16.9811	37.3731	23.8329	TMCO1
0.453137	3.7931	0.21745	0.465065	NFASC
0.489779	0.486446	0.518102	0.568183	TM9SF1
5.10644	6.54263	3.51749	3.16132	CLASP2
6.604	16.6921	9.71016	20.5237	SEL1L
13.8893	30.5985	16.5693	24.2983	PTPN1
0.32053	0.272899	0.383741	0.194838	ZNF774
2.13404	2.19138	1.57068	1.05658	GIN1
0.0290026	0.452702	1.75412	0.611159	LIX1
10.0994	10.7065	10.7774	7.81668	PPIP5K2
15.9964	16.3268	27.0615	45.7005	MRPS26
0	0	0	0	SIRPD
0	0	0	0	DEFB129
0.147209	0.0230548	0	0.0400172	PKP1
0	0	0.025256	0.324745	PNOC
0.0934045	0.114393	0.10934	0.064888	MPL
0.521106	3.57116	0.216875	0.830498	USP2
1.384	0.467173	0.203788	0.47166	GALNT14
0.964487	0.938023	0.810588	0.742614	IL20RB
4.14011	4.37909	3.22741	4.29625	TRIM13
0	0	0	0	OR2T5
0	0.0505091	0.0631325	0	OR2L2
0.445423	0.579956	0.559315	0.417311	COX20
1.96339	3.50287	3.24474	0.943544	EFCAB2
0	0	0	0	POTEH
29.9539	26.2813	10.9238	2.40615	RNASEH2A
5.94749	7.00818	8.43899	7.86398	2015-03-05
6.53093	8.35059	4.62132	3.10548	RP11-347C12.1
0.285992	0.121747	0.0292643	0.126432	SLC17A7
15.4105	10.2103	5.6832	2.60283	SUV39H2
9.55513	7.74088	5.21114	3.38159	ZNF256
1.21865	1.4188	2.35391	1.95019	DCLRE1C
3.29929	2.80935	1.73984	0.949749	DCLRE1B
23.882	20.0354	15.3086	7.65343	SUB1
24.4393	24.264	35.2532	28.1303	GOLPH3
0	0.133676	0.0108968	0.528227	NPR3
1.10425	0	0	0.278953	MT1A
1.28061	0.0584727	0.300467	0.269397	C15orf59
5.12737	0.456029	0.228001	0.102608	MT1M
290.714	305.844	332.702	173.495	RPL21
0.343356	0.188955	0.0429416	0.0530064	FLT3
0.440916	4.54017	1.14344	5.51755	APCDD1
1.60905	0.545498	0.0925342	0.0713891	CTNNA2
0	0.0236879	0.0740201	0.0685269	PRR25
5.31622	4.628	1.25669	1.25438	CHCHD6
15.4984	8.81411	3.3888	2.05543	OTUD6B
2.62595	2.62027	5.78367	1.3661	ABTB2
30.3128	27.9958	20.604	33.1314	TAF1D
1.61828	0.72976	0.41714	0.244582	ANKLE1
0.570601	0.840309	0.332129	0.208053	CPAMD8
13.9708	17.6372	38.8321	18.2246	NR2F6
5.23879	6.381	8.50594	15.6323	LNX2
0.00794741	0	0.0930328	0.198758	PDX1
26.6079	25.3771	4.33723	7.27567	SLC7A1
84.0511	58.8452	74.3628	53.326	TAF7
12.0916	24.4719	9.32444	6.30644	LRBA
0.0540122	0.0269385	0.228215	0.528197	IFITM10
1.51873	1.68444	1.85046	1.79122	KDM1B
0.865104	0.975061	67.6847	65.2653	ALDH1A1
0.424363	0.0277925	0.0926361	0.00595564	TMC1
1.77558	1.94108	4.74943	2.89791	DENND1A
8.13735	11.7197	20.0182	10.9214	ALG2
0	0	0	0.0326203	PSG5
2.27499	2.25256	0.893205	0.99245	ZNF425
0.532257	1.35205	0.746377	0.818475	ZNF783
0	0	0	0	AC106722.1
2.39888	2.30837	2.08297	1.29154	FBXO27
0	0	0	0	AC111200.1
13.7763	24.3346	10.2464	3.79915	DMKN
1.54749	1.83362	2.26438	0.886438	ZGPAT
14.0342	17.8838	16.0571	11.972	PCBP2
0	0	0	0.021049	IL28B
0	0	0	0	FRG2
0.317178	0.704541	0.357009	0.403962	TMEM240
3.87488	8.13795	1.80111	7.84002	SLC25A29
0	0	0	0	NLRP4
0.0408514	0.15369	0.339242	1.94872	VSTM4
15.3357	12.1179	16.3331	8.0661	TAF3
13.0449	11.133	12.2935	6.46355	PRPF18
94.1584	119.377	70.2311	60.0242	VDAC2
10.1091	15.4014	32.7976	25.5459	DNAJC1
6.42661	10.8365	29.5487	7.64541	SH3KBP1
8.52364	9.14586	11.2529	9.48371	PAPD4
0	0	0	0.238463	CARTPT
5.62262	5.75203	2.76595	6.03789	RICTOR
0	0	0	0	TMEM174
16.6263	8.41151	4.59278	7.05046	KIAA1430
3.19897	5.79292	8.65955	2.36294	SUOX
14.1805	18.161	28.4165	33.1138	IFNGR1
0	0	0	0	WFDC5
2.71568	4.20422	4.57858	6.77831	STARD3
8.24801	8.76109	8.2505	5.01442	MAPK9
146.583	90.4184	44.2683	9.194	TOP2A
0.0710551	0	1.237	0.987238	APBB1IP
5.5969	20.7142	4.27712	15.0964	HDAC5
48.6304	41.5118	24.4183	19.5835	TNPO1
3.26238	2.4954	4.17722	4.60661	AC006465.3
6.41418	7.52301	9.46297	8.42237	EPB41L5
3.44981	2.01133	0.588627	0.846713	STEAP3
0.200458	0.184251	1.04258	1.29654	FAM46C
0.159206	0.092254	2.76434	2.2673	KLHL31
0.0082698	0.0551087	1.10583	6.32671	ABCC3
0.169773	0.26343	0.0376306	0.108869	GPR158
0.801612	1.80414	0.316127	0.280472	GAL3ST4
6.80466	6.22453	5.88371	3.4368	DIS3L
11.4103	9.99292	12.2266	7.70286	NSMCE2
0.313476	0.0496337	9.13825	2.25908	SLC30A10
0	0	0	0	OR8B3
19.4824	10.9709	4.58036	7.70196	NUDCD1
0	0	0	0	KDM4E
2.66196	1.77665	2.41795	2.70318	FUNDC2
0.103794	0.0560809	0.294407	0.122579	NBPF16
35.4472	43.0006	38.5081	34.2828	MLLT4
3.02531	2.77137	3.07792	7.78103	SLC12A4
22.0841	11.4737	14.982	16.5441	TBC1D23
5.75611	2.8655	1.16148	0.773699	MAPK8IP1
0	0	0.00396677	0	S100A7A
62.0756	58.6926	65.0352	65.2779	RPL18
0.0524722	0	0	0.0291619	PSMA8
0	0	0	0.009589	INMT-FAM188B
0.138138	0	0	0	DCDC2C
0.00921914	0	0	0	EVPLL
0	0.0546018	0.0341241	0.0131632	CIB4
0.0942292	0.101826	2.8743	5.49463	XKRX
3.67481	7.88894	5.5535	2.7411	ATAT1
0.00661227	0.0428722	1.03006	2.52644	KLHDC1
0	0	0	0	AL136419.1
22.6465	28.5485	24.5244	29.0899	SPCS3
24.451	29.8552	10.6383	9.89151	MCMBP
12.215	4.48481	5.12038	9.88924	SORD
1.69737	2.70512	0.82251	0.840625	ZNF81
5.5758	10.279	21.0139	14.7892	SERF2
5.80808	6.42528	7.43542	2.04511	EXTL3
12.9896	12.4686	10.226	8.64461	CDK13
17.0867	15.9056	16.8671	10.4674	TBC1D1
0.01353	0.0201906	0.0939851	0.026855	CSMD3
129.496	43.8931	22.613	17.5028	CEBPZ
0.068353	0.771467	0.282102	0.0356135	KCNV1
3.1986	4.14148	4.52044	2.4144	C7orf26
6.98569	8.23112	4.53732	3.38421	CCZ1B
0.0836904	0	0.0376802	0.145349	SYCE3
0	0	0	0	TRIM49
1.45233	0.601732	0.502075	0.878799	SPRY3
1.76217	2.72326	13.061	15.085	PPIC
9.84075	27.4138	16.3039	6.90679	CHD7
1.25818	1.72457	1.24752	0.81186	WDR25
0.0655989	0.0315057	0.282221	0.136714	ZNF575
3.75257	3.72815	3.90151	3.79659	CCDC101
70.953	42.2304	28.3778	22.0242	HNRNPH3
1.00649	0.656035	1.13443	0.708721	KATNAL2
37.6206	31.5767	23.8118	9.58939	TDG
4.16852	5.7246	2.31342	2.77521	SLC15A4
13.039	15.3586	12.9172	6.27013	HSBP1
5.25149	14.9988	19.4079	23.7228	OPTN
0.319295	0.36021	0.551783	1.24877	ITIH5
1.99094	2.02226	6.21044	4.94256	LIMCH1
2.57981	3.03529	1.67839	7.89324	AC013461.1
0.242831	0.653451	2.60464	1.52818	SLC9A3
48.6926	30.9751	29.3693	23.7827	CUL1
0.0310645	0.0120504	0.00215173	0	ONECUT3
0.0360794	0.106332	0.0856508	0.205072	IL7R
1.02369	2.82842	0.0105469	0.75835	CACNA1H
13.5237	28.7264	33.3512	7.88347	POLR2L
20.63	26.8467	17.8	13.0325	RAB15
1.41699	2.06639	17.1866	3.65414	FAM20C
12.831	8.04883	14.0863	8.09421	PVRL3
5.19975	15.904	13.5676	9.11389	DCAF5
0.0166805	0.615265	0.198267	0.718451	MAMLD1
1.10613	0.665589	0.862466	0.368021	CCDC64B
0	0.00721013	0.0360485	0.0208583	NTN3
0.282259	0.61331	1.24622	0.177109	AMDHD2
1.56121	2.10944	3.55091	0.957152	TBC1D24
5.0912	6.67282	2.80854	0.540595	CCNF
3.37775	2.74947	1.42357	0.0628963	C16orf59
74.9571	70.9747	101.26	87.8539	TMED2
0.110061	0.475739	0.672316	0.712933	COQ6
3.34647	3.31941	4.51083	2.27589	C14orf102
18.467	11.0129	5.93188	3.20209	FLAD1
0.118509	0.174723	0.183646	0.237412	ZNF410
4.24887	4.06327	6.00258	6.92849	ZBTB7B
0.115359	0.066191	0.0413669	0.0283681	CCDC144A
10.1469	10.8503	5.94407	7.41976	RHOQ
0	0	0	0.0249301	CXCR5
0	0	0.00809135	0.0593027	HOXD4
1.65921	0.446543	0.0816797	0.0472613	CELF5
3.21369	2.20909	1.27877	0.654052	AC004017.1
0.0276542	0.0373548	0.174312	0.201719	ALX4
13.9022	18.9747	9.41803	10.9545	AGL
1.97159	1.98944	0.234207	1.20905	KCNT2
0	0	0.00865477	0	CLDN8
14.5111	16.894	15.703	11.2505	ARID4B
0.0102285	0.00184219	0	0	ADGB
0	0	0.0166494	0.0128448	ZC2HC1B
0.059725	0	0.268901	0.390014	AADAC
17.8915	20.0425	10.5196	5.48729	FBXO30
0.0868671	0.883079	2.95211	9.85882	PLAGL1
1.84196	2.0536	1.48008	1.34947	ZNF717
2.14422	0.992069	4.11072	6.87132	ABHD14B
0	0.0190543	0	0.00459353	CD180
0.0965815	0.0974104	0.052181	0.0670951	DKKL1
0.0800932	0.125018	0.060101	0.0741876	LYL1
73.8668	114.265	107.057	63.5486	OAZ1
13.6103	10.1206	5.36942	2.98982	TRMT1
0.0835662	0.336425	0.686089	0.624927	GTF2IRD2B
0	0	0	0	ABRA
0	0	0	0	RP11-1286E23.12
2.28002	3.34885	1.99113	2.23935	ZNF585B
0.163573	0.144776	0.294584	0.100647	SMC1B
36.3771	49.2682	50.003	41.8822	DIAPH1
21.1216	23.092	19.5458	11.0249	EIF4G3
0.00230706	0.0257616	0.232672	0.509662	DNAH2
14.3299	24.8401	49.1187	25.8261	NDFIP1
26.5649	40.7665	22.1684	7.54067	ZNF714
8.12957	3.01157	4.11985	4.83038	CCNJL
0.578532	0.409472	0.364054	0.196252	ANKHD1
1.77637	1.52207	2.2054	1.13999	PYROXD1
0.027517	0.0264316	0	0	IAPP
33.8553	32.4779	34.9955	21.3729	UBE2D2
0.0567899	0.0350677	0.0146107	0.00563598	SH2D1A
41.4871	34.709	9.13506	7.91406	EPB41L2
6.35836	13.8689	22.1882	19.0512	STX5
26.3935	25.7989	25.9011	12.1096	CCDC43
0	0	0	0	RP6-24A23.6
0.333125	8.1685	0.322188	0.128568	MAGEB17
4.41259	2.84545	1.94104	2.44172	RUNX1T1
0.0981937	0.249453	0.0791126	0.143611	CLUL1
0	0	0	0	GSTA5
0.204561	0.196492	0.712239	0.161056	CCDC87
10.6543	12.4762	12.5017	6.93064	C17orf85
1.09931	0.447979	0.119987	0.0694265	SLC10A4
0.0360986	0.0100023	0.147525	6.16911	F5
0.0295576	0.0269721	0.0656517	0.121833	CORIN
0.796057	0.208543	4.72788	3.59376	ATP10D
34.1654	23.3677	8.77243	16.2217	OCIAD2
8.17517	9.57112	6.47267	8.69035	CENPC1
0.0141498	0.0203875	0.00910102	0.0182555	EPHA5
0.997938	0.937801	0.676331	0.600928	MAPK12
0.30528	0.0319895	1.14456	0.165806	TMEM215
0.0536839	28.6096	13.7206	8.34146	GATA4
8.80548	7.65487	7.18364	2.50538	POLB
0	0.0327878	0.00372566	0	BLK
0	0	0	0	PTCRA
11.7914	9.62203	11.4211	4.88244	SLC25A33
4.16147	5.20703	12.2476	8.9696	TUBG2
3.08926	19.4283	13.4625	22.6237	ENC1
0	0.0207727	0.0605834	0.00667706	FOXD4L1
0.0709241	0.127737	0.151679	0.178607	FAM70B
5.33271	9.03065	12.7843	7.44133	WDR83OS
0.407543	0.46347	0.644834	0.295254	EFR3B
8.64787	1.83815	0.114	0.00451026	OLFM1
10.7593	13.2622	3.12522	2.79135	CAMSAP1
0	0.0213085	0	0	AC087645.2
12.0135	11.2405	16.4439	18.6241	RPS27L
0	0	0	0	FAM169B
2.44447	3.44361	4.8273	1.54685	INTS5
0	0	0	0.0158715	FTMT
0	0	0	0	VSIG4
2.41409	3.05979	4.54911	3.109	DYNC2LI1
25.5052	21.4037	90.7967	13.3835	PNPT1
35.2773	15.9627	11.6404	11.3313	PPM1B
2.23438	2.58826	0.45794	1.84398	ADCY3
1.11724	0.322887	0.128679	0.135374	KHK
21.8032	23.2356	51.234	11.5698	CCDC90A
0.224123	0.011533	0.0230645	0.017794	LHCGR
17.5115	0.320549	0.00548852	0	IDO1
5.0616	3.99289	4.54114	1.33627	TEFM
7.48791	6.79232	8.13703	3.28641	MRPL13
9.76297	6.31002	6.06241	11.849	MALT1
0	0	0	0	PRL
0	0	0.0290082	0.179036	RP11-701P16.2
0	0	0	0	OR2T10
0	0	0	0	DSCR4
0	0	0	0	AC005702.1
0.364288	0.196829	0	0	KRTAP10-12
3.20577	5.08887	2.13065	3.80333	CDC14A
0.147479	0.335451	0.0507323	0.294697	RAPGEF3
47.735	41.3377	15.9636	25.625	PAIP2
38.6992	40.1185	87.5256	52.8294	SAR1A
2.08131	1.58509	3.4627	2.42013	SIL1
0.0412232	0.0742447	0.0989869	0.0238648	MYOT
0.9654	1.57273	1.34485	0.750113	ZNF527
0.0254175	0.064089	0	0	ZAR1L
0	0	0	0	KRT13
0	0	0.148694	0.0120754	KRT9
13.7448	16.2205	13.1654	9.62405	RAPGEF1
0	0	0	0	XAGE5
15.6828	8.3072	3.53856	5.00562	MYO1E
0.00348221	0.0476642	0.0250849	0.0193527	PDE7B
0.357062	0.198566	0	0	ARHGAP36
1.62777	2.56604	3.33034	2.41547	TSPAN31
4.46894	4.4689	1.96906	0.352712	TROAP
25.3555	17.8883	12.9509	7.8626	TFCP2
0.119214	0.0840945	0.0156549	0.0293313	B4GALNT1
0.155094	0	0.0367517	0.136097	CPA6
0.0536622	0	0	0.0745581	ASCL2
11.6162	11.3695	10.6892	6.99977	TBK1
0	0	0.0247896	0	FIGLA
2.04754	1.58295	1.76848	0.488656	RAPGEFL1
4.65543	2.05286	0.659958	0.529517	FAM72B
0.749979	0.636674	0.810396	0.571702	ASAH2
143.376	139.494	68.2847	76.5786	SUMO2
1.91161	2.22202	1.41189	2.02631	NANOS1
0.258052	0.488	0.098756	0.569178	C1orf170
12.416	16.8786	21.0371	14.2371	TMEM248
2.18935	2.07926	3.67819	3.12638	URGCP
0.0835898	0.0688222	0	0.0663655	TMEM71
4.48198	4.75287	3.80516	2.05741	C7orf44
11.8232	8.82461	4.07356	6.05009	BLVRA
8.66629	9.64121	6.5049	3.96572	PARG
0	0.050135	0.0144611	0.0223132	GLRA2
2.32286	0.979564	1.25839	8.17994	SRPX
0.101931	0.029373	0.835243	0.184109	PAGE4
418.138	343.757	390.558	223.329	RPS20
1.84776	1.47304	2.32886	1.99588	CTNND2
6.73855	3.52681	0.466756	0.906911	P2RY1
0	0.0068612	0.00857598	0	C2orf83
0.115427	0.159658	2.62339	1.48506	WNT5B
6.34711	8.7545	4.77822	3.09189	DHX30
0.0538172	0.0258472	0	0	C16orf11
0	0.00575651	0	0.0416327	PPEF2
0.137377	0.0565534	0.519553	0.286307	ARHGAP30
0.0565476	0.114066	0.198585	0.109994	CLCNKA
0	0	0	0	OR9Q2
27.3922	21.3325	3.65554	11.1634	TET1
6.54417	11.0833	11.5788	5.15438	PDRG1
0.0787423	0.0275041	0.247092	0.11272	TSHZ2
0	0	0	0	RPS4Y2
18.2483	24.0369	19.6223	9.03811	FMNL2
3.21442	3.11124	2.0023	1.51322	JMJD8
1.14933	1.50835	1.97011	2.4665	AP3S2
1.17002	0.530253	2.26657	1.44473	LNX1
1.27905	1.99452	1.90498	1.08726	DALRD3
8.14373	6.76196	5.21474	4.81729	USP36
0.0817681	0.402532	0.122716	0.0189347	DYX1C1
3.39421	4.08844	6.11273	3.37659	TRAPPC2P1
100.019	106.491	29.1097	5.89988	HMGB3
0	0.0610958	0.0477282	0.0589148	AL359878.1
4.33566	1.62562	0.823974	0.486268	TRDMT1
11.3511	16.9206	5.03392	6.24972	SPEN
0.0128153	0.00692424	0.0201945	0.0155798	KB-1896H10.1
3.00703	4.18098	3.76128	3.41833	TMEM132A
0.0982363	0	0	0.0227482	RP11-171N4.2
0.120777	0	0.0621461	0	OR56B4
4.43826	3.81118	5.57338	2.32018	FTSJD1
6.56027	9.98534	12.7244	9.67585	NAPG
0	0	0	0	AC111177.1
4.37768	6.71917	5.5564	3.72197	SYNRG
3.20018	1.06121	5.2391	8.98201	PRRG1
1.8026	5.18956	2.33114	1.80478	NT5DC3
1.57259	0.752397	2.53486	1.13626	MCOLN3
0.168759	0.201818	0.109413	0.0468948	NUP210L
3.95212	4.96168	10.6878	6.81465	SNAPIN
0	0	4.20738	1.21079	S100A7
1.70785	3.42145	2.5751	3.62243	SLC27A3
17.8708	37.9137	11.642	16.708	TBL1XR1
129.339	104.284	134.423	59.6683	C19orf43
0.933828	0.904226	0.180834	0.184853	FMNL1
0.059707	0.275289	0.338714	0.190801	FAM22A
2.94864	3.43148	4.96631	2.5626	PTRHD1
0.0561681	0.0708126	0.328753	0.482871	LCN12
2.53268	2.87262	3.23661	1.27806	INTS9
6.91274	3.78313	4.73642	2.532	FZD3
201.912	210.129	191.845	216.619	ITGB1
0.990057	0.581456	0.247104	0.142044	CERS1
0.7466	0.80172	0.811819	0.391443	TMED6
18.469	10.0666	14.3057	6.19714	MRPS31
0	0	0	0.00722751	PGA4
5.74833	4.28606	25.0973	11.9777	RAP1A
2.41804	0.648316	1.4093	0.831752	NFKBIE
0.349569	0.266945	0.402911	0.160278	CYP39A1
0.334433	0.216838	0.341298	0.0774434	UTS2
1.70953	0.7075	0.166283	0.246852	PER3
11.429	18.2883	33.4162	29.6275	VAMP3
0.226298	0.896656	0.747168	0.235813	AC226150.4
0	0.00626941	0.0235089	0.211596	TNFRSF9
0	0	0	0	SIGLEC1
1.21884	1.2347	3.62352	5.51805	CCND3
14.1912	12.0389	7.38853	2.59824	BYSL
8.08999	8.82044	8.80241	4.37781	ZNF334
0.100935	0.0559349	0.0699143	0.253509	PLD6
0	0	0	0.204755	BPIFA1
4.52893	4.14623	4.01898	2.53768	ZNF607
0.0787707	0.00945794	0.00591086	2.64489	ALOX15B
5.36297	3.95766	21.1543	51.3369	HSD17B11
11.5236	8.78583	8.00554	3.69054	EPHA1
10.4461	6.44627	4.47682	2.63469	NOM1
17.4619	14.2038	19.2063	25.7798	USP25
2.45246	3.42413	2.17252	1.64341	ZSCAN12
69.3268	22.1865	16.3686	21.0512	CD9
0.103848	0	0.430152	1.43324	ACSM1
0.165945	0	0.0564503	0.309979	CASR
5.08993	4.35043	2.87449	2.43082	GIT1
0.0349664	0.134349	0.15743	0.194329	TPPP
0.305635	0.0733948	0.0642166	0.155705	GPR50
2.72132	2.65757	14.4988	7.70891	CLCN5
0	0	0.0076162	0.0411307	HOXD11
0	0	0.00664861	0.164139	HOXD10
20.0835	18.5365	17.2229	11.8097	WWP1
0.00887342	0.153421	0.0159804	0.00616436	HOXD13
2.47549	2.14215	2.52515	1.25284	IQCK
3.42312	7.29069	5.02255	4.28306	TMEM185B
0.933794	0.917782	2.03005	1.39008	BST1
13.219	10.1717	5.24515	4.50143	SOCS4
2.97168	9.87097	5.09542	6.1735	FBXO34
0.771145	0.0249683	0.0156042	0.836676	ANKRD29
1.7028	2.52374	0.830425	1.25509	CTC1
46.5181	293.768	43.6607	20.6089	SLC7A5
1.31922	2.45383	5.01384	3.21833	SLC35C1
3.22459	2.97449	2.36593	1.41045	ZNF205
30.3986	23.0066	34.2465	18.2657	HDDC2
0.774646	0.661762	6.08464	3.94337	TPD52L1
3.77653	4.94971	7.61265	2.8721	ZNF18
14.1011	14.0815	7.08771	3.44041	RND2
0.501471	0.602112	1.13573	1.33014	ALOX12
0.478461	1.62811	1.01293	1.14213	ZBTB42
0	0	0	0	OR6C4
0.117722	0.0788574	0.0316155	0.0975639	ZFYVE28
7.15321	4.31179	3.22496	1.44184	DOHH
0	0	0	0	RP11-1396O13.11
2.3693	9.48315	1.4152	0.600772	HOMER2
2.22501	2.02686	0.25691	1.70262	LAMA2
6.13395	13.3455	15.7496	5.96148	NDUFC1
0.0425014	0.0408249	0	0.0639722	BMX
0	0	0	0.00448608	C15orf54
0	0.0170428	0.583679	0.663949	NR2F1
0	0	0.0618088	0.0408727	HBG2
10.1339	8.35828	4.3247	2.08983	EIF4E
0.740984	0.0366744	4.7572	0.227909	BHMT
5.84444	5.66872	2.61171	2.61891	ZNF510
8.92264	8.23769	5.96393	6.76249	PLAGL2
105.633	90.8458	27.8011	17.6842	SMARCC1
2.76817	1.51066	2.26286	1.81129	OSGEPL1
2.59627	2.71798	0.967739	1.30458	GMIP
15.0304	13.7405	21.0092	9.62176	ORMDL1
0.331984	0.355683	0.0996466	0.0887034	PRR19
6.4532	6.17675	8.38437	2.03294	ATP5G1
0.27228	0.303149	0.178312	0.0859786	KCNE2
6.6868	7.11135	3.85773	4.2673	PAPD7
0.53744	0.867453	0.306764	0.793643	SLC24A6
23.4846	17.1438	5.64814	1.21428	CHEK1
4.19845	13.9017	0.681889	0.446926	FEZ1
2.9853	2.93788	2.97828	4.21038	GPR180
0.07339	0.352476	0.330426	0.161449	KCNRG
4.44167	9.36956	7.38045	3.06152	ZNF627
2.82547	3.30825	3.85921	1.71078	ZNF789
254.629	137.729	106.168	50.1	HSPA9
1.08658	1.7862	0.580693	0.785531	CLCN4
0.982902	1.02281	0.0491705	0	HIST1H4L
0.835457	1.60754	1.94741	1.19017	CHCHD5
59.4682	58.0089	103.455	44.9185	BRK1
0.0535892	0.095597	0.307914	0.212733	C3orf25
0	0	0	0	OR1S1
41.9386	29.4193	24.3623	20.5931	FAM192A
0.0190518	0.00196075	0.00980313	0.00567226	PAX8
0	0.0964264	0.195854	0.244084	KRTAP5-9
0.103005	0.232681	0.268825	0.146753	ANKHD1-EIF4EBP3
0.14937	0.415591	0.422059	0.0930325	STX16-NPEPL1
3.94864	2.73603	1.96411	1.12063	TSEN2
8.016	14.8794	4.79921	3.70813	ARHGEF2
11.3754	25.9884	36.3003	22.8803	KIAA1598
0.168821	0	0	0	PABPC1L2A
8.17276	7.89053	4.61869	3.20301	INO80
0.251778	0.244366	0.491221	0.194344	GPAT2
19.432	11.7312	4.8914	12.7247	CCND1
5.02874	4.09802	4.68813	1.08576	TOR3A
6.09581	4.53543	0.313427	4.43451	CPT1A
1.6201	2.01447	0.462053	0.326429	HDX
0.0533	0.0223989	0.0679927	0.169709	C5orf56
2.34285	1.61523	1.39283	0.899543	FBXO36
4.64811	3.48169	9.58261	2.09673	LIN52
0.564727	1.0397	2.81858	6.78337	PCGF5
3.57956	5.32461	3.14244	0.909457	ZNF594
4.57716	4.44381	3.2745	0.725034	HMBS
6.4245	8.09308	18.4798	17.5282	TMED3
16.2905	33.3752	32.7042	4.10584	NR6A1
0.219145	0.0699164	1.10506	0.641583	CRB2
49.7457	57.737	41.893	19.0416	SNRPC
0	0	0.11454	0.0883661	SLC17A3
0	0	1.65496	0.520171	SLC17A1
0.651382	0.156422	0.0446893	0.0818836	KCNJ11
9.0041	11.6609	12.4073	8.49312	KDM2A
24.7319	19.4786	14.9951	12.0299	DIS3
0.843444	4.67724	0.970312	0.512958	SKIDA1
0.0648146	0.0155645	0	0.120071	RP11-371E8.4
1.40566	1.5634	7.74991	5.46502	HIST1H2BC
0	0	0	0	DUX4L5
3.23338	3.43597	6.88813	1.15779	TMEM177
0	0.0501728	0.194408	0.624125	LGI1
7.9758	10.3656	9.95935	8.13893	RFXANK
10.2421	11.6324	4.24554	2.99984	CDK2AP1
0.726081	0.171247	0.0895098	0.084068	SH2D3C
0.00431347	0.114977	0.0466096	0.0269691	OGFOD2
0.21536	0.287482	0.536144	1.55771	LTBR
0	0	0	0	RP11-977G19.10
1.47766	1.73055	1.36925	0.491331	FGD5
4.42964	7.09905	1.13646	1.07275	SLC38A5
0.0675815	0.205566	0.0202849	0.0469488	CTD-3088G3.3
8.21715	7.63143	11.3474	4.21535	ERLIN2
9.39415	10.9793	15.4172	9.2604	PROSC
0.984052	2.19594	8.22194	5.4499	ACSF2
2.33801	2.80777	1.24022	0.559854	ZNF677
30.0541	27.5479	18.95	18.4109	IVNS1ABP
0.654048	0.96737	0.852959	3.4204	LEPR
1.03886	3.79596	4.19531	5.24778	DNAJC6
6.75579	8.30733	9.48697	8.87668	TMEM181
0.66575	0.110681	0.0230571	0.0266824	GLP1R
2.11336	2.27151	3.62857	2.24235	SAYSD1
0	0	0	0	TKTL2
2.08267	1.76852	1.74702	1.57886	C8orf44
0.18901	2.60661	2.15786	1.14423	BMPER
16.0231	10.1359	12.1365	15.7318	CAMLG
5.92734	10.1171	12.0609	6.55488	RP9
56.5144	35.0859	14.4342	3.05703	PTTG1
0.324735	0.248565	0.0487354	0	C2orf50
27.3817	12.5304	7.61178	5.51345	RNF168
6.34767	6.49628	3.44017	1.65108	KIAA0586
0	2.1479	3.57961	1.38082	AL627171.1
1.76143	2.8761	5.10051	3.11196	PIGX
0.0386928	0.0752622	0.146334	1.30367	SLC28A3
18.7629	15.4062	21.7257	19.8971	TIMM9
1.00121	1.83785	2.0438	1.0539	GSTZ1
5.98098	6.33526	7.54298	8.03975	ANKRD49
0.332661	0.505936	1.3979	0.674039	CRYGS
0.0163565	0.0141402	0.0088371	0.0227257	ATOH8
0	0.402622	0.722049	0.084402	SOX14
8.25937	6.27368	7.62809	4.14823	DDX19A
0.175278	0.883909	2.18596	1.18721	AC022498.1
8.61826	5.90181	2.66018	0.194071	CDC45
0.038689	0.153297	0.0304833	0.010079	SFTPB
62.7578	26.662	57.6852	34.7468	MGST1
0	0.0583272	0.273392	0.0140613	PRSS46
8.47905	11.7321	6.2988	7.4113	HIPK1
4.84592	4.87961	7.98264	6.50467	PYGO2
9.59661	7.45052	15.479	5.55563	PMVK
5.03016	4.5151	9.7577	16.8088	CLDN1
4.08265	13.5273	8.74222	9.31181	PBXIP1
0	0	0.00873929	0.0539381	MMP3
1.08564	1.3137	3.65446	9.35078	ENDOD1
0.102787	0.0678787	0	0.0922329	PCDHGC5
0	0	0	0	C1QTNF8
0	0	0	0	OR13C3
0	0	0.0247211	0	KRT6C
3.33476	3.81769	1.01085	2.08728	SPATA24
0.356833	0.172087	6.21121	0.112678	COL11A2
11.957	8.62099	7.34123	3.80391	NSL1
0.117916	0.313939	0.184659	1.33202	CLDN18
7.50254	4.69886	3.48821	1.17534	MIPEP
17.5004	23.567	40.9165	22.5469	SNX4
2.10946	2.21889	2.36917	1.42875	C3orf52
72.0505	63.6158	69.736	35.5426	RPL27A
1.33188	3.04412	1.43014	3.13967	ST5
0.368484	1.94151	0.47494	1.06912	CDYL2
0.605288	0.119763	0.0383832	0.159906	TMEM130
17.8658	16.4092	10.5659	4.98261	NIF3L1
6.3364	8.69481	5.28494	2.13968	ODF2L
0.252776	0.18582	0.459878	0.569815	KCNQ1
18.5634	22.7614	43.2118	44.4209	ANO6
9.19357	6.08	6.36936	3.18171	OSTM1
7.3333	5.27077	5.03144	2.2789	SHQ1
0.204454	0.22414	3.85017	0.549609	RARRES1
0.168965	0.0331978	0.0138316	0.106709	CTAGE8
0.234202	0.340212	0.328437	2.66721	PTCHD4
0.250301	1.71074	1.3581	1.75221	MID2
5.57674	8.45069	7.15592	4.51711	STK25
13.4697	21.2764	33.9669	33.9559	PHPT1
9.11855	4.7748	5.97447	2.28751	UPRT
111.348	80.3559	53.3619	31.1878	HNRNPH1
5.02576	2.84593	5.16915	8.75618	IRS1
5.53965	6.88715	11.6881	7.39273	PEX13
2.00374	4.63535	1.92137	1.48375	KIAA1841
0.847944	1.11725	6.92213	4.0382	PUS10
2.5389	4.12106	3.09174	2.10514	REL
18.8391	16.4725	21.9657	19.7657	WDR26
9.14491	8.67161	9.0984	4.58435	SAP30BP
97.0513	77.6031	35.4113	5.44122	CCNB1
8.9639	10.4166	22.3784	11.7415	MRPS36
42.9713	24.7833	14.4962	9.12927	CPSF2
0.321561	0.340247	0.0542914	0.0837705	C12orf70
35.9173	23.6575	40.015	40.1448	CDK7
116.222	70.945	70.268	30.099	MRPL3
0	0	0	0	CLDN25
0.0525717	0.0852153	0.047339	0.127825	EXTL1
0.0187425	0.0675121	0.016877	0.0716123	LRRC73
2.35663	2.17123	3.88271	2.16058	NSUN4
0.973775	0.969752	2.10186	1.61162	FAAH
1.99024	3.17004	4.88172	3.01367	PAFAH2
2.79115	3.10654	2.61372	1.63197	NUBP2
4.26223	4.08908	4.97308	2.1917	IMMP1L
8.50814	13.4139	7.49362	24.8748	TIMP2
1.31719	0.837463	3.1403	0.354829	PCLO
0.0630031	0.543197	0.580132	0.487098	TRPV3
26.6347	13.6765	6.10878	4.85885	TSR1
0.988427	1.90297	2.89009	2.20599	SRR
4.67723	3.14154	5.76336	28.2027	CDKN1A
115.032	76.9003	60.5326	40.8411	SOX4
154.379	140.402	77.6043	50.979	GLO1
11.5035	10.9349	12.6945	7.72142	DNAJC13
4.67204	6.04947	8.28472	7.30238	FNTA
0.511242	1.01563	0.739359	0.24036	AC009113.1
0	0	0	0	AC073082.1
0	0	0	0	RP11-830F9.6
0.142602	0.312149	0.577835	0.461034	NLRC4
0.0358899	0.171587	0.0734491	0.0543985	AXDND1
0.129747	0.0675072	0.191475	0.245367	DENND2D
4.0137	4.47732	2.19719	1.9554	RBM15
2.70614	12.2482	7.86478	12.8803	ATF3
0	0	0.01535	0	FAM71A
0.00691356	0	0	0	CMTM5
30.5579	47.8944	8.84696	2.94014	RRP9
5.52844	4.17447	12.1286	9.59056	PNPLA8
3.60954	4.88915	6.14472	5.616	PKNOX1
2.78463	2.21362	3.13865	20.2586	HILPDA
9.92359	11.1748	12.8201	8.38462	NDUFV3
8.28775	7.73753	7.9819	6.92864	RINT1
3.56585	3.70525	0.279539	0.122402	FAM71F1
5.48811	9.57431	5.61481	7.63828	PDE9A
2.55099	1.39945	2.98356	5.48711	SLC37A1
4.49362	6.8511	1.18318	0.94307	WDR4
81.4698	104.864	106.801	2.20354	MYBL2
95.6533	63.0662	43.8399	19.8109	NUDC
0.0635031	0.0686229	0	0.0110289	WDR38
0.397255	0.495897	1.52954	2.63126	N4BP2L1
2.35957	3.51756	5.90291	11.7567	PXK
32.0291	36.2309	23.639	10.5735	PDHB
14.6403	14.5662	12.1924	7.48151	PDE7A
4.00061	5.34466	2.09761	0.26385	HIST1H1E
4.79195	6.30742	3.82204	4.44904	HSF1
9.49246	9.51416	14.8628	9.50574	C6orf120
2.56432	4.12841	14.5483	7.87843	PURA
0.463938	1.32863	5.24789	2.21879	TBC1D3F
0	0	0	0	GAGE12F
2.33841	3.52134	7.15045	3.58365	GNPTG
13.7029	18.1864	50.3204	27.7528	PKP2
0.18973	0.0130176	0.00813549	0.00627644	PABPC1L2B
16.2799	20.4816	15.5077	6.90078	PIN1
0.109383	0.8443	0.675399	0.77291	PLA2G6
4.45996	2.29702	2.95629	8.24547	MAML2
0	0	0	0.0128988	C21orf128
9.89381	20.3889	21.0372	12.7298	RNF115
3.49692	2.58209	3.31906	3.90406	EPS8L1
0	0.0620556	0	0	RP11-694I15.6
9.316	11.1983	10.2177	4.82837	KANSL2
1.28155	0.743003	0.578245	1.69947	MAP3K12
0.233726	0.175396	0.00876927	0	CD164L2
27.3057	17.5363	14.4423	6.32961	DHX36
0	0	0	0	OR5J2
0	0.142785	0.127479	0.0196697	EFCAB9
5.34671	6.36032	5.31852	2.42674	HAUS3
0.0535033	0.192723	0.0722668	0.185843	C19orf73
22.6358	23.1741	15.3716	6.19163	SMARCD1
4.62412	2.24993	0.414206	1.08901	REEP2
1.60789	2.30018	8.57352	13.7663	MATN2
0.0656471	0.0630576	0.262724	0.243226	SELL
0	0	0	0	MAGEB5
10.9733	15.7075	10.9355	6.0031	SLC35A4
0	0	0	0	ZNF683
0	0	0	0	HRNR
20.3243	23.5066	19.1407	15.7182	DNM2
0	0	0	0	PRR20E
1.97747	0.547396	0.117374	0.161228	POU2F2
0.224593	0.20225	0.910071	0.390061	HIST1H4K
4.62311	1.97611	5.08764	3.13831	COBL
0.16717	0.0451619	0.00564489	0.0116133	DGKB
18.8723	25.8585	27.3065	10.7388	BZW2
10.7478	25.4174	7.70891	7.52062	GRB10
1.59776	3.74717	4.98863	1.88211	ABHD11
32.9122	30.2852	17.0725	14.8802	TNKS2
0	0.0411771	0.34741	0.0198536	PITX3
5.88972	6.63467	9.05365	5.50517	FAM82B
44.0268	32.4751	19.7395	19.9289	MEX3C
0.00816282	0.670391	0.0955544	0.0283535	RP11-1055B8.6
0.0943179	0.274747	0.0997004	0.689411	TNS4
0	0	0.0301822	0	RP11-127H5.1
6.72731	7.31221	4.79178	1.15992	POLA2
0	0	0	0	CTAGE4
1.9669	4.04767	5.15644	1.01471	HINT2
0.985256	2.00153	0.608909	0.195559	C9orf100
1.19717	1.23558	4.16679	5.32626	PCED1A
0	0	0	0	KIAA0125
0.01315	0.0300538	0.0200074	0.202552	MUC16
0.36448	1.15692	1.35476	1.01091	ENDOV
47.8106	75.7417	102.331	82.464	EIF1
9.97225	12.2935	6.06472	2.42608	ZNF85
2.16947	2.23274	12.9491	6.07157	ETHE1
0.0273498	0.0566468	0.0492551	0.261248	RASA4B
8.88493	8.25093	2.88048	2.96648	KAT6B
0	0	0	0	RFPL4B
9.25517	13.6616	13.8361	9.9509	ADIPOR2
1.2398	1.07638	0.701324	1.39131	GP1BA
13.4686	14.9958	14.251	11.9548	PRPF39
0	0.239689	0.0103308	0.0199252	MAGEA11
0.291641	0.315154	0.144774	0.0389621	LRRC9
58.255	73.742	150.372	64.23	TCEB2
0	0	0	0	AP000892.1
10.4248	8.70189	9.28934	10.8019	GGA2
41.877	74.1099	65.8845	18.3611	DYNLL1
1.17977	0.826041	0.214781	0.504533	HMCN1
0.0565342	0	0	0	SLC17A6
14.3299	14.6336	14.7064	11.9059	TXLNA
0.231772	0.138184	0.0359833	0.0166564	ASPN
6.55672	7.17258	6.38871	9.2366	ASH1L
2.16663	2.0606	2.49077	1.20174	NAP1L5
172.118	95.4731	209.687	81.8989	HMGN3
2.10028	1.72672	0.44508	0.399666	CROCC
0.072741	0.0480368	0.240169	0.509542	SDR16C5
0.0199764	0.187087	0.071952	0	OR10A4
0.00504095	0	0	0.0385214	TTLL10
0.0822286	0.0592387	0.0493626	0.0698183	SCNN1D
0.60802	0.0104292	0.117322	0.0201139	DYDC1
0.619113	3.58514	4.59796	4.53036	MXRA8
0.0971955	0	0.116695	0	CFHR2
7.24325	63.7613	33.924	28.7097	SERPINE2
0.977226	0.147788	4.73229	13.7563	SLC19A3
0.0288316	6.32676	0.290772	0.304445	FOXC1
0.106197	0.293272	0.191253	0.165993	HTR2B
4.95093	3.28312	1.49889	2.12994	USP37
6.7324	6.10411	3.85676	3.37433	TTLL4
0.0478951	0.118848	1.16445	0.122	TGM1
2.84746	3.43589	6.2896	2.16406	ANGEL1
36.4708	12.8943	5.48546	5.71378	USP32
3.5984	2.83226	0.387657	0.0564289	GPR27
12.3181	8.82602	8.30396	6.7649	PPM1D
0.275136	0.468501	0.307811	0.677666	CEL
14.0708	10.6741	15.5247	7.08264	GYG2
0.595849	0.746399	0.0720728	0.417025	KIF17
0.171534	0.0154469	0.212383	0.148955	C15orf60
7.00475	7.47323	5.22285	3.25444	POM121
2.20665	0.815847	0.104974	0.214035	RTN4RL2
8.99658	9.23061	5.72811	10.6738	ZDHHC17
1.14533	0.508686	0.475613	0.374655	IKBKE
9.85933	9.40306	19.5969	14.4026	MAPK1
1.46215	3.01752	1.4971	1.24961	CA5B
0.22862	0.258355	1.37646	2.3761	GGT1
0.674946	1.2156	1.0946	1.41144	THBS3
6.05305	12.0053	11.4643	4.98567	PRELID1
5.48215	2.4737	0.262085	0.0844614	SYT14
6.05098	7.38075	1.68318	3.1204	PRODH
29.4042	34.2394	26.2225	22.6963	CTTN
0.0187691	0.0811293	0	0	DEFB134
0.365038	0.521944	1.97724	2.32878	PLAT
7.10977	5.25609	1.68842	1.25844	JPH1
2.1953	2.07923	1.85558	1.60483	IKBKB
1.16732	0.54085	0.519382	0.543804	C12orf66
0.493451	0.672617	2.82265	3.20851	NIPAL2
0	0	0	0	AC037459.4
6.36272	1.86597	0	0.430283	CCL26
1.1004	0.172753	0.0527825	0.201755	ATP8B3
0.0410631	0.174677	0.0123253	0.00407521	ATP2B2
3.67292	3.99981	5.8404	3.04804	SNRK
3.51249	4.32471	2.75336	1.80826	ZNF37A
1.08004	0.728024	1.79151	0.460711	ZNF442
8.76336	11.763	7.39559	6.99086	ZNF813
1.75579	1.11895	2.70599	0.860078	CTC-534A2.2
4.6912	2.19435	0.220222	1.09662	RP11-122A3.2
3.51022	4.94595	5.08774	4.48477	RGP1
0	0	0	0	LHX3
11.4749	4.85101	7.99086	11.5507	MPDZ
[truncated: 18,040 more rows]
