# Supplementary material for: TFAP2A enhances tumor stemness and promotes metastasis in pancreatic ductal adenocarcinoma
Source: iScience. 2025 Jul 5;28(8):113060. doi: 10.1016/j.isci.2025.113060 (PMC12302244; doi:10.1016/j.isci.2025.113060)
Supplement: Table S2A. The RNA sequencing data of 11 pairs of PDAC tissues and their corresponding liver metastatic tissues, related to Figure 1 — Table S2B. The log2(FKPM_1) values of specific genes, related to Figure 1 and S1. [file mmc3.xlsx]

## Sheet: Table S2A
Table S2A. The RNA sequencing data of 11 pairs of PDAC tissues and their corresponding liver metastatic tissues, Related to Figure 1
id	baseMean	baseMean_control_Group_A	baseMean_case_Group_C	foldChange	log2FoldChange	pval	padj	fpkm_RJPDAC1T	fpkm_RJPDAC3T	fpkm_RJPDAC4T	fpkm_RJPDAC7T	fpkm_RJPDAC8T	fpkm_RJPDAC9T	fpkm_RJPDAC10T	fpkm_RJPDAC12T	fpkm_RJPDAC13T	fpkm_RJPDAC14T	fpkm_RJPDAC15T	fpkm_RJPDAC17T	fpkm_RJPDAC18T	fpkm_RJPDAC1LM	fpkm_RJPDAC2LM	fpkm_RJPDAC3LM	fpkm_RJPDAC7LM	fpkm_RJPDAC8LM	fpkm_RJPDAC10LM	fpkm_RJPDAC12LM	fpkm_RJPDAC13LM	fpkm_RJPDAC14LM	fpkm_RJPDAC15LM	fpkm_RJPDAC17LM	fpkm_RJPDAC18LM	gene_name	gene_type	strand
ENSG00000253534	0.305778	0	0.637038	Inf	Inf	0.240052	1	0	0	0	0	0	0	0	0	0	0	0	0	0	0	0	0.056551	0	0	0	0.126482	0	0	0	0	0	TRBV6-8	TR_V_gene	-
ENSG00000211715	0.0635969	0	0.132494	Inf	Inf	0.742897	1	0	0	0	0	0	0	0	0	0	0	0	0	0	0	0	0	0	0	0	0	0	0.054157	0	0	0	TRBV5-3	TR_V_gene	-
ENSG00000211693	0.111829	0	0.232977	Inf	Inf	0.492212	1	0	0	0	0	0	0	0	0	0	0	0	0	0	0	0	0.102576	0	0	0	0	0	0	0	0	0	TRGV11	TR_V_gene	-
ENSG00000205274	0.190791	0	0.397481	Inf	Inf	0.312234	1	0	0	0	0	0	0	0	0	0	0	0	0	0	0	0	0	0	0	0	0	0	0.162744	0	0	0	TRBV20OR9-2	TR_V_gene	+
ENSG00000253188	0.111829	0	0.232977	Inf	Inf	0.492212	1	0	0	0	0	0	0	0	0	0	0	0	0	0	0	0	0.118601	0	0	0	0	0	0	0	0	0	TRBV6-7	TR_V_gene	-
ENSG00000211692	0.0423504	0	0.0882301	Inf	Inf	0.912224	1	0	0	0	0	0	0	0	0	0	0	0	0	0	0	0	0	0	0	0	0	0	0	0	0	0.210321	TRGJP1	TR_J_gene	-
ENSG00000211838	0.249864	0	0.520549	Inf	Inf	0.433671	1	0	0	0	0	0	0	0	0	0	0	0	0	0	0	0	0	0	0	0	0.756673	0	0	0	0	0	TRAJ52	TR_J_gene	+
ENSG00000211840	0.0436566	0	0.0909513	Inf	Inf	0.91223	1	0	0	0	0	0	0	0	0	0	0	0	0	0	0	0	0	0	0	0	0	0	0	0.24079	0	0	TRAJ49	TR_J_gene	+
ENSG00000222152	0.187398	0	0.390412	Inf	Inf	0.49622	1	0	0	0	0	0	0	0	0	0	0	0	0	0	0	0	0	0	0	0	0.378336	0	0	0	0	0	RNU6-1166P	snRNA	-
ENSG00000206812	0.269109	0	0.560644	Inf	Inf	0.229173	1	0	0	0	0	0	0	0	0	0	0	0	0	0	0.559538	0	0	0	0	0	0	0	0	0	0.236814	0	RNU6-38P	snRNA	+
ENSG00000200670	0.190791	0	0.397481	Inf	Inf	0.312234	1	0	0	0	0	0	0	0	0	0	0	0	0	0	0	0	0	0	0	0	0	0	0.697292	0	0	0	RNU6-912P	snRNA	+
ENSG00000207056	0.121533	0	0.253193	Inf	Inf	0.672549	1	0	0	0	0	0	0	0	0	0	0	0	0	0	0	0	0	0	0	0	0	0	0	0	0.213382	0	RNU1-8P	snRNA	+
ENSG00000238830	0.0737883	0	0.153726	Inf	Inf	0.727606	1	0	0	0	0	0	0	0	0	0	0	0	0	0	0.443889	0	0	0	0	0	0	0	0	0	0	0	RNU7-46P	snRNA	-
ENSG00000212345	0.127051	0	0.26469	Inf	Inf	0.545255	1	0	0	0	0	0	0	0	0	0	0	0	0	0	0	0	0	0	0	0	0	0	0	0	0	0.324311	RNU6-700P	snRNA	-
ENSG00000201789	0.0624659	0	0.130137	Inf	Inf	0.91232	1	0	0	0	0	0	0	0	0	0	0	0	0	0	0	0	0	0	0	0	0.094584	0	0	0	0	0	RNU6-1071P	snRNA	-
ENSG00000223287	0.0873133	0	0.181903	Inf	Inf	0.709539	1	0	0	0	0	0	0	0	0	0	0	0	0	0	0	0	0	0	0	0	0	0	0	0.146407	0	0	RNU6-954P	snRNA	-
ENSG00000252710	0.152796	0	0.318324	Inf	Inf	0.515072	1	0	0	0	0	0	0	0	0	0	0	0	0	0	0	0.317046	0	0	0	0	0	0	0	0	0	0	RNU6-295P	snRNA	-
ENSG00000206889	0.439196	0	0.914992	Inf	Inf	0.407221	1	0	0	0	0	0	0	0	0	0	0	0	0	0	0	0	0	0.846389	0	0	0	0	0	0	0	0	RNU6-1200P	snRNA	+
ENSG00000238456	0.0436566	0	0.0909513	Inf	Inf	0.91223	1	0	0	0	0	0	0	0	0	0	0	0	0	0	0	0	0	0	0	0	0	0	0	0.123214	0	0	RNU6-1014P	snRNA	+
ENSG00000238457	0.0607663	0	0.126596	Inf	Inf	0.912312	1	0	0	0	0	0	0	0	0	0	0	0	0	0	0	0	0	0	0	0	0	0	0	0	0.266727	0	RNU7-169P	snRNA	+
ENSG00000251788	0.0423504	0	0.0882301	Inf	Inf	0.912224	1	0	0	0	0	0	0	0	0	0	0	0	0	0	0	0	0	0	0	0	0	0	0	0	0	0.043696	RNU5A-7P	snRNA	-
ENSG00000200997	0.356523	0	0.742757	Inf	Inf	0.324765	1	0	0	0	0	0	0	0	0	0	0	0	0	0	0	0.652788	0	0	0	0	0	0	0	0	0	0	RNU1-85P	snRNA	-
ENSG00000206802	0.158992	0	0.331234	Inf	Inf	0.368538	1	0	0	0	0	0	0	0	0	0	0	0	0	0	0	0	0	0	0	0	0	0	0.606058	0	0	0	RNU6-926P	snRNA	+
ENSG00000212167	0.0607663	0	0.126596	Inf	Inf	0.912312	1	0	0	0	0	0	0	0	0	0	0	0	0	0	0	0	0	0	0	0	0	0	0	0	0.090587	0	RNU6-763P	snRNA	+
ENSG00000238542	0.0368941	0	0.0768628	Inf	Inf	0.912198	1	0	0	0	0	0	0	0	0	0	0	0	0	0	0.014261	0	0	0	0	0	0	0	0	0	0	0	RNU7-104P	snRNA	-
ENSG00000223245	0.263518	0	0.548995	Inf	Inf	0.518455	1	0	0	0	0	0	0	0	0	0	0	0	0	0	0	0	0	0.32014	0	0	0	0	0	0	0	0	RNU4-63P	snRNA	+
ENSG00000252548	0.141906	0	0.295638	Inf	Inf	0.52713	1	0	0	0	0	0	0	0	0	0	0	0	0	0	0	0	0	0	0	0.222656	0	0.229595	0	0	0	0	RNU7-149P	snRNA	-
ENSG00000212473	0.0878393	0	0.182998	Inf	Inf	0.912439	1	0	0	0	0	0	0	0	0	0	0	0	0	0	0	0	0	0.110314	0	0	0	0	0	0	0	0	RNU1-101P	snRNA	-
ENSG00000210678	0.139786	0	0.291221	Inf	Inf	0.39405	1	0	0	0	0	0	0	0	0	0	0	0	0	0	0	0	0.436372	0	0	0	0	0	0	0	0	0	RNU6ATAC2P	snRNA	-
ENSG00000222869	0.0425562	0	0.0886588	Inf	Inf	0.912225	1	0	0	0	0	0	0	0	0	0	0	0	0	0	0	0	0	0	0	0	0	0.071204	0	0	0	0	RNU6-565P	snRNA	+
ENSG00000207275	0.0368941	0	0.0768628	Inf	Inf	0.912198	1	0	0	0	0	0	0	0	0	0	0	0	0	0	0.06377	0	0	0	0	0	0	0	0	0	0	0	RNU6-441P	snRNA	+
ENSG00000199308	0.0559144	0	0.116488	Inf	Inf	0.755538	1	0	0	0	0	0	0	0	0	0	0	0	0	0	0	0	0.147455	0	0	0	0	0	0	0	0	0	RNU6-222P	snRNA	-
ENSG00000207402	0.21774	0	0.453626	Inf	Inf	0.309306	1	0	0	0	0	0	0	0	0	0	0	0	0	0	0.115066	0	0.141497	0	0	0	0.201544	0	0	0	0	0	RNU6-959P	snRNA	+
ENSG00000253048	0.841485	0	1.75309	Inf	Inf	0.256449	1	0	0	0	0	0	0	0	0	0	0	0	0	0	0	0.035554	0	1.16563	0	0	0	0	0	0	0	0	RNU4-60P	snRNA	+
ENSG00000252397	0.0368941	0	0.0768628	Inf	Inf	0.912198	1	0	0	0	0	0	0	0	0	0	0	0	0	0	0.143543	0	0	0	0	0	0	0	0	0	0	0	RNU5A-4P	snRNA	-
ENSG00000223064	0.0635969	0	0.132494	Inf	Inf	0.742897	1	0	0	0	0	0	0	0	0	0	0	0	0	0	0	0	0	0	0	0	0	0	0.202547	0	0	0	RNU6-325P	snRNA	+
ENSG00000252622	0.0436566	0	0.0909513	Inf	Inf	0.91223	1	0	0	0	0	0	0	0	0	0	0	0	0	0	0	0	0	0	0	0	0	0	0	0.141919	0	0	RNU6-881P	snRNA	+
ENSG00000252884	0.0425562	0	0.0886588	Inf	Inf	0.912225	1	0	0	0	0	0	0	0	0	0	0	0	0	0	0	0	0	0	0	0	0	0.02217	0	0	0	0	RNU6-1213P	snRNA	+
ENSG00000207459	0.0279572	0	0.0582441	Inf	Inf	0.912155	1	0	0	0	0	0	0	0	0	0	0	0	0	0	0	0	0.083409	0	0	0	0	0	0	0	0	0	RNU6-1311P	snRNA	-
ENSG00000251763	0.0624659	0	0.130137	Inf	Inf	0.91232	1	0	0	0	0	0	0	0	0	0	0	0	0	0	0	0	0	0	0	0	0.090946	0	0	0	0	0	RNU6-470P	snRNA	+
ENSG00000200446	0.317372	0	0.661191	Inf	Inf	0.203479	1	0	0	0	0	0	0	0	0	0	0	0	0	0	0	0.156029	0	0.161328	0	0	0	0.347336	0	0	0	0	RNU6-1085P	snRNA	-
ENSG00000207360	0.103322	0	0.215255	Inf	Inf	0.690874	1	0	0	0	0	0	0	0	0	0	0	0	0	0	0	0	0	0	0	0	0	0.006717	0	0	0.070456	0	RNU6-14P	snRNA	-
ENSG00000222724	0.144107	0	0.300223	Inf	Inf	0.524615	1	0	0	0	0	0	0	0	0	0	0	0	0	0	0	0	0	0	0	0.033284	0	0	0	0.152301	0	0	RNU2-63P	snRNA	-
ENSG00000201517	0.0368941	0	0.0768628	Inf	Inf	0.912198	1	0	0	0	0	0	0	0	0	0	0	0	0	0	0.011181	0	0	0	0	0	0	0	0	0	0	0	RNU6-707P	snRNA	-
ENSG00000202157	0.0559144	0	0.116488	Inf	Inf	0.755538	1	0	0	0	0	0	0	0	0	0	0	0	0	0	0	0	0.097796	0	0	0	0	0	0	0	0	0	RNU4-11P	snRNA	+
ENSG00000200906	0.0737883	0	0.153726	Inf	Inf	0.727606	1	0	0	0	0	0	0	0	0	0	0	0	0	0	0.173727	0	0	0	0	0	0	0	0	0	0	0	RNU6-854P	snRNA	+
ENSG00000239078	0.182299	0	0.379789	Inf	Inf	0.494036	1	0	0	0	0	0	0	0	0	0	0	0	0	0	0	0	0	0	0	0	0	0	0	0	0.825993	0	RNU7-55P	snRNA	-
ENSG00000201796	0.113588	0	0.236641	Inf	Inf	0.680205	1	0	0	0	0	0	0	0	0	0	0	0	0	0	0	0	0	0	0	0.202815	0	0	0	0	0	0	RNU6-392P	snRNA	+
ENSG00000238962	0.176053	0	0.366778	Inf	Inf	0.492238	1	0	0	0	0	0	0	0	0	0	0	0	0	0	0	0	0	0	0	0.513545	0.186117	0	0	0	0	0	RNU7-176P	snRNA	-
ENSG00000252767	0.119897	0	0.249785	Inf	Inf	0.554766	1	0	0	0	0	0	0	0	0	0	0	0	0	0	0	0	0	0	0.195517	0.090792	0	0	0	0	0	0	RNU6-250P	snRNA	+
ENSG00000206900	0.0425562	0	0.0886588	Inf	Inf	0.912225	1	0	0	0	0	0	0	0	0	0	0	0	0	0	0	0	0	0	0	0	0	0.00633	0	0	0	0	RNU6-98P	snRNA	-
ENSG00000200437	0.175679	0	0.365997	Inf	Inf	0.63103	1	0	0	0	0	0	0	0	0	0	0	0	0	0	0	0	0	0.233809	0	0	0	0	0	0	0	0	RNU6-799P	snRNA	+
ENSG00000207490	0.212428	0	0.442558	Inf	Inf	0.270083	1	0	0	0	0	0	0	0	0	0	0	0	0	0	0.728883	0	0.090412	0	0	0	0	0	0	0	0	0	RNU6-987P	snRNA	+
ENSG00000252046	0.189177	0	0.394119	Inf	Inf	0.394303	1	0	0	0	0	0	0	0	0	0	0	0	0	0	0	0.25482	0	0	0	0	0	0	0	0.277617	0	0	RNU6-150P	snRNA	-
ENSG00000212510	0.113588	0	0.236641	Inf	Inf	0.680205	1	0	0	0	0	0	0	0	0	0	0	0	0	0	0	0	0	0	0	0.168552	0	0	0	0	0	0	RNU6-972P	snRNA	+
ENSG00000212429	0.0635969	0	0.132494	Inf	Inf	0.742897	1	0	0	0	0	0	0	0	0	0	0	0	0	0	0	0	0	0	0	0	0	0	0.14942	0	0	0	RNU11-6P	snRNA	-
ENSG00000222522	0.15131	0	0.315229	Inf	Inf	0.378289	1	0	0	0	0	0	0	0	0	0	0	0	0	0	0	0	0.159371	0	0	0	0	0	0.305065	0	0	0	RNU6-519P	snRNA	+
ENSG00000252343	0.0315515	0	0.0657324	Inf	Inf	0.912172	1	0	0	0	0	0	0	0	0	0	0	0	0	0	0	0	0	0	0.081675	0	0	0	0	0	0	0	RNU2-34P	snRNA	+
ENSG00000252348	0.193426	0	0.402971	Inf	Inf	0.390341	1	0	0	0	0	0	0	0	0	0	0	0	0	0	0.220319	0	0	0.114158	0	0	0	0	0.104932	0	0	0	RNU6-1256P	snRNA	+
ENSG00000206820	0.579643	0	1.20759	Inf	Inf	0.0346181	0.687278	0	0	0	0	0	0	0	0	0	0	0	0	0	0.287046	0	0	0	0	0	0.096891	0	0	0.339766	0	0.33522	RNU1-138P	snRNA	+
ENSG00000207462	0.1267	0	0.263958	Inf	Inf	0.468573	1	0	0	0	0	0	0	0	0	0	0	0	0	0	0	0	0	0	0.179429	0	0	0	0.149655	0	0	0	RNU6-376P	snRNA	+
ENSG00000212469	0.783443	0	1.63217	Inf	Inf	0.0525024	0.855267	0	0	0	0	0	0	0	0	0	0	0	0	0	0	0.095568	0	0.638299	0	0	0	0	0	0	0	1.18792	RNU6-1158P	snRNA	+
ENSG00000251831	0.439196	0	0.914992	Inf	Inf	0.407221	1	0	0	0	0	0	0	0	0	0	0	0	0	0	0	0	0	0.731823	0	0	0	0	0	0	0	0	RNU6-1114P	snRNA	+
ENSG00000221015	0.170381	0	0.354961	Inf	Inf	0.497475	1	0	0	0	0	0	0	0	0	0	0	0	0	0	0	0	0	0	0	0.286781	0	0	0	0	0	0	RNU6ATAC29P	snRNA	-
ENSG00000206747	0.0976604	0	0.203459	Inf	Inf	0.697174	1	0	0	0	0	0	0	0	0	0	0	0	0	0	0.038356	0	0	0	0	0	0	0	0	0	0.042377	0	RNU6-245P	snRNA	-
ENSG00000252751	0.0559144	0	0.116488	Inf	Inf	0.755538	1	0	0	0	0	0	0	0	0	0	0	0	0	0	0	0	0.209067	0	0	0	0	0	0	0	0	0	RNU6-143P	snRNA	+
ENSG00000252613	0.0436566	0	0.0909513	Inf	Inf	0.91223	1	0	0	0	0	0	0	0	0	0	0	0	0	0	0	0	0	0	0	0	0	0	0	0.198298	0	0	RNU7-168P	snRNA	+
ENSG00000222563	0.0737883	0	0.153726	Inf	Inf	0.727606	1	0	0	0	0	0	0	0	0	0	0	0	0	0	0.447419	0	0	0	0	0	0	0	0	0	0	0	RNU6-305P	snRNA	+
ENSG00000201474	0.13097	0	0.272854	Inf	Inf	0.54027	1	0	0	0	0	0	0	0	0	0	0	0	0	0	0	0	0	0	0	0	0	0	0	0.338839	0	0	RNU6-164P	snRNA	+
ENSG00000201737	0.239093	0	0.498109	Inf	Inf	0.353785	1	0	0	0	0	0	0	0	0	0	0	0	0	0	0	0	0	0	0	0.06133	0	0	0	0	0.317836	0	RNU1-133P	snRNA	+
ENSG00000222598	0.227175	0	0.473281	Inf	Inf	0.427137	1	0	0	0	0	0	0	0	0	0	0	0	0	0	0	0	0	0	0	0.337614	0	0	0	0	0	0	RNU2-49P	snRNA	-
ENSG00000212221	0.0635969	0	0.132494	Inf	Inf	0.742897	1	0	0	0	0	0	0	0	0	0	0	0	0	0	0	0	0	0	0	0	0	0	0.131964	0	0	0	RNU6-220P	snRNA	+
ENSG00000207083	0.122612	0	0.255441	Inf	Inf	0.474781	1	0	0	0	0	0	0	0	0	0	0	0	0	0	0	0	0.08043	0	0.369445	0	0	0	0	0	0	0	RNU6-22P	snRNA	-
ENSG00000207345	0.152889	0	0.318519	Inf	Inf	0.514973	1	0	0	0	0	0	0	0	0	0	0	0	0	0	0	0	0.070004	0	0	0	0.259885	0	0	0	0	0	RNU6-1222P	snRNA	+
ENSG00000200796	0.0509319	0	0.106108	Inf	Inf	0.912265	1	0	0	0	0	0	0	0	0	0	0	0	0	0	0	0.081915	0	0	0	0	0	0	0	0	0	0	RNU6-753P	snRNA	+
ENSG00000201815	0.49515	0	1.03156	Inf	Inf	0.0578272	0.898319	0	0	0	0	0	0	0	0	0	0	0	0	0	0	0	0	0	0.321916	0.586047	0	0	0	0.396595	0	0.020231	RNU6-526P	snRNA	-
ENSG00000200713	0.0317985	0	0.0662468	Inf	Inf	0.912173	1	0	0	0	0	0	0	0	0	0	0	0	0	0	0	0	0	0	0	0	0	0	0.100318	0	0	0	RNU6-682P	snRNA	+
ENSG00000238374	0.175679	0	0.365997	Inf	Inf	0.63103	1	0	0	0	0	0	0	0	0	0	0	0	0	0	0	0	0	0.500352	0	0	0	0	0	0	0	0	RNU7-180P	snRNA	-
ENSG00000201954	0.0368941	0	0.0768628	Inf	Inf	0.912198	1	0	0	0	0	0	0	0	0	0	0	0	0	0	0.099815	0	0	0	0	0	0	0	0	0	0	0	RNU6-673P	snRNA	-
ENSG00000207435	0.0737883	0	0.153726	Inf	Inf	0.727606	1	0	0	0	0	0	0	0	0	0	0	0	0	0	0.183934	0	0	0	0	0	0	0	0	0	0	0	RNU6-114P	snRNA	+
ENSG00000252499	0.101864	0	0.212216	Inf	Inf	0.692468	1	0	0	0	0	0	0	0	0	0	0	0	0	0	0	0.202098	0	0	0	0	0	0	0	0	0	0	RNU6-63P	snRNA	+
ENSG00000201560	0.127669	0	0.265976	Inf	Inf	0.544459	1	0	0	0	0	0	0	0	0	0	0	0	0	0	0	0	0	0	0	0	0	0.253198	0	0	0	0	RNU6-973P	snRNA	-
ENSG00000253087	0.153239	0	0.319247	Inf	Inf	0.432825	1	0	0	0	0	0	0	0	0	0	0	0	0	0	0.432632	0	0	0	0	0	0	0.123803	0	0	0	0	RNU6-1174P	snRNA	-
ENSG00000252644	0.0317985	0	0.0662468	Inf	Inf	0.912173	1	0	0	0	0	0	0	0	0	0	0	0	0	0	0	0	0	0	0	0	0	0	0.174323	0	0	0	RNU7-30P	snRNA	+
ENSG00000202398	0.263518	0	0.548995	Inf	Inf	0.518455	1	0	0	0	0	0	0	0	0	0	0	0	0	0	0	0	0	0.438382	0	0	0	0	0	0	0	0	RNU6-61P	snRNA	-
ENSG00000251929	0.186949	0	0.389478	Inf	Inf	0.293953	1	0	0	0	0	0	0	0	0	0	0	0	0	0	0	0	0.055228	0	0	0	0	0	0.521243	0	0	0	RNU6-189P	snRNA	-
ENSG00000207071	0.113588	0	0.236641	Inf	Inf	0.680205	1	0	0	0	0	0	0	0	0	0	0	0	0	0	0	0	0	0	0	0.222656	0	0	0	0	0	0	RNU6-1207P	snRNA	-
ENSG00000252472	0.0838716	0	0.174732	Inf	Inf	0.612507	1	0	0	0	0	0	0	0	0	0	0	0	0	0	0	0	0.339991	0	0	0	0	0	0	0	0	0	RNU6-521P	snRNA	-
ENSG00000252962	0.175679	0	0.365997	Inf	Inf	0.63103	1	0	0	0	0	0	0	0	0	0	0	0	0	0	0	0	0	0.210674	0	0	0	0	0	0	0	0	RNU6-993P	snRNA	-
ENSG00000206724	0.0317985	0	0.0662468	Inf	Inf	0.912173	1	0	0	0	0	0	0	0	0	0	0	0	0	0	0	0	0	0	0	0	0	0	0.074943	0	0	0	RNU6-756P	snRNA	+
ENSG00000222795	0.263518	0	0.548995	Inf	Inf	0.518455	1	0	0	0	0	0	0	0	0	0	0	0	0	0	0	0	0	0.299083	0	0	0	0	0	0	0	0	RNU4-83P	snRNA	-
ENSG00000222796	0.327952	0	0.683234	Inf	Inf	0.166917	1	0	0	0	0	0	0	0	0	0	0	0	0	0	0	0	0	0	0	0.303191	0	0	0	0.202517	0	0.410641	RNU6-383P	snRNA	-
ENSG00000222791	0.439196	0	0.914992	Inf	Inf	0.407221	1	0	0	0	0	0	0	0	0	0	0	0	0	0	0	0	0	0.920751	0	0	0	0	0	0	0	0	RNU6-67P	snRNA	-
ENSG00000212407	0.251615	0	0.524197	Inf	Inf	0.254002	1	0	0	0	0	0	0	0	0	0	0	0	0	0	0	0	0.908112	0	0	0	0	0	0	0	0	0	RNU6-663P	snRNA	-
ENSG00000201687	0.152796	0	0.318324	Inf	Inf	0.515072	1	0	0	0	0	0	0	0	0	0	0	0	0	0	0	0.381258	0	0	0	0	0	0	0	0	0	0	RNU6-1107P	snRNA	+
ENSG00000207138	0.0631031	0	0.131465	Inf	Inf	0.743679	1	0	0	0	0	0	0	0	0	0	0	0	0	0	0	0	0	0	0.198664	0	0	0	0	0	0	0	RNU6-869P	snRNA	+
ENSG00000201165	1.13588	0	2.36641	Inf	Inf	0.202554	1	0	0	0	0	0	0	0	0	0	0	0	0	0	0	0	0	0	0	2.96736	0	0	0	0	0	0	RNU6-1229P	snRNA	-
ENSG00000212297	0.620085	0	1.29184	Inf	Inf	0.0844669	1	0	0	0	0	0	0	0	0	0	0	0	0	0	0	0	0	0	0	0.530628	0	0	0	1.18052	0	0	RNU6-821P	snRNA	-
ENSG00000251977	0.963306	0	2.00689	Inf	Inf	0.0897972	1	0	0	0	0	0	0	0	0	0	0	0	0	0	0	0	0	0	0.076677	1.93731	0.127291	0	0	0.333585	0	0	RNU6-991P	snRNA	-
ENSG00000200483	0.0509319	0	0.106108	Inf	Inf	0.912265	1	0	0	0	0	0	0	0	0	0	0	0	0	0	0	0.092532	0	0	0	0	0	0	0	0	0	0	RNU6-1017P	snRNA	-
ENSG00000199827	0.0559144	0	0.116488	Inf	Inf	0.755538	1	0	0	0	0	0	0	0	0	0	0	0	0	0	0	0	0.159371	0	0	0	0	0	0	0	0	0	RNU6-1290P	snRNA	+
ENSG00000207149	0.0624659	0	0.130137	Inf	Inf	0.91232	1	0	0	0	0	0	0	0	0	0	0	0	0	0	0	0	0	0	0	0	0.094584	0	0	0	0	0	RNU6-465P	snRNA	+
ENSG00000199674	0.175679	0	0.365997	Inf	Inf	0.63103	1	0	0	0	0	0	0	0	0	0	0	0	0	0	0	0	0	0.324037	0	0	0	0	0	0	0	0	RNU6-862P	snRNA	-
ENSG00000252560	0.174627	0	0.363805	Inf	Inf	0.40875	1	0	0	0	0	0	0	0	0	0	0	0	0	0	0	0	0	0	0	0	0	0	0	0.367317	0	0	RNU4-18P	snRNA	-
ENSG00000212186	0.0847509	0	0.176564	Inf	Inf	0.712786	1	0	0	0	0	0	0	0	0	0	0	0	0	0	0	0	0.023669	0	0	0.052908	0	0	0	0	0	0	RNU6-258P	snRNA	-
ENSG00000201641	0.164519	0	0.342749	Inf	Inf	0.503104	1	0	0	0	0	0	0	0	0	0	0	0	0	0	0	0.11383	0	0	0	0.212535	0	0	0	0	0	0	RNU6-1187P	snRNA	-
ENSG00000252913	0.170225	0	0.354635	Inf	Inf	0.413411	1	0	0	0	0	0	0	0	0	0	0	0	0	0	0	0	0	0	0	0	0	0.521004	0	0	0	0	RNU6-158P	snRNA	-
ENSG00000199905	0.124932	0	0.260275	Inf	Inf	0.66942	1	0	0	0	0	0	0	0	0	0	0	0	0	0	0	0	0	0	0	0	0.189168	0	0	0	0	0	RNU6-492P	snRNA	-
ENSG00000222457	0.263518	0	0.548995	Inf	Inf	0.518455	1	0	0	0	0	0	0	0	0	0	0	0	0	0	0	0	0	0.394217	0	0	0	0	0	0	0	0	RNU6-121P	snRNA	+
ENSG00000252604	0.0904231	0	0.188382	Inf	Inf	0.7057	1	0	0	0	0	0	0	0	0	0	0	0	0	0	0	0	0.019305	0	0	0	0.004875	0	0	0	0	0	RNU2-44P	snRNA	+
ENSG00000238485	0.0737883	0	0.153726	Inf	Inf	0.727606	1	0	0	0	0	0	0	0	0	0	0	0	0	0	0.218201	0	0	0	0	0	0	0	0	0	0	0	snoU13	snoRNA	-
ENSG00000238483	0.372277	0	0.775577	Inf	Inf	0.212922	1	0	0	0	0	0	0	0	0	0	0	0	0	0	0.088209	0	0	0	0.080682	0	0	0	0	0	0.800181	0	snoU13	snoRNA	-
ENSG00000206637	0.582385	0	1.2133	Inf	Inf	0.06761	0.958793	0	0	0	0	0	0	0	0	0	0	0	0	0	0	0.068017	0	0.500352	0	0	0	0	0.196275	0	0	0.161737	SNORA70	snoRNA	+
ENSG00000251778	0.0368941	0	0.0768628	Inf	Inf	0.912198	1	0	0	0	0	0	0	0	0	0	0	0	0	0	0.118192	0	0	0	0	0	0	0	0	0	0	0	SNORA3	snoRNA	+
ENSG00000212511	0.101864	0	0.212216	Inf	Inf	0.692468	1	0	0	0	0	0	0	0	0	0	0	0	0	0	0	0.138173	0	0	0	0	0	0	0	0	0	0	U3	snoRNA	+
ENSG00000252256	0.0624659	0	0.130137	Inf	Inf	0.91232	1	0	0	0	0	0	0	0	0	0	0	0	0	0	0	0	0	0	0	0	0.101245	0	0	0	0	0	SNORD112	snoRNA	+
ENSG00000238854	0.0317985	0	0.0662468	Inf	Inf	0.912173	1	0	0	0	0	0	0	0	0	0	0	0	0	0	0	0	0	0	0	0	0	0	0.174323	0	0	0	SNORD5	snoRNA	+
ENSG00000238984	0.0976604	0	0.203459	Inf	Inf	0.697174	1	0	0	0	0	0	0	0	0	0	0	0	0	0	0.061585	0	0	0	0	0	0	0	0	0	0.14425	0	snoU13	snoRNA	+
ENSG00000221719	0.111829	0	0.232977	Inf	Inf	0.492212	1	0	0	0	0	0	0	0	0	0	0	0	0	0	0	0	0.318741	0	0	0	0	0	0	0	0	0	SNORA3	snoRNA	-
ENSG00000202498	0.333703	0	0.695215	Inf	Inf	0.140461	1	0	0	0	0	0	0	0	0	0	0	0	0	0	0.175812	0	0.329135	0	0	0.498555	0	0.111374	0	0	0	0	SNORD116	snoRNA	-
ENSG00000212145	0.0737883	0	0.153726	Inf	Inf	0.727606	1	0	0	0	0	0	0	0	0	0	0	0	0	0	0.199208	0	0	0	0	0	0	0	0	0	0	0	U8	snoRNA	-
ENSG00000239020	0.0686926	0	0.14311	Inf	Inf	0.735054	1	0	0	0	0	0	0	0	0	0	0	0	0	0	0.112341	0	0	0	0	0	0	0	0.024164	0	0	0	snoU13	snoRNA	+
ENSG00000239026	0.0559144	0	0.116488	Inf	Inf	0.755538	1	0	0	0	0	0	0	0	0	0	0	0	0	0	0	0	0.159371	0	0	0	0	0	0	0	0	0	snoU13	snoRNA	-
ENSG00000238545	0.175679	0	0.365997	Inf	Inf	0.63103	1	0	0	0	0	0	0	0	0	0	0	0	0	0	0	0	0	0.230554	0	0	0	0	0	0	0	0	snoU13	snoRNA	+
ENSG00000239134	0.0737883	0	0.153726	Inf	Inf	0.727606	1	0	0	0	0	0	0	0	0	0	0	0	0	0	0.287397	0	0	0	0	0	0	0	0	0	0	0	snoU13	snoRNA	-
ENSG00000239135	0.0425562	0	0.0886588	Inf	Inf	0.912225	1	0	0	0	0	0	0	0	0	0	0	0	0	0	0	0	0	0	0	0	0	0.11153	0	0	0	0	snoU13	snoRNA	-
ENSG00000252326	0.0279572	0	0.0582441	Inf	Inf	0.912155	1	0	0	0	0	0	0	0	0	0	0	0	0	0	0	0	0.062362	0	0	0	0	0	0	0	0	0	SNORD116-25	snoRNA	+
ENSG00000239068	0.121533	0	0.253193	Inf	Inf	0.672549	1	0	0	0	0	0	0	0	0	0	0	0	0	0	0	0	0	0	0	0	0	0	0	0	0.230822	0	snoU13	snoRNA	+
ENSG00000199960	0.0368941	0	0.0768628	Inf	Inf	0.912198	1	0	0	0	0	0	0	0	0	0	0	0	0	0	0.104315	0	0	0	0	0	0	0	0	0	0	0	SNORD115-14	snoRNA	+
ENSG00000251967	0.0368941	0	0.0768628	Inf	Inf	0.912198	1	0	0	0	0	0	0	0	0	0	0	0	0	0	0.035765	0	0	0	0	0	0	0	0	0	0	0	SNORD77	snoRNA	+
ENSG00000252435	0.0873133	0	0.181903	Inf	Inf	0.709539	1	0	0	0	0	0	0	0	0	0	0	0	0	0	0	0	0	0	0	0	0	0	0	0.283007	0	0	snoU13	snoRNA	+
ENSG00000252829	0.267325	0	0.556926	Inf	Inf	0.23026	1	0	0	0	0	0	0	0	0	0	0	0	0	0	0	0.41568	0	0	0	0	0	0	0.128971	0	0	0	SCARNA4	snoRNA	-
ENSG00000251848	0.0368941	0	0.0768628	Inf	Inf	0.912198	1	0	0	0	0	0	0	0	0	0	0	0	0	0	0.023843	0	0	0	0	0	0	0	0	0	0	0	snoU13	snoRNA	+
ENSG00000252572	0.174627	0	0.363805	Inf	Inf	0.40875	1	0	0	0	0	0	0	0	0	0	0	0	0	0	0	0	0	0	0	0	0	0	0	0.630697	0	0	SNORD112	snoRNA	+
ENSG00000252923	0.0317985	0	0.0662468	Inf	Inf	0.912173	1	0	0	0	0	0	0	0	0	0	0	0	0	0	0	0	0	0	0	0	0	0	0.023815	0	0	0	SCARNA16	snoRNA	-
ENSG00000252109	0.170381	0	0.354961	Inf	Inf	0.497475	1	0	0	0	0	0	0	0	0	0	0	0	0	0	0	0	0	0	0	0.405728	0	0	0	0	0	0	snoZ178	snoRNA	-
ENSG00000238992	0.255936	0	0.5332	Inf	Inf	0.20465	1	0	0	0	0	0	0	0	0	0	0	0	0	0	0	0	0.351234	0	0	0.099439	0	0	0	0.277232	0	0	snoU13	snoRNA	+
ENSG00000252853	0.254103	0	0.52938	Inf	Inf	0.33612	1	0	0	0	0	0	0	0	0	0	0	0	0	0	0	0	0	0	0	0	0	0	0	0	0	1.16971	SNORD112	snoRNA	+
ENSG00000238625	0.0851125	0	0.177318	Inf	Inf	0.712323	1	0	0	0	0	0	0	0	0	0	0	0	0	0	0	0	0	0	0	0	0	0.13621	0	0	0	0	snoU13	snoRNA	+
ENSG00000253009	0.0631031	0	0.131465	Inf	Inf	0.743679	1	0	0	0	0	0	0	0	0	0	0	0	0	0	0	0	0	0	0.133419	0	0	0	0	0	0	0	U3	snoRNA	+
ENSG00000253072	0.124932	0	0.260275	Inf	Inf	0.66942	1	0	0	0	0	0	0	0	0	0	0	0	0	0	0	0	0	0	0	0	0.29695	0	0	0	0	0	snoMBII-202	snoRNA	-
ENSG00000251700	0.110682	0	0.230588	Inf	Inf	0.567864	1	0	0	0	0	0	0	0	0	0	0	0	0	0	0.696984	0	0	0	0	0	0	0	0	0	0	0	SNORD112	snoRNA	+
ENSG00000201245	0.997384	0	2.07788	Inf	Inf	0.0743814	0.999704	0	0	0	0	0	0	0	0	0	0	0	0	0	0.389683	0	0	1.04601	0	0.019285	0	0	0.409042	0	0	0	SNORA25	snoRNA	-
ENSG00000239000	0.113588	0	0.236641	Inf	Inf	0.680205	1	0	0	0	0	0	0	0	0	0	0	0	0	0	0	0	0	0	0	0.187729	0	0	0	0	0	0	snoU13	snoRNA	-
ENSG00000251909	0.198338	0	0.413205	Inf	Inf	0.385895	1	0	0	0	0	0	0	0	0	0	0	0	0	0	0	0	0.058436	0	0	0.410676	0	0	0	0	0	0	U8	snoRNA	-
ENSG00000202275	0.101864	0	0.212216	Inf	Inf	0.692468	1	0	0	0	0	0	0	0	0	0	0	0	0	0	0	0.268314	0	0	0	0	0	0	0	0	0	0	SNORD51	snoRNA	-
ENSG00000238907	0.124932	0	0.260275	Inf	Inf	0.66942	1	0	0	0	0	0	0	0	0	0	0	0	0	0	0	0	0	0	0	0	0.153931	0	0	0	0	0	snoU13	snoRNA	+
ENSG00000252557	0.0925647	0	0.192843	Inf	Inf	0.703119	1	0	0	0	0	0	0	0	0	0	0	0	0	0	0	0	0	0	0	0	0	0	0.174323	0	0.151886	0	SNORD112	snoRNA	-
ENSG00000238815	0.233978	0	0.487455	Inf	Inf	0.296583	1	0	0	0	0	0	0	0	0	0	0	0	0	0	0	0	0	0	0	0.445312	0	0	0.144439	0	0	0	snoU13	snoRNA	-
ENSG00000238565	0.427349	0	0.890311	Inf	Inf	0.092218	1	0	0	0	0	0	0	0	0	0	0	0	0	0	0	0	0.429075	0	0.100404	0.676531	0	0	0	0	0	0	snoU13	snoRNA	-
ENSG00000252505	0.124932	0	0.260275	Inf	Inf	0.66942	1	0	0	0	0	0	0	0	0	0	0	0	0	0	0	0	0	0	0	0	0.235495	0	0	0	0	0	SNORA70	snoRNA	+
ENSG00000252582	0.0737883	0	0.153726	Inf	Inf	0.727606	1	0	0	0	0	0	0	0	0	0	0	0	0	0	0.168468	0	0	0	0	0	0	0	0	0	0	0	SNORA31	snoRNA	-
ENSG00000207263	0.0607663	0	0.126596	Inf	Inf	0.912312	1	0	0	0	0	0	0	0	0	0	0	0	0	0	0	0	0	0	0	0	0	0	0	0	0.043488	0	SNORD116-16	snoRNA	+
ENSG00000239145	0.0873133	0	0.181903	Inf	Inf	0.709539	1	0	0	0	0	0	0	0	0	0	0	0	0	0	0	0	0	0	0	0	0	0	0	0.14491	0	0	snoU13	snoRNA	+
ENSG00000238375	0.277468	0	0.578058	Inf	Inf	0.191709	1	0	0	0	0	0	0	0	0	0	0	0	0	0	0	0	0	0	0.26793	0	0	0	0	0.238727	0	0.425864	snoU13	snoRNA	-
ENSG00000222966	0.113588	0	0.236641	Inf	Inf	0.680205	1	0	0	0	0	0	0	0	0	0	0	0	0	0	0	0	0	0	0	0.176711	0	0	0	0	0	0	SNORA40	snoRNA	+
ENSG00000238538	0.0436566	0	0.0909513	Inf	Inf	0.91223	1	0	0	0	0	0	0	0	0	0	0	0	0	0	0	0	0	0	0	0	0	0	0	0.060703	0	0	snoU13	snoRNA	+
ENSG00000239116	1.64944	0	3.43634	Inf	Inf	0.00468192	0.183636	0	0	0	0	0	0	0	0	0	0	0	0	0	0	0	1.03367	0	0	2.27858	0	0.347336	0	0.839522	0	0.242322	snoU13	snoRNA	-
ENSG00000238792	0.0607663	0	0.126596	Inf	Inf	0.912312	1	0	0	0	0	0	0	0	0	0	0	0	0	0	0	0	0	0	0	0	0	0	0	0	0.048729	0	snoU13	snoRNA	+
ENSG00000238799	0.0635969	0	0.132494	Inf	Inf	0.742897	1	0	0	0	0	0	0	0	0	0	0	0	0	0	0	0	0	0	0	0	0	0	0.238018	0	0	0	snoU13	snoRNA	-
ENSG00000221673	0.0567938	0	0.11832	Inf	Inf	0.912293	1	0	0	0	0	0	0	0	0	0	0	0	0	0	0	0	0	0	0	0.029853	0	0	0	0	0	0	U3	snoRNA	+
ENSG00000252356	0.175679	0	0.365997	Inf	Inf	0.63103	1	0	0	0	0	0	0	0	0	0	0	0	0	0	0	0	0	0.465605	0	0	0	0	0	0	0	0	SNORD112	snoRNA	-
ENSG00000221398	0.254253	0	0.529693	Inf	Inf	0.238575	1	0	0	0	0	0	0	0	0	0	0	0	0	0	0	0	0.196723	0	0	0.335723	0	0	0	0	0	0	SNORA11	snoRNA	-
ENSG00000252144	0.124207	0	0.258765	Inf	Inf	0.548971	1	0	0	0	0	0	0	0	0	0	0	0	0	0	0.146208	0	0	0	0	0	0	0	0	0.217848	0	0	SNORD112	snoRNA	+
ENSG00000206727	0.111043	0	0.23134	Inf	Inf	0.567332	1	0	0	0	0	0	0	0	0	0	0	0	0	0	0.160095	0	0	0	0	0	0	0	0.132119	0	0	0.149804	SNORD116-9	snoRNA	+
ENSG00000212211	0.121533	0	0.253193	Inf	Inf	0.672549	1	0	0	0	0	0	0	0	0	0	0	0	0	0	0	0	0	0	0	0	0	0	0	0	0.165469	0	U3	snoRNA	-
ENSG00000199959	0.0737883	0	0.153726	Inf	Inf	0.727606	1	0	0	0	0	0	0	0	0	0	0	0	0	0	0.151544	0	0	0	0	0	0	0	0	0	0	0	SNORA2	snoRNA	+
ENSG00000238662	0.0567938	0	0.11832	Inf	Inf	0.912293	1	0	0	0	0	0	0	0	0	0	0	0	0	0	0	0	0	0	0	0.034255	0	0	0	0	0	0	snoU13	snoRNA	+
ENSG00000207410	0.101864	0	0.212216	Inf	Inf	0.692468	1	0	0	0	0	0	0	0	0	0	0	0	0	0	0	0.16665	0	0	0	0	0	0	0	0	0	0	SNORA8	snoRNA	+
ENSG00000200480	0.144107	0	0.300223	Inf	Inf	0.524615	1	0	0	0	0	0	0	0	0	0	0	0	0	0	0	0	0	0	0	0.222656	0	0	0	0.391087	0	0	SNORD114-28	snoRNA	+
ENSG00000252249	0.218283	0	0.454757	Inf	Inf	0.366849	1	0	0	0	0	0	0	0	0	0	0	0	0	0	0	0	0	0	0	0	0	0	0	0.556513	0	0	SNORA18	snoRNA	+
ENSG00000239123	0.121533	0	0.253193	Inf	Inf	0.672549	1	0	0	0	0	0	0	0	0	0	0	0	0	0	0	0	0	0	0	0	0	0	0	0	0.377008	0	snoU13	snoRNA	-
ENSG00000238294	0.430243	0	0.896339	Inf	Inf	0.0930881	1	0	0	0	0	0	0	0	0	0	0	0	0	0	0	0.348489	0	0	0.057931	0	0	0	0.170938	0	0.393616	0	snoU13	snoRNA	+
ENSG00000252682	0.232472	0	0.484317	Inf	Inf	0.4492	1	0	0	0	0	0	0	0	0	0	0	0	0	0	0	0	0	0.331115	0	0.117877	0	0	0	0	0	0	SNORD59	snoRNA	+
ENSG00000252605	0.0279572	0	0.0582441	Inf	Inf	0.912155	1	0	0	0	0	0	0	0	0	0	0	0	0	0	0	0	0.009601	0	0	0	0	0	0	0	0	0	SCARNA18	snoRNA	+
ENSG00000252617	0.0279572	0	0.0582441	Inf	Inf	0.912155	1	0	0	0	0	0	0	0	0	0	0	0	0	0	0	0	0.006151	0	0	0	0	0	0	0	0	0	SNORA70	snoRNA	-
ENSG00000272015	0.356523	0	0.742757	Inf	Inf	0.324765	1	0	0	0	0	0	0	0	0	0	0	0	0	0	0	1.1415	0	0	0	0	0	0	0	0	0	0	SNORA62	snoRNA	+
ENSG00000238158	0.0509319	0	0.106108	Inf	Inf	0.912265	1	0	0	0	0	0	0	0	0	0	0	0	0	0	0	0.00208531	0	0	0	0	0	0	0	0	0	0	RP11-420L9.4	sense_overlapping	+
ENSG00000248322	0.222589	0	0.463728	Inf	Inf	0.292805	1	0	0	0	0	0	0	0	0	0	0	0	0	0	0	0	0	0	0	0	0	0	0.240501	0	0	0	RP4-559A3.6	sense_overlapping	-
ENSG00000269707	0.126206	0	0.26293	Inf	Inf	0.469312	1	0	0	0	0	0	0	0	0	0	0	0	0	0	0	0	0	0	0.108596	0	0	0	0	0	0	0	RP11-13J10.1	sense_overlapping	+
ENSG00000231515	0.0279572	0	0.0582441	Inf	Inf	0.912155	1	0	0	0	0	0	0	0	0	0	0	0	0	0	0	0	0.010139	0	0	0	0	0	0	0	0	0	AC006003.3	sense_intronic	-
ENSG00000238010	0.147577	0	0.307451	Inf	Inf	0.439851	1	0	0	0	0	0	0	0	0	0	0	0	0	0	0.154978	0	0	0	0	0	0	0	0	0	0	0	RP11-123K19.2	sense_intronic	+
ENSG00000234553	0.498881	0	1.03933	Inf	Inf	0.0783259	1	0	0	0	0	0	0	0	0	0	0	0	0	0	0.256622	0.115635	0	0	0	0	0	0	0	0	0	0	AC022431.3	sense_intronic	-
ENSG00000248266	0.126206	0	0.26293	Inf	Inf	0.469312	1	0	0	0	0	0	0	0	0	0	0	0	0	0	0	0	0	0	0.174106	0	0	0	0	0	0	0	RP11-402C9.1	sense_intronic	+
ENSG00000230921	3.17276	0	6.60991	Inf	Inf	0.0188079	0.478491	0	0	0	0	0	0	0	0	0	0	0	0	0	0	0	0	0	0	2.05101	0.004258	0.391655	0	0.135174	0	0.358347	HAO2-IT1	sense_intronic	+
ENSG00000267354	0.439196	0	0.914992	Inf	Inf	0.407221	1	0	0	0	0	0	0	0	0	0	0	0	0	0	0	0	0	0.128851	0	0	0	0	0	0	0	0	RP11-749H17.2	sense_intronic	+
ENSG00000260603	3.62821	0	7.55877	Inf	Inf	3.97448e-07	8.15154e-05	0	0	0	0	0	0	0	0	0	0	0	0	0	0	0.223006	0.287478	0.384922	0	0.433081	0.180194	0.231434	0	0.306799	0.280116	0.075822	GS1-21A4.1	sense_intronic	-
ENSG00000229206	0.111829	0	0.232977	Inf	Inf	0.492212	1	0	0	0	0	0	0	0	0	0	0	0	0	0	0	0	0.109682	0	0	0	0	0	0	0	0	0	RP11-397O4.1	sense_intronic	+
ENSG00000260600	0.681525	0	1.41984	Inf	Inf	0.25748	1	0	0	0	0	0	0	0	0	0	0	0	0	0	0	0	0	0	0	0.099442	0	0	0	0	0	0	RP11-109D24.1	sense_intronic	-
ENSG00000267576	0.111829	0	0.232977	Inf	Inf	0.492212	1	0	0	0	0	0	0	0	0	0	0	0	0	0	0	0	0.048617	0	0	0	0	0	0	0	0	0	CTC-510F12.6	sense_intronic	+
ENSG00000268659	0.692226	0	1.44214	Inf	Inf	0.0590844	0.908156	0	0	0	0	0	0	0	0	0	0	0	0	0	0.06577	0	0	0	0	0.206956	0	0	0.08325	0	0	0	RP11-310J24.3	sense_intronic	+
ENSG00000201671	0.105659	0	0.220124	Inf	Inf	0.575442	1	0	0	0	0	0	0	0	0	0	0	0	0	0	0	0	0	0	0.186465	0	0	0.021051	0	0	0	0	RNA5SP90	rRNA	+
ENSG00000199953	0.175679	0	0.365997	Inf	Inf	0.63103	1	0	0	0	0	0	0	0	0	0	0	0	0	0	0	0	0	0.166784	0	0	0	0	0	0	0	0	RNA5SP443	rRNA	-
ENSG00000202411	0.0878393	0	0.182998	Inf	Inf	0.912439	1	0	0	0	0	0	0	0	0	0	0	0	0	0	0	0	0	0.008951	0	0	0	0	0	0	0	0	RNA5SP259	rRNA	+
ENSG00000199564	0.0878393	0	0.182998	Inf	Inf	0.912439	1	0	0	0	0	0	0	0	0	0	0	0	0	0	0	0	0	0.008199	0	0	0	0	0	0	0	0	RNA5SP502	rRNA	+
ENSG00000222675	0.435813	0	0.907943	Inf	Inf	0.0918134	1	0	0	0	0	0	0	0	0	0	0	0	0	0	0.266929	0	0	0	0	0	0.281445	0	0	0.467531	0	0	RNA5SP146	rRNA	-
ENSG00000201968	0.0635969	0	0.132494	Inf	Inf	0.742897	1	0	0	0	0	0	0	0	0	0	0	0	0	0	0	0	0	0	0	0	0	0	0.204906	0	0	0	RNA5SP138	rRNA	-
ENSG00000222838	0.113588	0	0.236641	Inf	Inf	0.680205	1	0	0	0	0	0	0	0	0	0	0	0	0	0	0	0	0	0	0	0.243465	0	0	0	0	0	0	RNA5SP136	rRNA	-
ENSG00000223092	0.0279572	0	0.0582441	Inf	Inf	0.912155	1	0	0	0	0	0	0	0	0	0	0	0	0	0	0	0	0.050641	0	0	0	0	0	0	0	0	0	RNA5SP115	rRNA	-
ENSG00000222983	0.0873133	0	0.181903	Inf	Inf	0.709539	1	0	0	0	0	0	0	0	0	0	0	0	0	0	0	0	0	0	0	0	0	0	0	0.210225	0	0	RNA5SP127	rRNA	+
ENSG00000238765	0.122007	0	0.25418	Inf	Inf	0.551905	1	0	0	0	0	0	0	0	0	0	0	0	0	0	0.1158	0	0	0	0	0	0	0.120014	0	0	0	0	RNA5SP57	rRNA	+
ENSG00000199845	0.113588	0	0.236641	Inf	Inf	0.680205	1	0	0	0	0	0	0	0	0	0	0	0	0	0	0	0	0	0	0	0.168395	0	0	0	0	0	0	RNA5SP375	rRNA	-
ENSG00000252972	0.0607663	0	0.126596	Inf	Inf	0.912312	1	0	0	0	0	0	0	0	0	0	0	0	0	0	0	0	0	0	0	0	0	0	0	0	0.016499	0	RNA5SP398	rRNA	+
ENSG00000212625	0.0847009	0	0.17646	Inf	Inf	0.71285	1	0	0	0	0	0	0	0	0	0	0	0	0	0	0	0	0	0	0	0	0	0	0	0	0	0.189994	RNA5SP397	rRNA	+
ENSG00000202193	0.527036	0	1.09799	Inf	Inf	0.373659	1	0	0	0	0	0	0	0	0	0	0	0	0	0	0	0	0	0.849337	0	0	0	0	0	0	0	0	RNA5SP427	rRNA	+
ENSG00000253040	0.0873133	0	0.181903	Inf	Inf	0.709539	1	0	0	0	0	0	0	0	0	0	0	0	0	0	0	0	0	0	0	0	0	0	0	0.176438	0	0	RNA5SP454	rRNA	+
ENSG00000201523	0.0368941	0	0.0768628	Inf	Inf	0.912198	1	0	0	0	0	0	0	0	0	0	0	0	0	0	0.08343	0	0	0	0	0	0	0	0	0	0	0	RNA5SP205	rRNA	+
ENSG00000252029	0.0423504	0	0.0882301	Inf	Inf	0.912224	1	0	0	0	0	0	0	0	0	0	0	0	0	0	0	0	0	0	0	0	0	0	0	0	0	0.146213	RNA5SP253	rRNA	-
ENSG00000252927	0.165583	0	0.344964	Inf	Inf	0.502066	1	0	0	0	0	0	0	0	0	0	0	0	0	0	0	0	0	0	0	0	0.055891	0	0	0	0.042434	0.064984	RNA5SP404	rRNA	+
ENSG00000201086	0.0315515	0	0.0657324	Inf	Inf	0.912172	1	0	0	0	0	0	0	0	0	0	0	0	0	0	0	0	0	0	0.026638	0	0	0	0	0	0	0	RNA5SP394	rRNA	+
ENSG00000252179	0.236445	0	0.492593	Inf	Inf	0.446678	1	0	0	0	0	0	0	0	0	0	0	0	0	0	0	0	0	0.233809	0	0	0	0	0	0	0.04487	0	RNA5SP255	rRNA	+
ENSG00000200278	0.0425562	0	0.0886588	Inf	Inf	0.912225	1	0	0	0	0	0	0	0	0	0	0	0	0	0	0	0	0	0	0	0	0	0.020032	0	0	0	0	RNA5SP352	rRNA	+
ENSG00000199240	2.21653	0	4.61777	Inf	Inf	0.000158242	0.0135557	0	0	0	0	0	0	0	0	0	0	0	0	0	0	0	0.383818	0	0.105664	1.78867	0	0.646913	0	0.67256	0.47344	1.74806	RNA5SP46	rRNA	+
ENSG00000212265	0.0423504	0	0.0882301	Inf	Inf	0.912224	1	0	0	0	0	0	0	0	0	0	0	0	0	0	0	0	0	0	0	0	0	0	0	0	0	0.063273	RNA5SP185	rRNA	-
ENSG00000202422	0.0279572	0	0.0582441	Inf	Inf	0.912155	1	0	0	0	0	0	0	0	0	0	0	0	0	0	0	0	0.006929	0	0	0	0	0	0	0	0	0	RNA5SP30	rRNA	+
ENSG00000200434	0.0624659	0	0.130137	Inf	Inf	0.91232	1	0	0	0	0	0	0	0	0	0	0	0	0	0	0	0	0	0	0	0	0.059737	0	0	0	0	0	RNA5-8SP2	rRNA	+
ENSG00000222806	0.0878393	0	0.182998	Inf	Inf	0.912439	1	0	0	0	0	0	0	0	0	0	0	0	0	0	0	0	0	0.007227	0	0	0	0	0	0	0	0	RNA5SP225	rRNA	+
ENSG00000238677	0.122007	0	0.25418	Inf	Inf	0.551905	1	0	0	0	0	0	0	0	0	0	0	0	0	0	0.1158	0	0	0	0	0	0	0.120014	0	0	0	0	RNA5SP58	rRNA	+
ENSG00000252272	0.170381	0	0.354961	Inf	Inf	0.497475	1	0	0	0	0	0	0	0	0	0	0	0	0	0	0	0	0	0	0	0.430608	0	0	0	0	0	0	RNA5SP470	rRNA	+
ENSG00000252828	0.0425562	0	0.0886588	Inf	Inf	0.912225	1	0	0	0	0	0	0	0	0	0	0	0	0	0	0	0	0	0	0	0	0	0.026398	0	0	0	0	RNA5SP135	rRNA	+
ENSG00000201394	0.0368941	0	0.0768628	Inf	Inf	0.912198	1	0	0	0	0	0	0	0	0	0	0	0	0	0	0.034113	0	0	0	0	0	0	0	0	0	0	0	RNA5SP140	rRNA	-
ENSG00000200806	0.0631031	0	0.131465	Inf	Inf	0.743679	1	0	0	0	0	0	0	0	0	0	0	0	0	0	0	0	0	0	0.22439	0	0	0	0	0	0	0	RNA5SP275	rRNA	+
ENSG00000200852	0.0425562	0	0.0886588	Inf	Inf	0.912225	1	0	0	0	0	0	0	0	0	0	0	0	0	0	0	0	0	0	0	0	0	0.081726	0	0	0	0	RNA5SP499	rRNA	+
ENSG00000207341	0.0317985	0	0.0662468	Inf	Inf	0.912173	1	0	0	0	0	0	0	0	0	0	0	0	0	0	0	0	0	0	0	0	0	0	0.12056	0	0	0	RNA5SP64	rRNA	+
ENSG00000201185	1.47505	0	3.07303	Inf	Inf	0.0867371	1	0	0	0	0	0	0	0	0	0	0	0	0	0	0	0.058222	0.318741	1.89818	0	0.344275	0	0	0	0	0	0	RNA5SP202	rRNA	+
ENSG00000202225	0.13097	0	0.272854	Inf	Inf	0.54027	1	0	0	0	0	0	0	0	0	0	0	0	0	0	0	0	0	0	0	0	0	0	0	0.237028	0	0	RNA5SP240	rRNA	-
ENSG00000223293	0.0279572	0	0.0582441	Inf	Inf	0.912155	1	0	0	0	0	0	0	0	0	0	0	0	0	0	0	0	0.009454	0	0	0	0	0	0	0	0	0	RNA5SP270	rRNA	+
ENSG00000252535	0.0423504	0	0.0882301	Inf	Inf	0.912224	1	0	0	0	0	0	0	0	0	0	0	0	0	0	0	0	0	0	0	0	0	0	0	0	0	0.146213	RNA5SP254	rRNA	-
ENSG00000199771	0.226296	0	0.471449	Inf	Inf	0.302445	1	0	0	0	0	0	0	0	0	0	0	0	0	0	0	0	0.165956	0	0	0.307302	0	0	0	0	0	0	RNA5SP426	rRNA	-
ENSG00000212433	0.0635969	0	0.132494	Inf	Inf	0.742897	1	0	0	0	0	0	0	0	0	0	0	0	0	0	0	0	0	0	0	0	0	0	0.174323	0	0	0	RNA5SP252	rRNA	+
ENSG00000252623	0.0878393	0	0.182998	Inf	Inf	0.912439	1	0	0	0	0	0	0	0	0	0	0	0	0	0	0	0	0	0.007997	0	0	0	0	0	0	0	0	RNA5SP481	rRNA	+
ENSG00000199994	0.0878393	0	0.182998	Inf	Inf	0.912439	1	0	0	0	0	0	0	0	0	0	0	0	0	0	0	0	0	0.007805	0	0	0	0	0	0	0	0	RNA5SP145	rRNA	+
ENSG00000253080	1.17067	0	2.4389	Inf	Inf	0.00670388	0.237732	0	0	0	0	0	0	0	0	0	0	0	0	0	0	0	0.154338	0	0	0.365624	1.20271	0.559394	0	0	0	0.576644	RNA5SP373	rRNA	+
ENSG00000251698	0.182299	0	0.379789	Inf	Inf	0.494036	1	0	0	0	0	0	0	0	0	0	0	0	0	0	0	0	0	0	0	0	0	0	0	0	0.517218	0	RNA5SP445	rRNA	+
ENSG00000222427	0.0509319	0	0.106108	Inf	Inf	0.912265	1	0	0	0	0	0	0	0	0	0	0	0	0	0	0	0.117848	0	0	0	0	0	0	0	0	0	0	RNA5SP338	rRNA	+
ENSG00000252964	0.0607663	0	0.126596	Inf	Inf	0.912312	1	0	0	0	0	0	0	0	0	0	0	0	0	0	0	0	0	0	0	0	0	0	0	0	0.086506	0	RNA5SP400	rRNA	-
ENSG00000202322	0.0873133	0	0.181903	Inf	Inf	0.709539	1	0	0	0	0	0	0	0	0	0	0	0	0	0	0	0	0	0	0	0	0	0	0	0.211629	0	0	RNA5SP131	rRNA	+
ENSG00000200408	0.0567938	0	0.11832	Inf	Inf	0.912293	1	0	0	0	0	0	0	0	0	0	0	0	0	0	0	0	0	0	0	0.026555	0	0	0	0	0	0	RNA5SP74	rRNA	-
ENSG00000199509	0.405437	0	0.844661	Inf	Inf	0.139391	1	0	0	0	0	0	0	0	0	0	0	0	0	0	0	0	0.07098	0.050456	0	0.422859	0.098558	0	0	0	0	0	RNA5SP477	rRNA	-
ENSG00000201469	0.35896	0	0.747834	Inf	Inf	0.0982137	1	0	0	0	0	0	0	0	0	0	0	0	0	0	0.228595	0	0.478112	0	0	0.161573	0	0	0.035482	0	0	0	RNA5SP379	rRNA	-
ENSG00000200293	0.300226	0	0.625471	Inf	Inf	0.155003	1	0	0	0	0	0	0	0	0	0	0	0	0	0	0	0	0	0	0.194434	0	0	0.069764	0.174323	0.273415	0	0	RNA5SP393	rRNA	-
ENSG00000252268	0.0878393	0	0.182998	Inf	Inf	0.912439	1	0	0	0	0	0	0	0	0	0	0	0	0	0	0	0	0	0.159835	0	0	0	0	0	0	0	0	RNA5SP417	rRNA	+
ENSG00000200058	0.0567938	0	0.11832	Inf	Inf	0.912293	1	0	0	0	0	0	0	0	0	0	0	0	0	0	0	0	0	0	0	0.09805	0	0	0	0	0	0	RNA5SP218	rRNA	+
ENSG00000199202	0.129703	0	0.270214	Inf	Inf	0.464143	1	0	0	0	0	0	0	0	0	0	0	0	0	0	0.236127	0	0.157044	0	0	0	0	0	0	0	0	0	RNA5SP289	rRNA	+
ENSG00000199733	0.0279572	0	0.0582441	Inf	Inf	0.912155	1	0	0	0	0	0	0	0	0	0	0	0	0	0	0	0	0.090676	0	0	0	0	0	0	0	0	0	RNA5SP307	rRNA	+
ENSG00000250566	0.397556	0	0.828242	Inf	Inf	0.330305	1	0	0	0	0	0	0	0	0	0	0	0	0	0	0	0	0	0	0	0.109295	0	0	0	0	0	0	UGT2B29P	pseudogene	-
ENSG00000225814	0.0635969	0	0.132494	Inf	Inf	0.742897	1	0	0	0	0	0	0	0	0	0	0	0	0	0	0	0	0	0	0	0	0	0	0.038247	0	0	0	GRPEL2P2	pseudogene	-
ENSG00000227411	6.27504	0	13.073	Inf	Inf	1.68249e-06	0.000284843	0	0	0	0	0	0	0	0	0	0	0	0	0	0.161539	0	0	0	0	0.475426	0.109997	0.379675	0	0.094535	0.115618	0.239906	BAATP1	pseudogene	-
ENSG00000228941	0.286455	0	0.596782	Inf	Inf	0.161828	1	0	0	0	0	0	0	0	0	0	0	0	0	0	0	0	0.020812	0	0	0	0	0	0	0.025895	0	0	UBE3AP2	pseudogene	-
ENSG00000228349	0.0368941	0	0.0768628	Inf	Inf	0.912198	1	0	0	0	0	0	0	0	0	0	0	0	0	0	0.019041	0	0	0	0	0	0	0	0	0	0	0	RPS26P4	pseudogene	-
ENSG00000223760	0.158992	0	0.331234	Inf	Inf	0.368538	1	0	0	0	0	0	0	0	0	0	0	0	0	0	0	0	0	0	0	0	0	0	0.0274654	0	0	0	MED15P9	pseudogene	+
ENSG00000232502	0.227175	0	0.473281	Inf	Inf	0.427137	1	0	0	0	0	0	0	0	0	0	0	0	0	0	0	0	0	0	0	0.193444	0	0	0	0	0	0	AC073464.7	pseudogene	-
ENSG00000249081	0.702714	0	1.46399	Inf	Inf	0.326129	1	0	0	0	0	0	0	0	0	0	0	0	0	0	0	0	0	0.24127	0	0	0	0	0	0	0	0	OR5M14P	pseudogene	-
ENSG00000231001	0.175534	0	0.365695	Inf	Inf	0.349346	1	0	0	0	0	0	0	0	0	0	0	0	0	0	0.085325	0	0.003653	0	0	0	0	0	0	0	0	0	CCNB1IP1P3	pseudogene	-
ENSG00000227259	0.0423504	0	0.0882301	Inf	Inf	0.912224	1	0	0	0	0	0	0	0	0	0	0	0	0	0	0	0	0	0	0	0	0	0	0	0	0	0.025622	HMGN2P22	pseudogene	-
ENSG00000226642	0.135839	0	0.282997	Inf	Inf	0.534285	1	0	0	0	0	0	0	0	0	0	0	0	0	0	0	0.002506	0	0	0	0	0	0.001132	0	0	0	0.006688	ACTG1P12	pseudogene	+
ENSG00000227412	0.252412	0	0.525859	Inf	Inf	0.276257	1	0	0	0	0	0	0	0	0	0	0	0	0	0	0	0	0	0	0.087415	0	0	0	0	0	0	0	STK33P1	pseudogene	+
ENSG00000255840	0.0635969	0	0.132494	Inf	Inf	0.742897	1	0	0	0	0	0	0	0	0	0	0	0	0	0	0	0	0	0	0	0	0	0	0.178851	0	0	0	AC022555.1	pseudogene	-
ENSG00000242915	0.0317985	0	0.0662468	Inf	Inf	0.912173	1	0	0	0	0	0	0	0	0	0	0	0	0	0	0	0	0	0	0	0	0	0	0.002467	0	0	0	SNRPGP7	pseudogene	-
ENSG00000267184	0.0423504	0	0.0882301	Inf	Inf	0.912224	1	0	0	0	0	0	0	0	0	0	0	0	0	0	0	0	0	0	0	0	0	0	0	0	0	0.039852	RP1-200G19.1	pseudogene	-
ENSG00000226336	0.0368941	0	0.0768628	Inf	Inf	0.912198	1	0	0	0	0	0	0	0	0	0	0	0	0	0	0.011619	0	0	0	0	0	0	0	0	0	0	0	MRPS16P3	pseudogene	+
ENSG00000227817	0.331228	0	0.690058	Inf	Inf	0.165529	1	0	0	0	0	0	0	0	0	0	0	0	0	0	0.007941	0	0	0	0	0	0.012254	0	0	0	0	0.029401	ARHGAP42P1	pseudogene	-
ENSG00000225522	0.484713	0	1.00982	Inf	Inf	0.0693333	0.970228	0	0	0	0	0	0	0	0	0	0	0	0	0	0	0	0	0	0	0.124721	0	0.09728	0	0.055538	0	0	RP11-203F10.1	pseudogene	+
ENSG00000230485	0.702714	0	1.46399	Inf	Inf	0.326129	1	0	0	0	0	0	0	0	0	0	0	0	0	0	0	0	0	0.144236	0	0	0	0	0	0	0	0	AC000077.2	pseudogene	-
ENSG00000236807	0.340252	0	0.708858	Inf	Inf	0.135038	1	0	0	0	0	0	0	0	0	0	0	0	0	0	0	0	0	0.020519	0.32999	0	0	0	0	0	0	0	AC092066.6	pseudogene	+
ENSG00000228367	0.0425562	0	0.0886588	Inf	Inf	0.912225	1	0	0	0	0	0	0	0	0	0	0	0	0	0	0	0	0	0	0	0	0	0.001986	0	0	0	0	RP11-524L6.2	pseudogene	-
ENSG00000258618	0.48613	0	1.01277	Inf	Inf	0.313486	1	0	0	0	0	0	0	0	0	0	0	0	0	0	0	0	0	0	0	0	0	0	0	0	0.332002	0	RPL21P9	pseudogene	+
ENSG00000258619	0.170381	0	0.354961	Inf	Inf	0.497475	1	0	0	0	0	0	0	0	0	0	0	0	0	0	0	0	0	0	0	0.028931	0	0	0	0	0	0	RP11-134E15.1	pseudogene	-
ENSG00000123447	0.48613	0	1.01277	Inf	Inf	0.313486	1	0	0	0	0	0	0	0	0	0	0	0	0	0	0	0	0	0	0	0	0	0	0	0	0.268251	0	TYRL	pseudogene	-
ENSG00000242292	0.101864	0	0.212216	Inf	Inf	0.692468	1	0	0	0	0	0	0	0	0	0	0	0	0	0	0	0.179258	0	0	0	0	0	0	0	0	0	0	CTD-2282P23.1	pseudogene	+
ENSG00000232327	0.0984706	0	0.205147	Inf	Inf	0.586877	1	0	0	0	0	0	0	0	0	0	0	0	0	0	0	0	0.008537	0	0	0	0	0.004036	0	0	0	0	RP11-395C17.1	pseudogene	-
ENSG00000268074	0.0425562	0	0.0886588	Inf	Inf	0.912225	1	0	0	0	0	0	0	0	0	0	0	0	0	0	0	0	0	0	0	0	0	0.005357	0	0	0	0	RP5-998N21.8	pseudogene	-
ENSG00000248345	0.0279572	0	0.0582441	Inf	Inf	0.912155	1	0	0	0	0	0	0	0	0	0	0	0	0	0	0	0	0.001932	0	0	0	0	0	0	0	0	0	RP11-262D11.1	pseudogene	+
ENSG00000235199	1.44159	0	3.00331	Inf	Inf	0.00495486	0.190647	0	0	0	0	0	0	0	0	0	0	0	0	0	0.106115	0	0	0	0	0.392277	0.068767	0.217244	0	0	0.083392	0	CYP2C58P	pseudogene	-
ENSG00000224880	0.147577	0	0.307451	Inf	Inf	0.439851	1	0	0	0	0	0	0	0	0	0	0	0	0	0	0.071272	0	0	0	0	0	0	0	0	0	0	0	RP11-1217F2.7	pseudogene	+
ENSG00000235196	0.13097	0	0.272854	Inf	Inf	0.54027	1	0	0	0	0	0	0	0	0	0	0	0	0	0	0	0	0	0	0	0	0	0	0	0.074362	0	0	RP1-3E10.2	pseudogene	+
ENSG00000261727	0.0315515	0	0.0657324	Inf	Inf	0.912172	1	0	0	0	0	0	0	0	0	0	0	0	0	0	0	0	0	0	0.00456367	0	0	0	0	0	0	0	RP11-1166P10.6	pseudogene	-
ENSG00000228089	0.0993601	0	0.207	Inf	Inf	0.69525	1	0	0	0	0	0	0	0	0	0	0	0	0	0	0.010106	0	0	0	0	0	0.029915	0	0	0	0	0	RP1-197O17.2	pseudogene	-
ENSG00000184423	0.0509319	0	0.106108	Inf	Inf	0.912265	1	0	0	0	0	0	0	0	0	0	0	0	0	0	0	0.005117	0	0	0	0	0	0	0	0	0	0	AC090043.1	pseudogene	-
ENSG00000254792	0.0315515	0	0.0657324	Inf	Inf	0.912172	1	0	0	0	0	0	0	0	0	0	0	0	0	0	0	0	0	0	0.101865	0	0	0	0	0	0	0	RP11-119D9.4	pseudogene	+
ENSG00000257128	0.0946546	0	0.197197	Inf	Inf	0.59325	1	0	0	0	0	0	0	0	0	0	0	0	0	0	0	0	0	0	0.089812	0	0	0	0	0	0	0	RP11-2A1.1	pseudogene	+
ENSG00000254543	0.0754551	0	0.157198	Inf	Inf	0.72525	1	0	0	0	0	0	0	0	0	0	0	0	0	0	0	0	0	0	0	0	0	0	0.001122	0.001124	0	0	HSPD1P2	pseudogene	-
ENSG00000213959	0.0317985	0	0.0662468	Inf	Inf	0.912173	1	0	0	0	0	0	0	0	0	0	0	0	0	0	0	0	0	0	0	0	0	0	0.021018	0	0	0	RP5-1100H13.3	pseudogene	-
ENSG00000219622	0.111829	0	0.232977	Inf	Inf	0.492212	1	0	0	0	0	0	0	0	0	0	0	0	0	0	0	0	0.055096	0	0	0	0	0	0	0	0	0	RP11-291C6.1	pseudogene	-
ENSG00000249360	0.243065	0	0.506385	Inf	Inf	0.431844	1	0	0	0	0	0	0	0	0	0	0	0	0	0	0	0	0	0	0	0	0	0	0	0	0.074704	0	CTD-2233C11.3	pseudogene	+
ENSG00000261259	0.0315515	0	0.0657324	Inf	Inf	0.912172	1	0	0	0	0	0	0	0	0	0	0	0	0	0	0	0	0	0	0.00438266	0	0	0	0	0	0	0	RP11-19N8.2	pseudogene	-
ENSG00000228547	0.571584	0	1.1908	Inf	Inf	0.0986299	1	0	0	0	0	0	0	0	0	0	0	0	0	0	0	0	0	0	0	0	0	0	0	0.029173	0.001061	0.143016	OR7E26P	pseudogene	-
ENSG00000239840	0.221602	0	0.46167	Inf	Inf	0.229208	1	0	0	0	0	0	0	0	0	0	0	0	0	0	0	0	0	0	0.127311	0	0	0	0.06492	0	0	0	RPL23AP72	pseudogene	-
ENSG00000243164	0.0279572	0	0.0582441	Inf	Inf	0.912155	1	0	0	0	0	0	0	0	0	0	0	0	0	0	0	0	0.014914	0	0	0	0	0	0	0	0	0	RP11-166B14.1	pseudogene	+
ENSG00000229088	0.509852	0	1.06219	Inf	Inf	0.0934855	1	0	0	0	0	0	0	0	0	0	0	0	0	0	0	0	0	0	0	0	0	0.12378	0	0	0	0.059985	MTND1P10	pseudogene	+
ENSG00000269385	0.283812	0	0.591276	Inf	Inf	0.22062	1	0	0	0	0	0	0	0	0	0	0	0	0	0	0	0	0	0	0	0.08677	0	0.171114	0	0	0	0	CTC-312O10.2	pseudogene	+
ENSG00000270333	0.0423504	0	0.0882301	Inf	Inf	0.912224	1	0	0	0	0	0	0	0	0	0	0	0	0	0	0	0	0	0	0	0	0	0	0	0	0	0.016863	RP11-566F5.2	pseudogene	+
ENSG00000258567	0.44273	0	0.922354	Inf	Inf	0.240464	1	0	0	0	0	0	0	0	0	0	0	0	0	0	0.164062	0	0	0	0	0	0	0	0	0	0	0	DUX4L16	pseudogene	+
ENSG00000239261	0.295153	0	0.614902	Inf	Inf	0.287345	1	0	0	0	0	0	0	0	0	0	0	0	0	0	0.378344	0	0	0	0	0	0	0	0	0	0	0	RPL31P41	pseudogene	+
ENSG00000240100	0.175679	0	0.365997	Inf	Inf	0.63103	1	0	0	0	0	0	0	0	0	0	0	0	0	0	0	0	0	0.117963	0	0	0	0	0	0	0	0	RP11-240G22.1	pseudogene	+
ENSG00000255063	0.0567938	0	0.11832	Inf	Inf	0.912293	1	0	0	0	0	0	0	0	0	0	0	0	0	0	0	0	0	0	0	0.012519	0	0	0	0	0	0	RP11-718B12.1	pseudogene	+
ENSG00000270434	0.0436566	0	0.0909513	Inf	Inf	0.91223	1	0	0	0	0	0	0	0	0	0	0	0	0	0	0	0	0	0	0	0	0	0	0	0.009014	0	0	RP11-175I17.6	pseudogene	-
ENSG00000215043	0.0425562	0	0.0886588	Inf	Inf	0.912225	1	0	0	0	0	0	0	0	0	0	0	0	0	0	0	0	0	0	0	0	0	0.007038	0	0	0	0	GLULP6	pseudogene	-
ENSG00000253198	0.127194	0	0.264987	Inf	Inf	0.467837	1	0	0	0	0	0	0	0	0	0	0	0	0	0	0	0	0	0	0	0	0	0	0.125599	0	0	0	RP11-643N23.1	pseudogene	-
ENSG00000256627	0.174627	0	0.363805	Inf	Inf	0.40875	1	0	0	0	0	0	0	0	0	0	0	0	0	0	0	0	0	0	0	0	0	0	0	0.084695	0	0	RP11-6B19.3	pseudogene	+
ENSG00000256626	0.170381	0	0.354961	Inf	Inf	0.497475	1	0	0	0	0	0	0	0	0	0	0	0	0	0	0	0	0	0	0	0.073509	0	0	0	0	0	0	RP11-133L14.2	pseudogene	+
ENSG00000118990	0.0423504	0	0.0882301	Inf	Inf	0.912224	1	0	0	0	0	0	0	0	0	0	0	0	0	0	0	0	0	0	0	0	0	0	0	0	0	0.022775	GLRXP3	pseudogene	-
ENSG00000224806	0.0436566	0	0.0909513	Inf	Inf	0.91223	1	0	0	0	0	0	0	0	0	0	0	0	0	0	0	0	0	0	0	0	0	0	0	0.016654	0	0	ARL5AP4	pseudogene	+
ENSG00000224110	0.189309	0	0.394394	Inf	Inf	0.311486	1	0	0	0	0	0	0	0	0	0	0	0	0	0	0	0	0	0	0.064774	0	0	0	0	0	0	0	RP11-274M4.1	pseudogene	+
ENSG00000225443	1.13075	0	2.35573	Inf	Inf	0.16528	1	0	0	0	0	0	0	0	0	0	0	0	0	0	0	0.022924	0	0.623815	0	0.093978	0	0	0	0	0	0	AC004938.5	pseudogene	-
ENSG00000229756	0.267314	0	0.556904	Inf	Inf	0.161419	1	0	0	0	0	0	0	0	0	0	0	0	0	0	0	0	0.263847	0	0	0	0	0	0	0.007161	0	0	RPL31P20	pseudogene	+
ENSG00000223873	0.0607663	0	0.126596	Inf	Inf	0.912312	1	0	0	0	0	0	0	0	0	0	0	0	0	0	0	0	0	0	0	0	0	0	0	0	0.026731	0	AC013733.5	pseudogene	+
ENSG00000186244	1.40146	0	2.91971	Inf	Inf	0.185676	1	0	0	0	0	0	0	0	0	0	0	0	0	0	0	0	0.086968	0.741499	0	0	0	0	0	0	0	0	RP11-1079K10.1	pseudogene	-
ENSG00000229926	0.286186	0	0.596221	Inf	Inf	0.263401	1	0	0	0	0	0	0	0	0	0	0	0	0	0	0	0	0	0	0	0	0	0	0.087445	0	0	0	RP11-424E7.3	pseudogene	+
ENSG00000218512	0.0368941	0	0.0768628	Inf	Inf	0.912198	1	0	0	0	0	0	0	0	0	0	0	0	0	0	0.06185	0	0	0	0	0	0	0	0	0	0	0	SPTLC1P2	pseudogene	-
ENSG00000150175	0.340763	0	0.709922	Inf	Inf	0.354519	1	0	0	0	0	0	0	0	0	0	0	0	0	0	0	0	0	0	0	0.0359196	0	0	0	0	0	0	FRMPD2P2	pseudogene	-
ENSG00000243669	0.111829	0	0.232977	Inf	Inf	0.492212	1	0	0	0	0	0	0	0	0	0	0	0	0	0	0	0	0.13266	0	0	0	0	0	0	0	0	0	RPL34P23	pseudogene	+
ENSG00000249433	0.0368941	0	0.0768628	Inf	Inf	0.912198	1	0	0	0	0	0	0	0	0	0	0	0	0	0	0.052838	0	0	0	0	0	0	0	0	0	0	0	CTB-161J7.2	pseudogene	+
ENSG00000233717	0.682136	0	1.42112	Inf	Inf	0.051773	0.850528	0	0	0	0	0	0	0	0	0	0	0	0	0	0	0.305449	0	0.351856	0	0	0	0	0	0	0	0.176161	RP11-68I18.2	pseudogene	-
ENSG00000234059	0.0425562	0	0.0886588	Inf	Inf	0.912225	1	0	0	0	0	0	0	0	0	0	0	0	0	0	0	0	0	0	0	0	0	0.016649	0	0	0	0	CASKP1	pseudogene	-
ENSG00000215586	0.249864	0	0.520549	Inf	Inf	0.433671	1	0	0	0	0	0	0	0	0	0	0	0	0	0	0	0	0	0	0	0	0.087197	0	0	0	0	0	RP5-836E8.1	pseudogene	-
ENSG00000258080	0.203728	0	0.424433	Inf	Inf	0.418818	1	0	0	0	0	0	0	0	0	0	0	0	0	0	0	0.021054	0	0	0	0	0	0	0	0	0	0	ARHGAP42P4	pseudogene	+
ENSG00000264316	0.0436566	0	0.0909513	Inf	Inf	0.91223	1	0	0	0	0	0	0	0	0	0	0	0	0	0	0	0	0	0	0	0	0	0	0	0.008887	0	0	RP11-846F4.9	pseudogene	+
ENSG00000258841	0.0595087	0	0.123977	Inf	Inf	0.749496	1	0	0	0	0	0	0	0	0	0	0	0	0	0	0	0	0.003855	0	0.005412	0	0	0	0	0	0	0	RP11-226P1.3	pseudogene	+
ENSG00000203606	0.790553	0	1.64699	Inf	Inf	0.308403	1	0	0	0	0	0	0	0	0	0	0	0	0	0	0	0	0	0.231975	0	0	0	0	0	0	0	0	AC004832.1	pseudogene	+
ENSG00000261866	0.0887234	0	0.18484	Inf	Inf	0.707784	1	0	0	0	0	0	0	0	0	0	0	0	0	0	0	0	0.014875	0	0	0	0	0	0	0	0.087135	0	AC092566.1	pseudogene	+
ENSG00000271507	0.212781	0	0.443294	Inf	Inf	0.364767	1	0	0	0	0	0	0	0	0	0	0	0	0	0	0	0	0	0	0	0	0	0.164048	0	0	0	0	RP11-603B24.6	pseudogene	-
ENSG00000242001	0.0847009	0	0.17646	Inf	Inf	0.71285	1	0	0	0	0	0	0	0	0	0	0	0	0	0	0	0	0	0	0	0	0	0	0	0	0	0.111214	GS1-388B5.1	pseudogene	+
ENSG00000226388	0.184471	0	0.384314	Inf	Inf	0.352076	1	0	0	0	0	0	0	0	0	0	0	0	0	0	0.054926	0	0	0	0	0	0	0	0	0	0	0	ELL2P4	pseudogene	+
ENSG00000227166	0.147577	0	0.307451	Inf	Inf	0.439851	1	0	0	0	0	0	0	0	0	0	0	0	0	0	0.061874	0	0	0	0	0	0	0	0	0	0	0	STSP1	pseudogene	+
ENSG00000206090	0.0873133	0	0.181903	Inf	Inf	0.709539	1	0	0	0	0	0	0	0	0	0	0	0	0	0	0	0	0	0	0	0	0	0	0	0.055002	0	0	AP000350.7	pseudogene	+
ENSG00000240034	0.243065	0	0.506385	Inf	Inf	0.431844	1	0	0	0	0	0	0	0	0	0	0	0	0	0	0	0	0	0	0	0	0	0	0	0	0.275855	0	MTND6P6	pseudogene	-
ENSG00000214886	0.0838716	0	0.174732	Inf	Inf	0.612507	1	0	0	0	0	0	0	0	0	0	0	0	0	0	0	0	0.061617	0	0	0	0	0	0	0	0	0	FAM177A1P1	pseudogene	+
ENSG00000213391	0.252412	0	0.525859	Inf	Inf	0.276257	1	0	0	0	0	0	0	0	0	0	0	0	0	0	0	0	0	0	0.298745	0	0	0	0	0	0	0	RP11-66N11.6	pseudogene	+
ENSG00000250523	0.382466	0	0.796805	Inf	Inf	0.138175	1	0	0	0	0	0	0	0	0	0	0	0	0	0	0.379816	0	0	0	0	0	0	0	0	0.056751	0	0	RP11-756P10.1	pseudogene	+
ENSG00000223816	0.0737883	0	0.153726	Inf	Inf	0.727606	1	0	0	0	0	0	0	0	0	0	0	0	0	0	0.0580829	0	0	0	0	0	0	0	0	0	0	0	IGKV1OR2-2	pseudogene	-
ENSG00000198738	0.127194	0	0.264987	Inf	Inf	0.467837	1	0	0	0	0	0	0	0	0	0	0	0	0	0	0	0	0	0	0	0	0	0	0.258547	0	0	0	SMIM11P1	pseudogene	-
ENSG00000233228	0.126206	0	0.26293	Inf	Inf	0.469312	1	0	0	0	0	0	0	0	0	0	0	0	0	0	0	0	0	0	0.036223	0	0	0	0	0	0	0	LPCAT2BP	pseudogene	+
ENSG00000261234	0.0279572	0	0.0582441	Inf	Inf	0.912155	1	0	0	0	0	0	0	0	0	0	0	0	0	0	0	0	0.021049	0	0	0	0	0	0	0	0	0	RP11-356O24.1	pseudogene	-
ENSG00000181511	0.465152	0	0.969067	Inf	Inf	0.0476608	0.817291	0	0	0	0	0	0	0	0	0	0	0	0	0	0	0	0	0	0.163695	0	0	0	0.162241	0	0	0.207819	RP4-655L22.4	pseudogene	+
ENSG00000237107	0.0509319	0	0.106108	Inf	Inf	0.912265	1	0	0	0	0	0	0	0	0	0	0	0	0	0	0	0.03067	0	0	0	0	0	0	0	0	0	0	RP11-256G5.1	pseudogene	+
ENSG00000230867	0.468802	0	0.976671	Inf	Inf	0.18837	1	0	0	0	0	0	0	0	0	0	0	0	0	0	0.053175	0	0	0.159804	0	0	0	0	0	0.027954	0	0	RP11-462B18.1	pseudogene	-
ENSG00000229559	0.231448	0	0.482184	Inf	Inf	0.221602	1	0	0	0	0	0	0	0	0	0	0	0	0	0	0.0760339	0	0.0275847	0	0	0	0	0	0	0	0	0	RP1-153P14.3	pseudogene	-
ENSG00000266960	0.290772	0	0.605775	Inf	Inf	0.217879	1	0	0	0	0	0	0	0	0	0	0	0	0	0	0	0	0	0	0	0.104884	0	0	0.051845	0	0	0	FAM106DP	pseudogene	+
ENSG00000243584	0.147577	0	0.307451	Inf	Inf	0.439851	1	0	0	0	0	0	0	0	0	0	0	0	0	0	0.025674	0	0	0	0	0	0	0	0	0	0	0	RP11-14I2.2	pseudogene	+
ENSG00000236007	0.174627	0	0.363805	Inf	Inf	0.40875	1	0	0	0	0	0	0	0	0	0	0	0	0	0	0	0	0	0	0	0	0	0	0	0.039234	0	0	AC105921.5	pseudogene	+
ENSG00000259822	0.0368941	0	0.0768628	Inf	Inf	0.912198	1	0	0	0	0	0	0	0	0	0	0	0	0	0	0.014807	0	0	0	0	0	0	0	0	0	0	0	RP11-1292F20.1	pseudogene	+
ENSG00000269119	0.536463	0	1.11763	Inf	Inf	0.0796959	1	0	0	0	0	0	0	0	0	0	0	0	0	0	0	0	0.078653	0	0	0.099724	0	0	0	0	0	0	HNRNPA1P52	pseudogene	+
ENSG00000264193	0.0368941	0	0.0768628	Inf	Inf	0.912198	1	0	0	0	0	0	0	0	0	0	0	0	0	0	0.063932	0	0	0	0	0	0	0	0	0	0	0	RP11-737G21.1	pseudogene	-
ENSG00000174418	0.0279572	0	0.0582441	Inf	Inf	0.912155	1	0	0	0	0	0	0	0	0	0	0	0	0	0	0	0	0.015026	0	0	0	0	0	0	0	0	0	RPL35P9	pseudogene	+
ENSG00000265863	0.174627	0	0.363805	Inf	Inf	0.40875	1	0	0	0	0	0	0	0	0	0	0	0	0	0	0	0	0	0	0	0	0	0	0	0.037017	0	0	RP11-805L22.2	pseudogene	+
ENSG00000256581	2.11418	0	4.40453	Inf	Inf	0.00227964	0.110038	0	0	0	0	0	0	0	0	0	0	0	0	0	0	0.023345	0	0	0	0.074638	0.040619	0	0	0	0.089813	0	NLRP9P	pseudogene	+
ENSG00000238094	0.136891	0	0.28519	Inf	Inf	0.453963	1	0	0	0	0	0	0	0	0	0	0	0	0	0	0.109733	0	0	0	0.087095	0	0	0	0	0	0	0	AC009892.5	pseudogene	+
ENSG00000233648	0.371795	0	0.774573	Inf	Inf	0.182597	1	0	0	0	0	0	0	0	0	0	0	0	0	0	0.055324	0.046375	0	0	0	0.524169	0	0	0	0	0	0	AC010095.6	pseudogene	-
ENSG00000234217	0.0737883	0	0.153726	Inf	Inf	0.727606	1	0	0	0	0	0	0	0	0	0	0	0	0	0	0.024859	0	0	0	0	0	0	0	0	0	0	0	RBPJP7	pseudogene	+
ENSG00000271519	0.0838716	0	0.174732	Inf	Inf	0.612507	1	0	0	0	0	0	0	0	0	0	0	0	0	0	0	0	0.006877	0	0	0	0	0	0	0	0	0	RP11-307A17.2	pseudogene	+
ENSG00000269332	0.101864	0	0.212216	Inf	Inf	0.692468	1	0	0	0	0	0	0	0	0	0	0	0	0	0	0	0.0100253	0	0	0	0	0	0	0	0	0	0	CTC-457E21.3	pseudogene	+
ENSG00000239722	0.111829	0	0.232977	Inf	Inf	0.492212	1	0	0	0	0	0	0	0	0	0	0	0	0	0	0	0	0.089919	0	0	0	0	0	0	0	0	0	IMP3P2	pseudogene	+
ENSG00000256041	0.147577	0	0.307451	Inf	Inf	0.439851	1	0	0	0	0	0	0	0	0	0	0	0	0	0	0.0952	0	0	0	0	0	0	0	0	0	0	0	RP11-959F10.4	pseudogene	-
ENSG00000255095	0.111829	0	0.232977	Inf	Inf	0.492212	1	0	0	0	0	0	0	0	0	0	0	0	0	0	0	0	0.050578	0	0	0	0	0	0	0	0	0	OR1D4	pseudogene	+
ENSG00000231198	0.0873133	0	0.181903	Inf	Inf	0.709539	1	0	0	0	0	0	0	0	0	0	0	0	0	0	0	0	0	0	0	0	0	0	0	0.058162	0	0	AC004987.10	pseudogene	-
ENSG00000268681	0.227175	0	0.473281	Inf	Inf	0.427137	1	0	0	0	0	0	0	0	0	0	0	0	0	0	0	0	0	0	0	0.281531	0	0	0	0	0	0	COX6CP7	pseudogene	-
ENSG00000248886	0.211895	0	0.441447	Inf	Inf	0.270542	1	0	0	0	0	0	0	0	0	0	0	0	0	0	0	0	0	0	0	0	0	0	0.065074	0	0	0.034262	UGT2A3P7	pseudogene	-
ENSG00000180636	0.113588	0	0.236641	Inf	Inf	0.680205	1	0	0	0	0	0	0	0	0	0	0	0	0	0	0	0	0	0	0	0.034526	0	0	0	0	0	0	OR4E1	pseudogene	-
ENSG00000259695	0.243065	0	0.506385	Inf	Inf	0.431844	1	0	0	0	0	0	0	0	0	0	0	0	0	0	0	0	0	0	0	0	0	0	0	0	0.098014	0	RP11-14C10.2	pseudogene	-
ENSG00000249921	0.0368941	0	0.0768628	Inf	Inf	0.912198	1	0	0	0	0	0	0	0	0	0	0	0	0	0	0.004966	0	0	0	0	0	0	0	0	0	0	0	CTC-329H14.1	pseudogene	+
ENSG00000234282	0.466198	0	0.971245	Inf	Inf	0.0542298	0.86643	0	0	0	0	0	0	0	0	0	0	0	0	0	0	0	0.075644	0	0	0.132781	0	0	0.10325	0	0	0	RP4-673D20.4	pseudogene	-
ENSG00000224709	0.127194	0	0.264987	Inf	Inf	0.467837	1	0	0	0	0	0	0	0	0	0	0	0	0	0	0	0	0	0	0	0	0	0	0.044409	0	0	0	OR11M1P	pseudogene	+
ENSG00000224706	0.0624659	0	0.130137	Inf	Inf	0.91232	1	0	0	0	0	0	0	0	0	0	0	0	0	0	0	0	0	0	0	0	0.002789	0	0	0	0	0	RPS17P13	pseudogene	+
ENSG00000213291	0.0754551	0	0.157198	Inf	Inf	0.72525	1	0	0	0	0	0	0	0	0	0	0	0	0	0	0	0	0	0	0	0	0	0	0.030681	0.003966	0	0	RP11-420H19.3	pseudogene	-
ENSG00000182965	0.351357	0	0.731994	Inf	Inf	0.452427	1	0	0	0	0	0	0	0	0	0	0	0	0	0	0	0	0	0.078634	0	0	0	0	0	0	0	0	NPM1P14	pseudogene	+
ENSG00000197254	2.3817	0	4.96187	Inf	Inf	0.000460996	0.0320997	0	0	0	0	0	0	0	0	0	0	0	0	0	0	0	0	0	0	0.297289	0.0123919	0.0992484	0	0.32657	0.0167597	0.187772	AP000445.1	pseudogene	+
ENSG00000239689	0.482031	0	1.00423	Inf	Inf	0.0853743	1	0	0	0	0	0	0	0	0	0	0	0	0	0	0	0	0.042186	0	0	0	0	0	0	0.03791	0	0.209285	RPL17P46	pseudogene	+
ENSG00000229072	0.0686926	0	0.14311	Inf	Inf	0.735054	1	0	0	0	0	0	0	0	0	0	0	0	0	0	0.003439	0	0	0	0	0	0	0	0.00298	0	0	0	HMGN2P24	pseudogene	-
ENSG00000196390	0.127669	0	0.265976	Inf	Inf	0.544459	1	0	0	0	0	0	0	0	0	0	0	0	0	0	0	0	0	0	0	0	0	0.042469	0	0	0	0	CTD-2503O16.3	pseudogene	+
ENSG00000249488	0.0737883	0	0.153726	Inf	Inf	0.727606	1	0	0	0	0	0	0	0	0	0	0	0	0	0	0.04555	0	0	0	0	0	0	0	0	0	0	0	NACAP5	pseudogene	-
ENSG00000248286	0.227175	0	0.473281	Inf	Inf	0.427137	1	0	0	0	0	0	0	0	0	0	0	0	0	0	0	0	0	0	0	0.37583	0	0	0	0	0	0	RP11-811J10.1	pseudogene	+
ENSG00000249157	0.110682	0	0.230588	Inf	Inf	0.567864	1	0	0	0	0	0	0	0	0	0	0	0	0	0	0.172208	0	0	0	0	0	0	0	0	0	0	0	RP11-229C3.4	pseudogene	-
ENSG00000264164	0.0932823	0	0.194338	Inf	Inf	0.702265	1	0	0	0	0	0	0	0	0	0	0	0	0	0	0	0.014818	0	0	0	0	0	0	0	0	0	0.00448598	RP11-640N20.6	pseudogene	+
ENSG00000265698	0.0737883	0	0.153726	Inf	Inf	0.727606	1	0	0	0	0	0	0	0	0	0	0	0	0	0	0.104589	0	0	0	0	0	0	0	0	0	0	0	RP11-41O4.3	pseudogene	+
ENSG00000238275	0.0873133	0	0.181903	Inf	Inf	0.709539	1	0	0	0	0	0	0	0	0	0	0	0	0	0	0	0	0	0	0	0	0	0	0	0.032776	0	0	HOMER2P2	pseudogene	-
ENSG00000260674	0.249864	0	0.520549	Inf	Inf	0.433671	1	0	0	0	0	0	0	0	0	0	0	0	0	0	0	0	0	0	0	0	0.349602	0	0	0	0	0	RP11-591L14.2	pseudogene	+
ENSG00000227862	0.226139	0	0.471124	Inf	Inf	0.258827	1	0	0	0	0	0	0	0	0	0	0	0	0	0	0	0	0.024481	0	0	0	0	0.041537	0	0	0	0	HNRNPA1P31	pseudogene	-
ENSG00000268272	0.170381	0	0.354961	Inf	Inf	0.497475	1	0	0	0	0	0	0	0	0	0	0	0	0	0	0	0	0	0	0	0.085272	0	0	0	0	0	0	VN1R78P	pseudogene	-
ENSG00000219453	0.147577	0	0.307451	Inf	Inf	0.439851	1	0	0	0	0	0	0	0	0	0	0	0	0	0	0.238818	0	0	0	0	0	0	0	0	0	0	0	RP4-810F7.1	pseudogene	+
ENSG00000253789	0.0607663	0	0.126596	Inf	Inf	0.912312	1	0	0	0	0	0	0	0	0	0	0	0	0	0	0	0	0	0	0	0	0	0	0	0	0.0192655	0	CTD-2571E19.1	pseudogene	+
ENSG00000248122	1.22975	0	2.56198	Inf	Inf	0.249756	1	0	0	0	0	0	0	0	0	0	0	0	0	0	0	0	0	0.438332	0	0	0	0	0	0	0	0	APOOP4	pseudogene	-
ENSG00000233318	0.18796	0	0.391584	Inf	Inf	0.336352	1	0	0	0	0	0	0	0	0	0	0	0	0	0	0	0	0	0	0	0	0	0	0.130253	0	0.01461	0	RP11-573G6.2	pseudogene	+
ENSG00000218410	0.0368941	0	0.0768628	Inf	Inf	0.912198	1	0	0	0	0	0	0	0	0	0	0	0	0	0	0.00484	0	0	0	0	0	0	0	0	0	0	0	AC012078.2	pseudogene	-
ENSG00000270648	0.121533	0	0.253193	Inf	Inf	0.672549	1	0	0	0	0	0	0	0	0	0	0	0	0	0	0	0	0	0	0	0	0	0	0	0	0.134283	0	CYP2C61P	pseudogene	-
ENSG00000264736	0.0425562	0	0.0886588	Inf	Inf	0.912225	1	0	0	0	0	0	0	0	0	0	0	0	0	0	0	0	0	0	0	0	0	0.004015	0	0	0	0	BDP1P	pseudogene	-
ENSG00000229626	0.227175	0	0.473281	Inf	Inf	0.427137	1	0	0	0	0	0	0	0	0	0	0	0	0	0	0	0	0	0	0	0.063197	0	0	0	0	0	0	PIGCP2	pseudogene	+
ENSG00000229629	0.127051	0	0.26469	Inf	Inf	0.545255	1	0	0	0	0	0	0	0	0	0	0	0	0	0	0	0	0	0	0	0	0	0	0	0	0	0.381693	RP11-302K17.4	pseudogene	+
ENSG00000226229	0.126206	0	0.26293	Inf	Inf	0.469312	1	0	0	0	0	0	0	0	0	0	0	0	0	0	0	0	0	0	0.145143	0	0	0	0	0	0	0	RPLP0P1	pseudogene	-
ENSG00000242176	0.0946546	0	0.197197	Inf	Inf	0.59325	1	0	0	0	0	0	0	0	0	0	0	0	0	0	0	0	0	0	0.236991	0	0	0	0	0	0	0	RPL39P31	pseudogene	-
ENSG00000228336	0.97226	0	2.02554	Inf	Inf	0.226736	1	0	0	0	0	0	0	0	0	0	0	0	0	0	0	0	0	0	0	0	0	0	0	0	0.342976	0	OR9H1P	pseudogene	+
ENSG00000240159	0.111829	0	0.232977	Inf	Inf	0.492212	1	0	0	0	0	0	0	0	0	0	0	0	0	0	0	0	0.057583	0	0	0	0	0	0	0	0	0	RP11-162O12.1	pseudogene	+
ENSG00000241281	0.351357	0	0.731994	Inf	Inf	0.452427	1	0	0	0	0	0	0	0	0	0	0	0	0	0	0	0	0	0.152885	0	0	0	0	0	0	0	0	RP11-364M6.1	pseudogene	-
ENSG00000271656	0.299227	0	0.623389	Inf	Inf	0.180176	1	0	0	0	0	0	0	0	0	0	0	0	0	0	0	0	0.144973	0	0	0	0.12788	0	0	0	0	0	RP11-114N19.5	pseudogene	-
ENSG00000231195	0.243065	0	0.506385	Inf	Inf	0.431844	1	0	0	0	0	0	0	0	0	0	0	0	0	0	0	0	0	0	0	0	0	0	0	0	0.149083	0	IFNA11P	pseudogene	-
ENSG00000230245	0.175679	0	0.365997	Inf	Inf	0.63103	1	0	0	0	0	0	0	0	0	0	0	0	0	0	0	0	0	0.05629	0	0	0	0	0	0	0	0	RP11-475I24.7	pseudogene	+
ENSG00000230247	0.439196	0	0.914992	Inf	Inf	0.407221	1	0	0	0	0	0	0	0	0	0	0	0	0	0	0	0	0	0.146346	0	0	0	0	0	0	0	0	HNRNPH3P1	pseudogene	+
ENSG00000235992	0.263518	0	0.548995	Inf	Inf	0.518455	1	0	0	0	0	0	0	0	0	0	0	0	0	0	0	0	0	0.037884	0	0	0	0	0	0	0	0	GRAMD4P2	pseudogene	+
ENSG00000271418	0.0631031	0	0.131465	Inf	Inf	0.743679	1	0	0	0	0	0	0	0	0	0	0	0	0	0	0	0	0	0	0.092303	0	0	0	0	0	0	0	RP11-582E3.5	pseudogene	-
ENSG00000235606	0.158745	0	0.33072	Inf	Inf	0.368843	1	0	0	0	0	0	0	0	0	0	0	0	0	0	0	0	0	0	0.005739	0	0	0	0.095415	0	0	0	AK4P6	pseudogene	+
ENSG00000223788	0.0847009	0	0.17646	Inf	Inf	0.71285	1	0	0	0	0	0	0	0	0	0	0	0	0	0	0	0	0	0	0	0	0	0	0	0	0	0.050236	DIS3L2P1	pseudogene	+
ENSG00000261289	0.0368941	0	0.0768628	Inf	Inf	0.912198	1	0	0	0	0	0	0	0	0	0	0	0	0	0	0.009226	0	0	0	0	0	0	0	0	0	0	0	RP11-170L3.5	pseudogene	+
ENSG00000236959	0.124932	0	0.260275	Inf	Inf	0.66942	1	0	0	0	0	0	0	0	0	0	0	0	0	0	0	0	0	0	0	0	0.030304	0	0	0	0	0	SULT1D1P	pseudogene	-
ENSG00000236957	0.167743	0	0.349465	Inf	Inf	0.315025	1	0	0	0	0	0	0	0	0	0	0	0	0	0	0	0	0.0295401	0	0	0	0	0	0	0	0	0	RP11-451O13.1	pseudogene	+
ENSG00000220204	0.243065	0	0.506385	Inf	Inf	0.431844	1	0	0	0	0	0	0	0	0	0	0	0	0	0	0	0	0	0	0	0	0	0	0	0	0.272303	0	RP1-53C18.3	pseudogene	-
ENSG00000241097	0.263518	0	0.548995	Inf	Inf	0.518455	1	0	0	0	0	0	0	0	0	0	0	0	0	0	0	0	0	0.141165	0	0	0	0	0	0	0	0	RP11-864N7.1	pseudogene	-
ENSG00000227556	0.359862	0	0.749713	Inf	Inf	0.185574	1	0	0	0	0	0	0	0	0	0	0	0	0	0	0	0.050709	0	0	0	0	0.371265	0	0	0	0.259249	0	RP11-472F19.1	pseudogene	-
ENSG00000224573	0.0368941	0	0.0768628	Inf	Inf	0.912198	1	0	0	0	0	0	0	0	0	0	0	0	0	0	0.073156	0	0	0	0	0	0	0	0	0	0	0	AC083863.5	pseudogene	+
ENSG00000231018	0.0436566	0	0.0909513	Inf	Inf	0.91223	1	0	0	0	0	0	0	0	0	0	0	0	0	0	0	0	0	0	0	0	0	0	0	0.009481	0	0	EIF4A1P3	pseudogene	-
ENSG00000248419	0.174627	0	0.363805	Inf	Inf	0.40875	1	0	0	0	0	0	0	0	0	0	0	0	0	0	0	0	0	0	0	0	0	0	0	0.147236	0	0	RP11-136I13.2	pseudogene	-
ENSG00000227585	0.874439	0	1.82175	Inf	Inf	0.0306411	0.636004	0	0	0	0	0	0	0	0	0	0	0	0	0	0	0	0	0	0	0.154665	0.064379	0.059509	0	0	0	0	RP11-103C3.2	pseudogene	-
ENSG00000248651	0.110682	0	0.230588	Inf	Inf	0.567864	1	0	0	0	0	0	0	0	0	0	0	0	0	0	0.099259	0	0	0	0	0	0	0	0	0	0	0	GCSHP1	pseudogene	-
ENSG00000236762	0.0847009	0	0.17646	Inf	Inf	0.71285	1	0	0	0	0	0	0	0	0	0	0	0	0	0	0	0	0	0	0	0	0	0	0	0	0	0.043442	RP11-159H3.1	pseudogene	-
ENSG00000262085	0.0315515	0	0.0657324	Inf	Inf	0.912172	1	0	0	0	0	0	0	0	0	0	0	0	0	0	0	0	0	0	0.012944	0	0	0	0	0	0	0	OR1P1	pseudogene	-
ENSG00000270395	0.22661	0	0.472105	Inf	Inf	0.453028	1	0	0	0	0	0	0	0	0	0	0	0	0	0	0	0.181682	0	0.426771	0	0	0	0	0	0	0	0	RP11-627K11.4	pseudogene	-
ENSG00000270393	1.84526	0	3.8443	Inf	Inf	0.0407825	0.745603	0	0	0	0	0	0	0	0	0	0	0	0	0	0	0	0.054339	0	0	0.064198	0	0	0	0	0.489508	0.056879	AC000095.9	pseudogene	-
ENSG00000231931	0.456289	0	0.950603	Inf	Inf	0.0744443	1	0	0	0	0	0	0	0	0	0	0	0	0	0	0	0	0	0.034688	0	0.140329	0	0.148129	0.207283	0	0	0	AC024082.4	pseudogene	+
ENSG00000229465	0.0425562	0	0.0886588	Inf	Inf	0.912225	1	0	0	0	0	0	0	0	0	0	0	0	0	0	0	0	0	0	0	0	0	0.001853	0	0	0	0	ACTG1P11	pseudogene	+
ENSG00000246115	0.250468	0	0.521809	Inf	Inf	0.182566	1	0	0	0	0	0	0	0	0	0	0	0	0	0	0.131307	0	0.148535	0	0	0	0	0	0	0	0	0	RP11-561P12.2	pseudogene	-
ENSG00000249970	0.605968	0	1.26243	Inf	Inf	0.0972835	1	0	0	0	0	0	0	0	0	0	0	0	0	0	0	0	0	0	0	0	0	0	0	0.723993	0	0.269073	RP11-622A1.1	pseudogene	+
ENSG00000232582	0.0878393	0	0.182998	Inf	Inf	0.912439	1	0	0	0	0	0	0	0	0	0	0	0	0	0	0	0	0	0.003017	0	0	0	0	0	0	0	0	RP11-85L21.5	pseudogene	-
ENSG00000223707	0.0737883	0	0.153726	Inf	Inf	0.727606	1	0	0	0	0	0	0	0	0	0	0	0	0	0	0.049275	0	0	0	0	0	0	0	0	0	0	0	RP1-93L7.3	pseudogene	-
ENSG00000225414	0.0878393	0	0.182998	Inf	Inf	0.912439	1	0	0	0	0	0	0	0	0	0	0	0	0	0	0	0	0	0.036136	0	0	0	0	0	0	0	0	RP11-746P2.1	pseudogene	+
ENSG00000225418	7.85696	0	16.3687	Inf	Inf	7.4927e-06	0.00104442	0	0	0	0	0	0	0	0	0	0	0	0	0	0	0	0.131098	0	0.029946	1.3386	0.671264	0.561569	0	0.720958	0.064491	0.230009	AKR1C5P	pseudogene	-
ENSG00000265188	0.351357	0	0.731994	Inf	Inf	0.452427	1	0	0	0	0	0	0	0	0	0	0	0	0	0	0	0	0	0.063298	0	0	0	0	0	0	0	0	RP11-835E18.4	pseudogene	-
ENSG00000213548	0.0595087	0	0.123977	Inf	Inf	0.749496	1	0	0	0	0	0	0	0	0	0	0	0	0	0	0	0	0.001704	0	0.001994	0	0	0	0	0	0	0	AC005522.6	pseudogene	+
ENSG00000167390	0.18796	0	0.391584	Inf	Inf	0.336352	1	0	0	0	0	0	0	0	0	0	0	0	0	0	0	0	0	0	0	0	0	0	0.044668	0	0.001835	0	POM121L3P	pseudogene	+
ENSG00000255352	0.351357	0	0.731994	Inf	Inf	0.452427	1	0	0	0	0	0	0	0	0	0	0	0	0	0	0	0	0	0.041533	0	0	0	0	0	0	0	0	PPP1R10P1	pseudogene	-
ENSG00000226255	0.263518	0	0.548995	Inf	Inf	0.518455	1	0	0	0	0	0	0	0	0	0	0	0	0	0	0	0	0	0.139018	0	0	0	0	0	0	0	0	UBE2V2P1	pseudogene	+
ENSG00000235817	0.0509319	0	0.106108	Inf	Inf	0.912265	1	0	0	0	0	0	0	0	0	0	0	0	0	0	0	0.023761	0	0	0	0	0	0	0	0	0	0	RP11-543E8.2	pseudogene	-
ENSG00000231099	0.26194	0	0.545708	Inf	Inf	0.338281	1	0	0	0	0	0	0	0	0	0	0	0	0	0	0	0	0	0	0	0	0	0	0	0.192194	0	0	BMS1P19	pseudogene	+
ENSG00000231095	0.0737883	0	0.153726	Inf	Inf	0.727606	1	0	0	0	0	0	0	0	0	0	0	0	0	0	0.036188	0	0	0	0	0	0	0	0	0	0	0	GYG1P3	pseudogene	+
ENSG00000181296	0.0368941	0	0.0768628	Inf	Inf	0.912198	1	0	0	0	0	0	0	0	0	0	0	0	0	0	0.0137803	0	0	0	0	0	0	0	0	0	0	0	OR5G1P	pseudogene	-
ENSG00000237674	7.66072	0	15.9598	Inf	Inf	0.000775855	0.0486131	0	0	0	0	0	0	0	0	0	0	0	0	0	0	0	0.093103	0	0	2.79214	0.463995	0.473862	0	0.491356	0	0.724088	GSTA7P	pseudogene	-
ENSG00000248231	0.407455	0	0.848865	Inf	Inf	0.305627	1	0	0	0	0	0	0	0	0	0	0	0	0	0	0	0.085542	0	0	0	0	0	0	0	0	0	0	KRT8P4	pseudogene	-
ENSG00000235521	0.0851125	0	0.177318	Inf	Inf	0.712323	1	0	0	0	0	0	0	0	0	0	0	0	0	0	0	0	0	0	0	0	0	0.029769	0	0	0	0	USP9YP27	pseudogene	-
ENSG00000223968	0.0436566	0	0.0909513	Inf	Inf	0.91223	1	0	0	0	0	0	0	0	0	0	0	0	0	0	0	0	0	0	0	0	0	0	0	0.006221	0	0	AC098614.1	pseudogene	-
ENSG00000237475	0.816005	0	1.70001	Inf	Inf	0.135528	1	0	0	0	0	0	0	0	0	0	0	0	0	0	0.097023	0	0	0	0	0	0	0	0	0	0.293436	0	RPL7P53	pseudogene	+
ENSG00000237472	0.0317985	0	0.0662468	Inf	Inf	0.912173	1	0	0	0	0	0	0	0	0	0	0	0	0	0	0	0	0	0	0	0	0	0	0.021859	0	0	0	AP000361.2	pseudogene	+
ENSG00000205767	0.351357	0	0.731994	Inf	Inf	0.452427	1	0	0	0	0	0	0	0	0	0	0	0	0	0	0	0	0	0.164682	0	0	0	0	0	0	0	0	CTD-2302E22.1	pseudogene	+
ENSG00000239397	0.499728	0	1.0411	Inf	Inf	0.314597	1	0	0	0	0	0	0	0	0	0	0	0	0	0	0	0	0	0	0	0	0.173696	0	0	0	0	0	RP11-101K23.1	pseudogene	-
ENSG00000198251	0.470191	0	0.979565	Inf	Inf	0.176964	1	0	0	0	0	0	0	0	0	0	0	0	0	0	0	0	0	0	0	0	0.117527	0	0.04954	0	0	0	CTC-490E21.13	pseudogene	-
ENSG00000267444	17.1535	0	35.7365	Inf	Inf	2.61618e-08	6.88144e-06	0	0	0	0	0	0	0	0	0	0	0	0	0	0	0	0.068044	0.042261	0	1.01005	0.429694	1.65225	0	1.14124	0.273075	1.94326	SMUG1P1	pseudogene	+
ENSG00000229129	0.0849067	0	0.176889	Inf	Inf	0.712586	1	0	0	0	0	0	0	0	0	0	0	0	0	0	0	0	0	0	0	0	0	0.001853	0	0	0	0.007971	ACTG1P2	pseudogene	-
ENSG00000182814	0.243065	0	0.506385	Inf	Inf	0.431844	1	0	0	0	0	0	0	0	0	0	0	0	0	0	0	0	0	0	0	0	0	0	0	0	0.0427886	0	FUNDC2P2	pseudogene	+
ENSG00000261593	0.124932	0	0.260275	Inf	Inf	0.66942	1	0	0	0	0	0	0	0	0	0	0	0	0	0	0	0	0	0	0	0	0.148348	0	0	0	0	0	CYP4A27P	pseudogene	-
ENSG00000225121	1.40057	0	2.91785	Inf	Inf	0.0273278	0.595367	0	0	0	0	0	0	0	0	0	0	0	0	0	0	0	0	0	0	0.456241	0	0	0	0.166243	0.140953	0	EEF1B2P5	pseudogene	+
ENSG00000226473	0.263518	0	0.548995	Inf	Inf	0.518455	1	0	0	0	0	0	0	0	0	0	0	0	0	0	0	0	0	0.086339	0	0	0	0	0	0	0	0	AC079807.1	pseudogene	-
ENSG00000215035	0.203728	0	0.424433	Inf	Inf	0.418818	1	0	0	0	0	0	0	0	0	0	0	0	0	0	0	0.058836	0	0	0	0	0	0	0	0	0	0	FDPSP5	pseudogene	-
ENSG00000216998	0.516518	0	1.07608	Inf	Inf	0.22449	1	0	0	0	0	0	0	0	0	0	0	0	0	0	0.208349	0	0	0	0	0	0	0	0	0	0	0	CYP2AC1P	pseudogene	-
ENSG00000266906	0.113588	0	0.236641	Inf	Inf	0.680205	1	0	0	0	0	0	0	0	0	0	0	0	0	0	0	0	0	0	0	0.109479	0	0	0	0	0	0	AC005357.1	pseudogene	-
ENSG00000228963	0.202023	0	0.420882	Inf	Inf	0.322921	1	0	0	0	0	0	0	0	0	0	0	0	0	0	0	0	0	0	0	0	0	0.052081	0.014223	0	0	0	OR7E93P	pseudogene	+
ENSG00000251483	0.126206	0	0.26293	Inf	Inf	0.469312	1	0	0	0	0	0	0	0	0	0	0	0	0	0	0	0	0	0	0.080415	0	0	0	0	0	0	0	LYPLA1P2	pseudogene	-
ENSG00000232332	0.0368941	0	0.0768628	Inf	Inf	0.912198	1	0	0	0	0	0	0	0	0	0	0	0	0	0	0.00969	0	0	0	0	0	0	0	0	0	0	0	RP3-481A17.1	pseudogene	+
ENSG00000236405	0.527036	0	1.09799	Inf	Inf	0.373659	1	0	0	0	0	0	0	0	0	0	0	0	0	0	0	0	0	0.093094	0	0	0	0	0	0	0	0	UBQLN1P1	pseudogene	-
ENSG00000259742	0.156144	0	0.325299	Inf	Inf	0.511553	1	0	0	0	0	0	0	0	0	0	0	0	0	0	0	0	0	0	0	0.051491	0	0.010918	0	0	0	0	CTD-2014N11.1	pseudogene	-
ENSG00000227238	0.0436566	0	0.0909513	Inf	Inf	0.91223	1	0	0	0	0	0	0	0	0	0	0	0	0	0	0	0	0	0	0	0	0	0	0	0.006814	0	0	TTC39DP	pseudogene	+
ENSG00000262471	0.45435	0	0.946563	Inf	Inf	0.310633	1	0	0	0	0	0	0	0	0	0	0	0	0	0	0	0	0	0	0	0.472934	0	0	0	0	0	0	RP11-95P2.4	pseudogene	+
ENSG00000229247	0.0635969	0	0.132494	Inf	Inf	0.742897	1	0	0	0	0	0	0	0	0	0	0	0	0	0	0	0	0	0	0	0	0	0	0.109135	0	0	0	RP11-492M19.3	pseudogene	-
ENSG00000215734	0.203728	0	0.424433	Inf	Inf	0.418818	1	0	0	0	0	0	0	0	0	0	0	0	0	0	0	0.116634	0	0	0	0	0	0	0	0	0	0	MRPL20P1	pseudogene	+
ENSG00000253813	4.76042	0	9.91754	Inf	Inf	0.000890206	0.0541061	0	0	0	0	0	0	0	0	0	0	0	0	0	0	0.027164	0	0	0	1.24761	0.194249	1.00505	0	0.029089	0.248541	0.043904	COX6B1P4	pseudogene	-
ENSG00000253810	0.0425562	0	0.0886588	Inf	Inf	0.912225	1	0	0	0	0	0	0	0	0	0	0	0	0	0	0	0	0	0	0	0	0	0.005967	0	0	0	0	PSAT1P1	pseudogene	-
ENSG00000249101	0.0315515	0	0.0657324	Inf	Inf	0.912172	1	0	0	0	0	0	0	0	0	0	0	0	0	0	0	0	0	0	0.024862	0	0	0	0	0	0	0	AC008834.2	pseudogene	+
ENSG00000258463	0.182299	0	0.379789	Inf	Inf	0.494036	1	0	0	0	0	0	0	0	0	0	0	0	0	0	0	0	0	0	0	0	0	0	0	0	0.237222	0	RP11-173D3.3	pseudogene	+
ENSG00000253219	0.0703076	0	0.146474	Inf	Inf	0.732652	1	0	0	0	0	0	0	0	0	0	0	0	0	0	0	0	0.002246	0	0	0	0	0	0	0	0	0.000611	KRT18P41	pseudogene	-
ENSG00000226014	0.254253	0	0.529693	Inf	Inf	0.238575	1	0	0	0	0	0	0	0	0	0	0	0	0	0	0	0	0.163662	0	0	0.191694	0	0	0	0	0	0	RP11-467I20.4	pseudogene	-
ENSG00000271074	0.243065	0	0.506385	Inf	Inf	0.431844	1	0	0	0	0	0	0	0	0	0	0	0	0	0	0	0	0	0	0	0	0	0	0	0	0.099146	0	RP11-212J19.1	pseudogene	+
ENSG00000218813	0.332047	0	0.691765	Inf	Inf	0.272957	1	0	0	0	0	0	0	0	0	0	0	0	0	0	0.174402	0	0	0	0	0	0	0	0	0	0	0	RP11-59D5__B.3	pseudogene	+
ENSG00000232925	0.0624659	0	0.130137	Inf	Inf	0.91232	1	0	0	0	0	0	0	0	0	0	0	0	0	0	0	0	0	0	0	0	0.008114	0	0	0	0	0	MRPS16P2	pseudogene	+
ENSG00000234227	0.372314	0	0.775654	Inf	Inf	0.275286	1	0	0	0	0	0	0	0	0	0	0	0	0	0	0	0	0	0	0.002144	0.11771	0	0	0	0	0	0	RPL7L1P1	pseudogene	-
ENSG00000257723	0.335486	0	0.69893	Inf	Inf	0.22538	1	0	0	0	0	0	0	0	0	0	0	0	0	0	0	0	0.222969	0	0	0	0	0	0	0	0	0	CHCHD3P2	pseudogene	+
ENSG00000229586	0.240417	0	0.500869	Inf	Inf	0.215086	1	0	0	0	0	0	0	0	0	0	0	0	0	0	0	0	0.001098	0	0.010857	0	0	0	0.001681	0.001713	0	0.004174	RP11-434D2.6	pseudogene	-
ENSG00000235639	0.174627	0	0.363805	Inf	Inf	0.40875	1	0	0	0	0	0	0	0	0	0	0	0	0	0	0	0	0	0	0	0	0	0	0	0.042089	0	0	AC002069.6	pseudogene	-
ENSG00000180409	0.335486	0	0.69893	Inf	Inf	0.22538	1	0	0	0	0	0	0	0	0	0	0	0	0	0	0	0	0.147294	0	0	0	0	0	0	0	0	0	OR10AA1P	pseudogene	-
ENSG00000270891	0.110682	0	0.230588	Inf	Inf	0.567864	1	0	0	0	0	0	0	0	0	0	0	0	0	0	0.095148	0	0	0	0	0	0	0	0	0	0	0	RP11-499P1.1	pseudogene	+
ENSG00000225935	0.174627	0	0.363805	Inf	Inf	0.40875	1	0	0	0	0	0	0	0	0	0	0	0	0	0	0	0	0	0	0	0	0	0	0	0.186813	0	0	BANF1P5	pseudogene	-
ENSG00000244390	0.190791	0	0.397481	Inf	Inf	0.312234	1	0	0	0	0	0	0	0	0	0	0	0	0	0	0	0	0	0	0	0	0	0	0.106851	0	0	0	RPS6P22	pseudogene	+
ENSG00000244641	0.841582	0	1.7533	Inf	Inf	0.0493887	0.828913	0	0	0	0	0	0	0	0	0	0	0	0	0	0	0.523641	0.203956	0	0	0.06428	0	0	0	0	0	0	RPS26P43	pseudogene	-
ENSG00000257794	0.0607663	0	0.126596	Inf	Inf	0.912312	1	0	0	0	0	0	0	0	0	0	0	0	0	0	0	0	0	0	0	0	0	0	0	0	0.010954	0	RP11-125N22.4	pseudogene	-
ENSG00000251564	0.167743	0	0.349465	Inf	Inf	0.315025	1	0	0	0	0	0	0	0	0	0	0	0	0	0	0	0	0.176642	0	0	0	0	0	0	0	0	0	AC012441.1	pseudogene	+
ENSG00000230584	0.106846	0	0.222596	Inf	Inf	0.573622	1	0	0	0	0	0	0	0	0	0	0	0	0	0	0	0.002442	0.012365	0	0	0	0	0	0	0	0	0	CCT5P2	pseudogene	+
ENSG00000237583	0.0838716	0	0.174732	Inf	Inf	0.612507	1	0	0	0	0	0	0	0	0	0	0	0	0	0	0	0	0.081189	0	0	0	0	0	0	0	0	0	AC093166.1	pseudogene	+
ENSG00000224519	0.0315515	0	0.0657324	Inf	Inf	0.912172	1	0	0	0	0	0	0	0	0	0	0	0	0	0	0	0	0	0	0.020718	0	0	0	0	0	0	0	HMGN1P19	pseudogene	+
ENSG00000259557	0.0737883	0	0.153726	Inf	Inf	0.727606	1	0	0	0	0	0	0	0	0	0	0	0	0	0	0.072504	0	0	0	0	0	0	0	0	0	0	0	HMGN1P26	pseudogene	-
ENSG00000256527	0.719949	0	1.49989	Inf	Inf	0.0838635	1	0	0	0	0	0	0	0	0	0	0	0	0	0	0.086364	0	0	0	0	0	0	0	0.281928	0	0	0	AP002833.1	pseudogene	+
ENSG00000270560	0.31233	0	0.650687	Inf	Inf	0.391049	1	0	0	0	0	0	0	0	0	0	0	0	0	0	0	0	0	0	0	0	0.105448	0	0	0	0	0	APOOP1	pseudogene	+
ENSG00000230047	0.0509319	0	0.106108	Inf	Inf	0.912265	1	0	0	0	0	0	0	0	0	0	0	0	0	0	0	0.040958	0	0	0	0	0	0	0	0	0	0	AC017104.4	pseudogene	-
ENSG00000218300	0.397556	0	0.828242	Inf	Inf	0.330305	1	0	0	0	0	0	0	0	0	0	0	0	0	0	0	0	0	0	0	0.335645	0	0	0	0	0	0	RP11-63K6.4	pseudogene	+
ENSG00000241257	0.170225	0	0.354635	Inf	Inf	0.413411	1	0	0	0	0	0	0	0	0	0	0	0	0	0	0	0	0	0	0	0	0	0.262349	0	0	0	0	RP11-397K18.1	pseudogene	-
ENSG00000226750	0.0631031	0	0.131465	Inf	Inf	0.743679	1	0	0	0	0	0	0	0	0	0	0	0	0	0	0	0	0	0	0.143613	0	0	0	0	0	0	0	RP11-513D4.3	pseudogene	+
ENSG00000223489	0.0624659	0	0.130137	Inf	Inf	0.91232	1	0	0	0	0	0	0	0	0	0	0	0	0	0	0	0	0	0	0	0	0.004245	0	0	0	0	0	NEFHP1	pseudogene	-
ENSG00000261782	0.0317985	0	0.0662468	Inf	Inf	0.912173	1	0	0	0	0	0	0	0	0	0	0	0	0	0	0	0	0	0	0	0	0	0	0.001167	0	0	0	RP11-43P5.1	pseudogene	-
ENSG00000229738	0.0315515	0	0.0657324	Inf	Inf	0.912172	1	0	0	0	0	0	0	0	0	0	0	0	0	0	0	0	0	0	0.020312	0	0	0	0	0	0	0	AC010240.3	pseudogene	-
ENSG00000241203	0.480223	0	1.00046	Inf	Inf	0.257896	1	0	0	0	0	0	0	0	0	0	0	0	0	0	0	0	0	0	0	0	0	0	0	0.446316	0	0	HMGN2P26	pseudogene	+
ENSG00000214980	0.0631031	0	0.131465	Inf	Inf	0.743679	1	0	0	0	0	0	0	0	0	0	0	0	0	0	0	0	0	0	0.01694	0	0	0	0	0	0	0	RP11-274J2.1	pseudogene	+
ENSG00000254534	0.174627	0	0.363805	Inf	Inf	0.40875	1	0	0	0	0	0	0	0	0	0	0	0	0	0	0	0	0	0	0	0	0	0	0	0.030814	0	0	RP11-748H22.2	pseudogene	-
ENSG00000270552	0.121533	0	0.253193	Inf	Inf	0.672549	1	0	0	0	0	0	0	0	0	0	0	0	0	0	0	0	0	0	0	0	0	0	0	0	0.060366	0	DUXAP3	pseudogene	-
ENSG00000241810	0.0607663	0	0.126596	Inf	Inf	0.912312	1	0	0	0	0	0	0	0	0	0	0	0	0	0	0	0	0	0	0	0	0	0	0	0	0.003699	0	HMGN2P13	pseudogene	+
ENSG00000253124	0.351357	0	0.731994	Inf	Inf	0.452427	1	0	0	0	0	0	0	0	0	0	0	0	0	0	0	0	0	0.140686	0	0	0	0	0	0	0	0	TRAPPC2P2	pseudogene	-
ENSG00000259882	0.0851125	0	0.177318	Inf	Inf	0.712323	1	0	0	0	0	0	0	0	0	0	0	0	0	0	0	0	0	0	0	0	0	0.014802	0	0	0	0	RP11-293B20.2	pseudogene	+
ENSG00000235069	0.0635969	0	0.132494	Inf	Inf	0.742897	1	0	0	0	0	0	0	0	0	0	0	0	0	0	0	0	0	0	0	0	0	0	0.110528	0	0	0	RP4-785J1.1	pseudogene	+
ENSG00000238079	0.167743	0	0.349465	Inf	Inf	0.315025	1	0	0	0	0	0	0	0	0	0	0	0	0	0	0	0	0.39434	0	0	0	0	0	0	0	0	0	RP11-72I2.1	pseudogene	-
ENSG00000216676	0.0607663	0	0.126596	Inf	Inf	0.912312	1	0	0	0	0	0	0	0	0	0	0	0	0	0	0	0	0	0	0	0	0	0	0	0	0.020838	0	RP1-15D7.1	pseudogene	-
ENSG00000251142	0.490067	0	1.02097	Inf	Inf	0.0825453	1	0	0	0	0	0	0	0	0	0	0	0	0	0	0.228825	0	0	0	0	0	0	0	0	0.281202	0	0	RP11-513O17.1	pseudogene	+
ENSG00000251440	0.0624659	0	0.130137	Inf	Inf	0.91232	1	0	0	0	0	0	0	0	0	0	0	0	0	0	0	0	0	0	0	0	0.003447	0	0	0	0	0	STMN1P2	pseudogene	-
ENSG00000259691	0.152796	0	0.318324	Inf	Inf	0.515072	1	0	0	0	0	0	0	0	0	0	0	0	0	0	0	0.129048	0	0	0	0	0	0	0	0	0	0	FKBP1AP2	pseudogene	-
ENSG00000253750	0.0436566	0	0.0909513	Inf	Inf	0.91223	1	0	0	0	0	0	0	0	0	0	0	0	0	0	0	0	0	0	0	0	0	0	0	0.031397	0	0	RP11-21C4.4	pseudogene	-
ENSG00000253756	0.152796	0	0.318324	Inf	Inf	0.515072	1	0	0	0	0	0	0	0	0	0	0	0	0	0	0	0.144651	0	0	0	0	0	0	0	0	0	0	RP11-192P9.1	pseudogene	-
ENSG00000264685	0.0423504	0	0.0882301	Inf	Inf	0.912224	1	0	0	0	0	0	0	0	0	0	0	0	0	0	0	0	0	0	0	0	0	0	0	0	0	0.003799	PRPF19P1	pseudogene	-
ENSG00000233549	0.425145	0	0.885719	Inf	Inf	0.265498	1	0	0	0	0	0	0	0	0	0	0	0	0	0	0.073059	0	0	0.210674	0	0	0	0	0	0	0	0	CYCSP35	pseudogene	-
ENSG00000233546	0.147577	0	0.307451	Inf	Inf	0.439851	1	0	0	0	0	0	0	0	0	0	0	0	0	0	0.258657	0	0	0	0	0	0	0	0	0	0	0	PRYP5	pseudogene	+
ENSG00000233544	0.170381	0	0.354961	Inf	Inf	0.497475	1	0	0	0	0	0	0	0	0	0	0	0	0	0	0	0	0	0	0	0.060466	0	0	0	0	0	0	EIF3KP2	pseudogene	+
ENSG00000231947	0.103322	0	0.215255	Inf	Inf	0.690874	1	0	0	0	0	0	0	0	0	0	0	0	0	0	0	0	0	0	0	0	0	0.007757	0	0	0.012244	0	MTND2P24	pseudogene	-
ENSG00000270477	0.0838716	0	0.174732	Inf	Inf	0.612507	1	0	0	0	0	0	0	0	0	0	0	0	0	0	0	0	0.211452	0	0	0	0	0	0	0	0	0	RP1-72E17.2	pseudogene	-
ENSG00000228440	0.0368941	0	0.0768628	Inf	Inf	0.912198	1	0	0	0	0	0	0	0	0	0	0	0	0	0	0.008056	0	0	0	0	0	0	0	0	0	0	0	MTND5P6	pseudogene	+
ENSG00000257331	0.0436566	0	0.0909513	Inf	Inf	0.91223	1	0	0	0	0	0	0	0	0	0	0	0	0	0	0	0	0	0	0	0	0	0	0	0.0019	0	0	RP11-478B9.3	pseudogene	-
ENSG00000226573	0.652539	0	1.35946	Inf	Inf	0.109439	1	0	0	0	0	0	0	0	0	0	0	0	0	0	0	0	0	0	0	0.204278	0	0	0	0	0.395433	0	CTA-85E5.7	pseudogene	-
ENSG00000270798	0.182299	0	0.379789	Inf	Inf	0.494036	1	0	0	0	0	0	0	0	0	0	0	0	0	0	0	0	0	0	0	0	0	0	0	0	0.216461	0	RP11-416H1.1	pseudogene	-
ENSG00000249074	0.219196	0	0.456659	Inf	Inf	0.368477	1	0	0	0	0	0	0	0	0	0	0	0	0	0	0	0	0	0	0	0	0.107088	0	0.01891	0	0	0	RP11-21G20.1	pseudogene	+
ENSG00000234586	0.147577	0	0.307451	Inf	Inf	0.439851	1	0	0	0	0	0	0	0	0	0	0	0	0	0	0.057182	0	0	0	0	0	0	0	0	0	0	0	RP11-382H24.2	pseudogene	-
ENSG00000234588	0.0279572	0	0.0582441	Inf	Inf	0.912155	1	0	0	0	0	0	0	0	0	0	0	0	0	0	0	0	0.012571	0	0	0	0	0	0	0	0	0	FABP5P14	pseudogene	-
ENSG00000267620	0.0317985	0	0.0662468	Inf	Inf	0.912173	1	0	0	0	0	0	0	0	0	0	0	0	0	0	0	0	0	0	0	0	0	0	0.001885	0	0	0	RP11-795H16.2	pseudogene	+
ENSG00000217030	0.0509319	0	0.106108	Inf	Inf	0.912265	1	0	0	0	0	0	0	0	0	0	0	0	0	0	0	0.028615	0	0	0	0	0	0	0	0	0	0	RP11-428J1.2	pseudogene	+
ENSG00000150732	0.0737883	0	0.153726	Inf	Inf	0.727606	1	0	0	0	0	0	0	0	0	0	0	0	0	0	0.138707	0	0	0	0	0	0	0	0	0	0	0	RP11-134C1.1	pseudogene	-
ENSG00000226653	0.175679	0	0.365997	Inf	Inf	0.63103	1	0	0	0	0	0	0	0	0	0	0	0	0	0	0	0	0	0.044696	0	0	0	0	0	0	0	0	OR13Z1P	pseudogene	+
ENSG00000255855	0.15922	0	0.331709	Inf	Inf	0.425715	1	0	0	0	0	0	0	0	0	0	0	0	0	0	0	0	0	0	0.009115	0	0	0.024842	0	0	0	0	RP11-735A19.2	pseudogene	+
ENSG00000240279	1.49327	0	3.11097	Inf	Inf	0.227489	1	0	0	0	0	0	0	0	0	0	0	0	0	0	0	0	0	0.370689	0	0	0	0	0	0	0	0	AL353997.4	pseudogene	+
ENSG00000230391	0.44273	0	0.922354	Inf	Inf	0.240464	1	0	0	0	0	0	0	0	0	0	0	0	0	0	0.241687	0	0	0	0	0	0	0	0	0	0	0	RPSAP23	pseudogene	+
ENSG00000237620	0.296453	0	0.61761	Inf	Inf	0.313937	1	0	0	0	0	0	0	0	0	0	0	0	0	0	0	0	0	0	0	0	0	0	0	0	0	0.135494	GCNT1P5	pseudogene	+
ENSG00000253841	0.169402	0	0.35292	Inf	Inf	0.414299	1	0	0	0	0	0	0	0	0	0	0	0	0	0	0	0	0	0	0	0	0	0	0	0	0	0.118492	RP11-622O11.5	pseudogene	-
ENSG00000253843	0.187398	0	0.390412	Inf	Inf	0.49622	1	0	0	0	0	0	0	0	0	0	0	0	0	0	0	0	0	0	0	0	0.05252	0	0	0	0	0	RP11-769N21.2	pseudogene	-
ENSG00000264189	0.351357	0	0.731994	Inf	Inf	0.452427	1	0	0	0	0	0	0	0	0	0	0	0	0	0	0	0	0	0.057574	0	0	0	0	0	0	0	0	CTD-2533G20.1	pseudogene	-
ENSG00000267190	0.0279572	0	0.0582441	Inf	Inf	0.912155	1	0	0	0	0	0	0	0	0	0	0	0	0	0	0	0	0.007142	0	0	0	0	0	0	0	0	0	AC002314.4	pseudogene	-
ENSG00000229165	0.0648513	0	0.135107	Inf	Inf	0.740928	1	0	0	0	0	0	0	0	0	0	0	0	0	0	0.003162	0	0.002326	0	0	0	0	0	0	0	0	0	GDI2P1	pseudogene	-
ENSG00000259340	0.0317985	0	0.0662468	Inf	Inf	0.912173	1	0	0	0	0	0	0	0	0	0	0	0	0	0	0	0	0	0	0	0	0	0	0.059804	0	0	0	CTD-2027G2.1	pseudogene	+
ENSG00000258431	0.227175	0	0.473281	Inf	Inf	0.427137	1	0	0	0	0	0	0	0	0	0	0	0	0	0	0	0	0	0	0	0.09233	0	0	0	0	0	0	RP1-292L20.2	pseudogene	-
ENSG00000237426	0.0878393	0	0.182998	Inf	Inf	0.912439	1	0	0	0	0	0	0	0	0	0	0	0	0	0	0	0	0	0.001715	0	0	0	0	0	0	0	0	ZIK1P1	pseudogene	-
ENSG00000237393	0.169402	0	0.35292	Inf	Inf	0.414299	1	0	0	0	0	0	0	0	0	0	0	0	0	0	0	0	0	0	0	0	0	0	0	0	0	0.036896	SLC9A3P4	pseudogene	+
ENSG00000255131	0.242972	0	0.506192	Inf	Inf	0.213298	1	0	0	0	0	0	0	0	0	0	0	0	0	0	0.058516	0	0	0	0	0	0	0	0.028323	0	0	0	OR9L1P	pseudogene	-
ENSG00000269575	0.0873133	0	0.181903	Inf	Inf	0.709539	1	0	0	0	0	0	0	0	0	0	0	0	0	0	0	0	0	0	0	0	0	0	0	0.033839	0	0	RP11-157B13.3	pseudogene	+
ENSG00000220212	0.0279572	0	0.0582441	Inf	Inf	0.912155	1	0	0	0	0	0	0	0	0	0	0	0	0	0	0	0	0.008439	0	0	0	0	0	0	0	0	0	OR4F1P	pseudogene	-
ENSG00000248817	0.0873133	0	0.181903	Inf	Inf	0.709539	1	0	0	0	0	0	0	0	0	0	0	0	0	0	0	0	0	0	0	0	0	0	0	0.013966	0	0	RP11-562F9.1	pseudogene	-
ENSG00000270628	1.49327	0	3.11097	Inf	Inf	0.227489	1	0	0	0	0	0	0	0	0	0	0	0	0	0	0	0	0	1.18375	0	0	0	0	0	0	0	0	RP11-26F2.2	pseudogene	+
ENSG00000270627	0.121533	0	0.253193	Inf	Inf	0.672549	1	0	0	0	0	0	0	0	0	0	0	0	0	0	0	0	0	0	0	0	0	0	0	0	0.09496	0	RP11-216F5.1	pseudogene	+
ENSG00000239615	0.0425562	0	0.0886588	Inf	Inf	0.912225	1	0	0	0	0	0	0	0	0	0	0	0	0	0	0	0	0	0	0	0	0	0.01434	0	0	0	0	CTD-2410N18.1	pseudogene	+
ENSG00000226428	0.0567938	0	0.11832	Inf	Inf	0.912293	1	0	0	0	0	0	0	0	0	0	0	0	0	0	0	0	0	0	0	0.003176	0	0	0	0	0	0	RP11-106M7.4	pseudogene	+
ENSG00000249616	0.227363	0	0.473674	Inf	Inf	0.362238	1	0	0	0	0	0	0	0	0	0	0	0	0	0	0	0.001062	0	0.012028	0	0.000934	0	0	0.001584	0	0	0	CTD-2194F12.1	pseudogene	-
ENSG00000242115	0.187398	0	0.390412	Inf	Inf	0.49622	1	0	0	0	0	0	0	0	0	0	0	0	0	0	0	0	0	0	0	0	0.0363355	0	0	0	0	0	PRSS3P3	pseudogene	-
ENSG00000243995	0.175679	0	0.365997	Inf	Inf	0.63103	1	0	0	0	0	0	0	0	0	0	0	0	0	0	0	0	0	0.042908	0	0	0	0	0	0	0	0	RP1-300I2.2	pseudogene	+
ENSG00000254037	0.0754551	0	0.157198	Inf	Inf	0.72525	1	0	0	0	0	0	0	0	0	0	0	0	0	0	0	0	0	0	0	0	0	0	0.009353	0.010972	0	0	RP11-775B15.3	pseudogene	-
ENSG00000230889	0.0436566	0	0.0909513	Inf	Inf	0.91223	1	0	0	0	0	0	0	0	0	0	0	0	0	0	0	0	0	0	0	0	0	0	0	0.000795	0	0	SHC1P1	pseudogene	+
ENSG00000219302	0.113588	0	0.236641	Inf	Inf	0.680205	1	0	0	0	0	0	0	0	0	0	0	0	0	0	0	0	0	0	0	0.054621	0	0	0	0	0	0	RP11-174C7.3	pseudogene	-
ENSG00000269509	0.45435	0	0.946563	Inf	Inf	0.310633	1	0	0	0	0	0	0	0	0	0	0	0	0	0	0	0	0	0	0	0.231998	0	0	0	0	0	0	CTB-159G17.2	pseudogene	+
ENSG00000251686	0.227175	0	0.473281	Inf	Inf	0.427137	1	0	0	0	0	0	0	0	0	0	0	0	0	0	0	0	0	0	0	0.064712	0	0	0	0	0	0	OR10J8P	pseudogene	+
ENSG00000225352	0.0851125	0	0.177318	Inf	Inf	0.712323	1	0	0	0	0	0	0	0	0	0	0	0	0	0	0	0	0	0	0	0	0	0.058887	0	0	0	0	RPL31P53	pseudogene	-
ENSG00000230927	0.147577	0	0.307451	Inf	Inf	0.439851	1	0	0	0	0	0	0	0	0	0	0	0	0	0	0.045251	0	0	0	0	0	0	0	0	0	0	0	TMBIM7P	pseudogene	-
ENSG00000171999	0.295157	0	0.61491	Inf	Inf	0.21448	1	0	0	0	0	0	0	0	0	0	0	0	0	0	0	0	0	0	0	0	0.0277313	0.0541913	0	0	0	0	OR52P2P	pseudogene	-
ENSG00000227058	0.175679	0	0.365997	Inf	Inf	0.63103	1	0	0	0	0	0	0	0	0	0	0	0	0	0	0	0	0	0.112886	0	0	0	0	0	0	0	0	RP13-34L8.7	pseudogene	+
ENSG00000204637	0.0851125	0	0.177318	Inf	Inf	0.712323	1	0	0	0	0	0	0	0	0	0	0	0	0	0	0	0	0	0	0	0	0	0.057377	0	0	0	0	AC068538.2	pseudogene	+
ENSG00000216444	0.480223	0	1.00046	Inf	Inf	0.257896	1	0	0	0	0	0	0	0	0	0	0	0	0	0	0	0	0	0	0	0	0	0	0	0.260285	0	0	RAET1M	pseudogene	+
ENSG00000249666	0.147577	0	0.307451	Inf	Inf	0.439851	1	0	0	0	0	0	0	0	0	0	0	0	0	0	0.120707	0	0	0	0	0	0	0	0	0	0	0	RP11-432M8.12	pseudogene	+
ENSG00000243171	0.174627	0	0.363805	Inf	Inf	0.40875	1	0	0	0	0	0	0	0	0	0	0	0	0	0	0	0	0	0	0	0	0	0	0	0.100999	0	0	RP11-273P3.1	pseudogene	-
ENSG00000219430	0.167743	0	0.349465	Inf	Inf	0.315025	1	0	0	0	0	0	0	0	0	0	0	0	0	0	0	0	0.105864	0	0	0	0	0	0	0	0	0	MBL3P	pseudogene	-
ENSG00000233373	0.0953954	0	0.19874	Inf	Inf	0.591996	1	0	0	0	0	0	0	0	0	0	0	0	0	0	0	0	0	0	0	0	0	0	0.091149	0	0	0	AC106874.3	pseudogene	+
ENSG00000250756	0.305378	0	0.636203	Inf	Inf	0.20926	1	0	0	0	0	0	0	0	0	0	0	0	0	0	0	0	0	0	0	0.100093	0	0	0	0	0.207998	0.389902	RP11-225B17.1	pseudogene	+
ENSG00000268957	0.113588	0	0.236641	Inf	Inf	0.680205	1	0	0	0	0	0	0	0	0	0	0	0	0	0	0	0	0	0	0	0.069931	0	0	0	0	0	0	SIGLEC26P	pseudogene	-
ENSG00000259489	0.0317985	0	0.0662468	Inf	Inf	0.912173	1	0	0	0	0	0	0	0	0	0	0	0	0	0	0	0	0	0	0	0	0	0	0.01017	0	0	0	KRT18P47	pseudogene	+
ENSG00000258570	0.0317985	0	0.0662468	Inf	Inf	0.912173	1	0	0	0	0	0	0	0	0	0	0	0	0	0	0	0	0	0	0	0	0	0	0.015572	0	0	0	RP11-452K20.1	pseudogene	+
ENSG00000258577	0.0737883	0	0.153726	Inf	Inf	0.727606	1	0	0	0	0	0	0	0	0	0	0	0	0	0	0.083734	0	0	0	0	0	0	0	0	0	0	0	SNRPGP1	pseudogene	-
ENSG00000256353	0.0315515	0	0.0657324	Inf	Inf	0.912172	1	0	0	0	0	0	0	0	0	0	0	0	0	0	0	0	0	0	0.186465	0	0	0	0	0	0	0	RP11-686N4.1	pseudogene	-
ENSG00000256350	0.0425562	0	0.0886588	Inf	Inf	0.912225	1	0	0	0	0	0	0	0	0	0	0	0	0	0	0	0	0	0	0	0	0	0.047803	0	0	0	0	AE000658.30	pseudogene	-
ENSG00000216762	0.0315515	0	0.0657324	Inf	Inf	0.912172	1	0	0	0	0	0	0	0	0	0	0	0	0	0	0	0	0	0	0.01222	0	0	0	0	0	0	0	VN1R13P	pseudogene	-
ENSG00000224816	0.203728	0	0.424433	Inf	Inf	0.418818	1	0	0	0	0	0	0	0	0	0	0	0	0	0	0	0.069176	0	0	0	0	0	0	0	0	0	0	NAP1L4P2	pseudogene	-
ENSG00000232676	0.219017	0	0.456285	Inf	Inf	0.264549	1	0	0	0	0	0	0	0	0	0	0	0	0	0	0	0	0.00397	0	0	0	0	0.022713	0.022954	0	0	0.002255	ADH5P2	pseudogene	+
ENSG00000269584	0.239023	0	0.497964	Inf	Inf	0.190208	1	0	0	0	0	0	0	0	0	0	0	0	0	0	0	0	0.084675	0	0	0	0	0	0.092931	0	0	0	TDGF1P7	pseudogene	+
ENSG00000258722	0.0946546	0	0.197197	Inf	Inf	0.59325	1	0	0	0	0	0	0	0	0	0	0	0	0	0	0	0	0	0	0.015932	0	0	0	0	0	0	0	RP11-998D10.5	pseudogene	-
ENSG00000217314	0.110682	0	0.230588	Inf	Inf	0.567864	1	0	0	0	0	0	0	0	0	0	0	0	0	0	0.097439	0	0	0	0	0	0	0	0	0	0	0	UQCRFS1P3	pseudogene	-
ENSG00000213318	0.0624659	0	0.130137	Inf	Inf	0.91232	1	0	0	0	0	0	0	0	0	0	0	0	0	0	0	0	0	0	0	0	0.014254	0	0	0	0	0	RP11-331F4.1	pseudogene	-
ENSG00000214288	0.227175	0	0.473281	Inf	Inf	0.427137	1	0	0	0	0	0	0	0	0	0	0	0	0	0	0	0	0	0	0	0.097572	0	0	0	0	0	0	HMGB3P13	pseudogene	+
ENSG00000237085	0.0436566	0	0.0909513	Inf	Inf	0.91223	1	0	0	0	0	0	0	0	0	0	0	0	0	0	0	0	0	0	0	0	0	0	0	0.02563	0	0	AC127391.3	pseudogene	+
ENSG00000271180	0.0624659	0	0.130137	Inf	Inf	0.91232	1	0	0	0	0	0	0	0	0	0	0	0	0	0	0	0	0	0	0	0	0.022255	0	0	0	0	0	RP11-665C16.8	pseudogene	-
ENSG00000236580	0.26194	0	0.545708	Inf	Inf	0.338281	1	0	0	0	0	0	0	0	0	0	0	0	0	0	0	0	0	0	0	0	0	0	0	0.267325	0	0	RP11-95P9.1	pseudogene	-
ENSG00000250441	0.0559144	0	0.116488	Inf	Inf	0.755538	1	0	0	0	0	0	0	0	0	0	0	0	0	0	0	0	0.055384	0	0	0	0	0	0	0	0	0	RP11-47F1.1	pseudogene	-
ENSG00000267148	0.175679	0	0.365997	Inf	Inf	0.63103	1	0	0	0	0	0	0	0	0	0	0	0	0	0	0	0	0	0.120405	0	0	0	0	0	0	0	0	AC005777.3	pseudogene	-
ENSG00000259393	0.111829	0	0.232977	Inf	Inf	0.492212	1	0	0	0	0	0	0	0	0	0	0	0	0	0	0	0	0.049503	0	0	0	0	0	0	0	0	0	RP11-313H3.1	pseudogene	-
ENSG00000257825	0.0279572	0	0.0582441	Inf	Inf	0.912155	1	0	0	0	0	0	0	0	0	0	0	0	0	0	0	0	0.159371	0	0	0	0	0	0	0	0	0	RP11-536C10.5	pseudogene	-
ENSG00000237323	0.0423504	0	0.0882301	Inf	Inf	0.912224	1	0	0	0	0	0	0	0	0	0	0	0	0	0	0	0	0	0	0	0	0	0	0	0	0	0.060088	AC009892.9	pseudogene	+
ENSG00000249582	0.0315515	0	0.0657324	Inf	Inf	0.912172	1	0	0	0	0	0	0	0	0	0	0	0	0	0	0	0	0	0	0.000923	0	0	0	0	0	0	0	RPL7L1P4	pseudogene	-
ENSG00000270955	0.147577	0	0.307451	Inf	Inf	0.439851	1	0	0	0	0	0	0	0	0	0	0	0	0	0	0.030762	0	0	0	0	0	0	0	0	0	0	0	RP11-261B23.2	pseudogene	+
ENSG00000263204	0.0368941	0	0.0768628	Inf	Inf	0.912198	1	0	0	0	0	0	0	0	0	0	0	0	0	0	0.016437	0	0	0	0	0	0	0	0	0	0	0	RP11-1437A8.7	pseudogene	+
ENSG00000236741	0.349253	0	0.727611	Inf	Inf	0.297585	1	0	0	0	0	0	0	0	0	0	0	0	0	0	0	0	0	0	0	0	0	0	0	0.232153	0	0	RP4-560B9.4	pseudogene	+
ENSG00000269466	0.436566	0	0.909513	Inf	Inf	0.269234	1	0	0	0	0	0	0	0	0	0	0	0	0	0	0	0	0	0	0	0	0	0	0	0.326636	0	0	RP11-432M8.17	pseudogene	-
ENSG00000243085	0.110682	0	0.230588	Inf	Inf	0.567864	1	0	0	0	0	0	0	0	0	0	0	0	0	0	0.199584	0	0	0	0	0	0	0	0	0	0	0	RP11-392E22.3	pseudogene	+
ENSG00000236261	0.0567938	0	0.11832	Inf	Inf	0.912293	1	0	0	0	0	0	0	0	0	0	0	0	0	0	0	0	0	0	0	0.042665	0	0	0	0	0	0	RP11-368M16.6	pseudogene	+
ENSG00000233243	0.0847009	0	0.17646	Inf	Inf	0.71285	1	0	0	0	0	0	0	0	0	0	0	0	0	0	0	0	0	0	0	0	0	0	0	0	0	0.063562	RP11-12D5.5	pseudogene	+
ENSG00000235102	0.0317985	0	0.0662468	Inf	Inf	0.912173	1	0	0	0	0	0	0	0	0	0	0	0	0	0	0	0	0	0	0	0	0	0	0.007452	0	0	0	RP3-450M14.1	pseudogene	+
ENSG00000228471	0.414954	0	0.864487	Inf	Inf	0.275033	1	0	0	0	0	0	0	0	0	0	0	0	0	0	0	0	0	0.467383	0	0	0	0	0.124323	0	0	0	AC018865.11	pseudogene	-
ENSG00000251147	0.170225	0	0.354635	Inf	Inf	0.413411	1	0	0	0	0	0	0	0	0	0	0	0	0	0	0	0	0	0	0	0	0	0.107794	0	0	0	0	RP11-701P16.3	pseudogene	-
ENSG00000259333	0.147577	0	0.307451	Inf	Inf	0.439851	1	0	0	0	0	0	0	0	0	0	0	0	0	0	0.23632	0	0	0	0	0	0	0	0	0	0	0	RP11-630H24.4	pseudogene	+
ENSG00000179170	0.0368941	0	0.0768628	Inf	Inf	0.912198	1	0	0	0	0	0	0	0	0	0	0	0	0	0	0.010822	0	0	0	0	0	0	0	0	0	0	0	OR7E97P	pseudogene	+
ENSG00000233235	0.0315515	0	0.0657324	Inf	Inf	0.912172	1	0	0	0	0	0	0	0	0	0	0	0	0	0	0	0	0	0	0.016794	0	0	0	0	0	0	0	RP5-908D6.1	pseudogene	+
ENSG00000174678	0.0946546	0	0.197197	Inf	Inf	0.59325	1	0	0	0	0	0	0	0	0	0	0	0	0	0	0	0	0	0	0.01256	0	0	0	0	0	0	0	FAM47DP	pseudogene	-
ENSG00000217060	0.0423504	0	0.0882301	Inf	Inf	0.912224	1	0	0	0	0	0	0	0	0	0	0	0	0	0	0	0	0	0	0	0	0	0	0	0	0	0.002881	RP11-30P6.1	pseudogene	+
ENSG00000218561	0.124932	0	0.260275	Inf	Inf	0.66942	1	0	0	0	0	0	0	0	0	0	0	0	0	0	0	0	0	0	0	0	0.038683	0	0	0	0	0	RP1-253B10.1	pseudogene	-
ENSG00000218565	0.30182	0	0.628793	Inf	Inf	0.154248	1	0	0	0	0	0	0	0	0	0	0	0	0	0	0	0	0	0	0	0	0	0	0.029074	0.039983	0	0	RP11-12A2.1	pseudogene	+
ENSG00000226915	0.0279572	0	0.0582441	Inf	Inf	0.912155	1	0	0	0	0	0	0	0	0	0	0	0	0	0	0	0	0.003275	0	0	0	0	0	0	0	0	0	AC068137.13	pseudogene	+
ENSG00000255331	0.0946546	0	0.197197	Inf	Inf	0.59325	1	0	0	0	0	0	0	0	0	0	0	0	0	0	0	0	0	0	0.045387	0	0	0	0	0	0	0	RP11-736I10.2	pseudogene	+
ENSG00000255807	0.463512	0	0.965651	Inf	Inf	0.085926	1	0	0	0	0	0	0	0	0	0	0	0	0	0	0.040413	0	0	0.106903	0.110893	0	0	0	0	0	0	0	PTP4A1P2	pseudogene	+
ENSG00000227847	0.0317985	0	0.0662468	Inf	Inf	0.912173	1	0	0	0	0	0	0	0	0	0	0	0	0	0	0	0	0	0	0	0	0	0	0.022433	0	0	0	RP11-420H19.2	pseudogene	+
ENSG00000248827	0.0423504	0	0.0882301	Inf	Inf	0.912224	1	0	0	0	0	0	0	0	0	0	0	0	0	0	0	0	0	0	0	0	0	0	0	0	0	0.003886	RP11-252I13.1	pseudogene	+
ENSG00000257404	0.175679	0	0.365997	Inf	Inf	0.63103	1	0	0	0	0	0	0	0	0	0	0	0	0	0	0	0	0	0.105337	0	0	0	0	0	0	0	0	RP11-153F5.2	pseudogene	+
ENSG00000234592	0.576428	0	1.20089	Inf	Inf	0.0858049	1	0	0	0	0	0	0	0	0	0	0	0	0	0	0	0	0	0	0	0.040262	0	0	0	0.071594	0	0	RP11-41L14.1	pseudogene	-
ENSG00000251424	9.8382	0	20.4962	Inf	Inf	1.69624e-06	0.00028613	0	0	0	0	0	0	0	0	0	0	0	0	0	0.241413	0.333099	0.206365	0	0.023906	2.9245	1.60672	3.81736	0	2.56007	0	7.81928	RP11-468N14.3	pseudogene	-
ENSG00000219095	0.0317985	0	0.0662468	Inf	Inf	0.912173	1	0	0	0	0	0	0	0	0	0	0	0	0	0	0	0	0	0	0	0	0	0	0.016262	0	0	0	RP11-323I14__A.1	pseudogene	-
ENSG00000181282	0.0423504	0	0.0882301	Inf	Inf	0.912224	1	0	0	0	0	0	0	0	0	0	0	0	0	0	0	0	0	0	0	0	0	0	0	0	0	0.00916897	OR5AK3P	pseudogene	+
ENSG00000231261	0.138758	0	0.289079	Inf	Inf	0.530801	1	0	0	0	0	0	0	0	0	0	0	0	0	0	0.003543	0.059063	0	0	0	0	0	0	0	0	0	0	HMGN2P10	pseudogene	-
ENSG00000227814	0.0315515	0	0.0657324	Inf	Inf	0.912172	1	0	0	0	0	0	0	0	0	0	0	0	0	0	0	0	0	0	0.009964	0	0	0	0	0	0	0	MRPS17P9	pseudogene	+
ENSG00000227645	0.0567938	0	0.11832	Inf	Inf	0.912293	1	0	0	0	0	0	0	0	0	0	0	0	0	0	0	0	0	0	0	0.021803	0	0	0	0	0	0	RPL7P54	pseudogene	+
ENSG00000257645	0.0425562	0	0.0886588	Inf	Inf	0.912225	1	0	0	0	0	0	0	0	0	0	0	0	0	0	0	0	0	0	0	0	0	0.065125	0	0	0	0	RP11-804F13.2	pseudogene	-
ENSG00000258198	0.78582	0	1.63712	Inf	Inf	0.205892	1	0	0	0	0	0	0	0	0	0	0	0	0	0	0	0	0	0	0	0	0	0	0	0.243855	0	0	RP11-146E13.3	pseudogene	+
ENSG00000255485	0.147577	0	0.307451	Inf	Inf	0.439851	1	0	0	0	0	0	0	0	0	0	0	0	0	0	0.080365	0	0	0	0	0	0	0	0	0	0	0	OR5G4P	pseudogene	-
ENSG00000243257	0.23489	0	0.489354	Inf	Inf	0.252143	1	0	0	0	0	0	0	0	0	0	0	0	0	0	0.351263	0	0	0	0	0	0	0	0	0.155281	0	0	RP11-567P17.2	pseudogene	+
ENSG00000251299	2.1543	0	4.48813	Inf	Inf	0.00101894	0.0598218	0	0	0	0	0	0	0	0	0	0	0	0	0	0	0.992349	0.061677	0	0.219257	0.228798	0	0	0	0	0.373418	0.424859	SLC25A15P3	pseudogene	+
ENSG00000226233	0.401492	0	0.836441	Inf	Inf	0.275165	1	0	0	0	0	0	0	0	0	0	0	0	0	0	0.090922	0	0	0	0	0	0	0	0	0	0.661622	0	RP1-151B14.9	pseudogene	-
ENSG00000228092	0.147577	0	0.307451	Inf	Inf	0.439851	1	0	0	0	0	0	0	0	0	0	0	0	0	0	0.283746	0	0	0	0	0	0	0	0	0	0	0	COX6CP15	pseudogene	-
ENSG00000237175	0.189927	0	0.395681	Inf	Inf	0.334396	1	0	0	0	0	0	0	0	0	0	0	0	0	0	0.184536	0	0	0	0	0	0	0	0	0	0	0.027558	NME1P1	pseudogene	-
ENSG00000249337	0.115423	0	0.240465	Inf	Inf	0.486223	1	0	0	0	0	0	0	0	0	0	0	0	0	0	0	0	0.046991	0	0.003444	0	0	0	0	0	0	0	SNX18P25	pseudogene	+
ENSG00000220125	0.113588	0	0.236641	Inf	Inf	0.680205	1	0	0	0	0	0	0	0	0	0	0	0	0	0	0	0	0	0	0	0.135216	0	0	0	0	0	0	MRPL32P1	pseudogene	-
ENSG00000239967	0.0368941	0	0.0768628	Inf	Inf	0.912198	1	0	0	0	0	0	0	0	0	0	0	0	0	0	0.133352	0	0	0	0	0	0	0	0	0	0	0	OR2A41P	pseudogene	+
ENSG00000254283	0.371126	0	0.773179	Inf	Inf	0.125484	1	0	0	0	0	0	0	0	0	0	0	0	0	0	0	0	0.673362	0	0	0	0	0	0.135078	0	0	0	RP11-267M23.7	pseudogene	+
ENSG00000270994	0.0838716	0	0.174732	Inf	Inf	0.612507	1	0	0	0	0	0	0	0	0	0	0	0	0	0	0	0	0.029627	0	0	0	0	0	0	0	0	0	RP11-293B7.1	pseudogene	-
ENSG00000249162	0.403553	0	0.840735	Inf	Inf	0.174861	1	0	0	0	0	0	0	0	0	0	0	0	0	0	0	0	0	0	0.01275	0	0	0.048653	0	0	0	0	ADAM20P3	pseudogene	-
ENSG00000219666	0.0317985	0	0.0662468	Inf	Inf	0.912173	1	0	0	0	0	0	0	0	0	0	0	0	0	0	0	0	0	0	0	0	0	0	0.03713	0	0	0	RP11-174C7.1	pseudogene	-
ENSG00000260497	0.14949	0	0.311437	Inf	Inf	0.518632	1	0	0	0	0	0	0	0	0	0	0	0	0	0	0	0	0.083052	0	0	0	0	0	0	0	0.204741	0	CTB-55P19.1	pseudogene	-
ENSG00000250613	0.812495	0	1.6927	Inf	Inf	0.1442	1	0	0	0	0	0	0	0	0	0	0	0	0	0	0	0	0	0	0	0.569418	0	0	0	0.135264	0	0	RP11-136I13.1	pseudogene	+
ENSG00000256518	0.124932	0	0.260275	Inf	Inf	0.66942	1	0	0	0	0	0	0	0	0	0	0	0	0	0	0	0	0	0	0	0	0.0330273	0	0	0	0	0	RP11-807H22.5	pseudogene	+
ENSG00000249435	0.749591	0	1.56165	Inf	Inf	0.260393	1	0	0	0	0	0	0	0	0	0	0	0	0	0	0	0	0	0	0	0	0.334682	0	0	0	0	0	CTD-2224J9.7	pseudogene	-
ENSG00000255385	2.12178	0	4.42038	Inf	Inf	0.00071471	0.0453953	0	0	0	0	0	0	0	0	0	0	0	0	0	0	0	0	0	0	0.118063	0.099296	0.44993	0	0	0.141432	0.316362	RP11-313I2.2	pseudogene	+
ENSG00000224372	0.283969	0	0.591602	Inf	Inf	0.385447	1	0	0	0	0	0	0	0	0	0	0	0	0	0	0	0	0	0	0	0.550867	0	0	0	0	0	0	HLA-N	pseudogene	+
ENSG00000226034	0.0737883	0	0.153726	Inf	Inf	0.727606	1	0	0	0	0	0	0	0	0	0	0	0	0	0	0.07343	0	0	0	0	0	0	0	0	0	0	0	NANOGNBP1	pseudogene	+
ENSG00000254015	0.310495	0	0.646864	Inf	Inf	0.206749	1	0	0	0	0	0	0	0	0	0	0	0	0	0	0	0	0	0	0	0.052111	0.075131	0.081291	0	0.023908	0	0	CTD-2547L16.2	pseudogene	-
ENSG00000256896	0.0423504	0	0.0882301	Inf	Inf	0.912224	1	0	0	0	0	0	0	0	0	0	0	0	0	0	0	0	0	0	0	0	0	0	0	0	0	0.000618	PSMC1P8	pseudogene	-
ENSG00000241946	0.0279572	0	0.0582441	Inf	Inf	0.912155	1	0	0	0	0	0	0	0	0	0	0	0	0	0	0	0	0.019303	0	0	0	0	0	0	0	0	0	RP11-496B10.1	pseudogene	-
ENSG00000214657	0.508411	0	1.05919	Inf	Inf	0.197314	1	0	0	0	0	0	0	0	0	0	0	0	0	0	0	0	0	0	0	0	0	0.017082	0	0	0	0.500481	RP11-120J4.1	pseudogene	+
ENSG00000249828	0.0737883	0	0.153726	Inf	Inf	0.727606	1	0	0	0	0	0	0	0	0	0	0	0	0	0	0.049064	0	0	0	0	0	0	0	0	0	0	0	RP11-1281K21.2	pseudogene	-
ENSG00000258932	0.126206	0	0.26293	Inf	Inf	0.469312	1	0	0	0	0	0	0	0	0	0	0	0	0	0	0	0	0	0	0.03257	0	0	0	0	0	0	0	CTD-3006G17.2	pseudogene	-
ENSG00000235797	0.152796	0	0.318324	Inf	Inf	0.515072	1	0	0	0	0	0	0	0	0	0	0	0	0	0	0	0.082855	0	0	0	0	0	0	0	0	0	0	RP11-402G3.6	pseudogene	+
ENSG00000250833	0.189309	0	0.394394	Inf	Inf	0.311486	1	0	0	0	0	0	0	0	0	0	0	0	0	0	0	0	0	0	0.190378	0	0	0	0	0	0	0	DNM1P17	pseudogene	+
ENSG00000261882	0.1957	0	0.407709	Inf	Inf	0.281269	1	0	0	0	0	0	0	0	0	0	0	0	0	0	0	0	0.524986	0	0	0	0	0	0	0	0	0	RP11-502F1.2	pseudogene	+
ENSG00000203505	0.227175	0	0.473281	Inf	Inf	0.427137	1	0	0	0	0	0	0	0	0	0	0	0	0	0	0	0	0	0	0	0.224213	0	0	0	0	0	0	AC003079.1	pseudogene	-
ENSG00000235988	0.126206	0	0.26293	Inf	Inf	0.469312	1	0	0	0	0	0	0	0	0	0	0	0	0	0	0	0	0	0	0.147595	0	0	0	0	0	0	0	RP11-495P10.4	pseudogene	-
ENSG00000248722	0.221365	0	0.461177	Inf	Inf	0.325457	1	0	0	0	0	0	0	0	0	0	0	0	0	0	0.16108	0	0	0	0	0	0	0	0	0	0	0	AK3P4	pseudogene	+
ENSG00000218617	0.339365	0	0.707011	Inf	Inf	0.138252	1	0	0	0	0	0	0	0	0	0	0	0	0	0	0	0	0.092725	0	0	0.11046	0	0.034283	0	0	0	0	RP3-407E4.2	pseudogene	+
ENSG00000254200	0.714671	0	1.4889	Inf	Inf	0.0814532	1	0	0	0	0	0	0	0	0	0	0	0	0	0	0	0	0	0	0	0	0	0	0.123034	0.285643	0	0	RPL7AP33	pseudogene	-
ENSG00000228825	0.0436566	0	0.0909513	Inf	Inf	0.91223	1	0	0	0	0	0	0	0	0	0	0	0	0	0	0	0	0	0	0	0	0	0	0	0.01715	0	0	LAMTOR3P1	pseudogene	+
ENSG00000256171	0.987633	0	2.05757	Inf	Inf	0.0469892	0.810551	0	0	0	0	0	0	0	0	0	0	0	0	0	0	0.099605	0	0	0	0.12694	0	0	0	0	0.453234	0	GCSHP4	pseudogene	-
ENSG00000216721	0.997274	0	2.07765	Inf	Inf	0.0605246	0.913994	0	0	0	0	0	0	0	0	0	0	0	0	0	0	0	0	0	0	0.575711	0	0	0	0	0.633344	0	AC093850.1	pseudogene	-
ENSG00000267292	0.476035	0	0.99174	Inf	Inf	0.0406244	0.745506	0	0	0	0	0	0	0	0	0	0	0	0	0	0.316358	0	0.111209	0	0	0	0	0	0.044539	0	0	0.006427	RP11-703I16.2	pseudogene	-
ENSG00000144010	0.111829	0	0.232977	Inf	Inf	0.492212	1	0	0	0	0	0	0	0	0	0	0	0	0	0	0	0	0.028473	0	0	0	0	0	0	0	0	0	TRIM43B	pseudogene	-
ENSG00000270202	0.45435	0	0.946563	Inf	Inf	0.310633	1	0	0	0	0	0	0	0	0	0	0	0	0	0	0	0	0	0	0	0.192045	0	0	0	0	0	0	RP11-89C3.2	pseudogene	-
ENSG00000269776	0.0946546	0	0.197197	Inf	Inf	0.59325	1	0	0	0	0	0	0	0	0	0	0	0	0	0	0	0	0	0	0.085006	0	0	0	0	0	0	0	DPPA5P1	pseudogene	-
ENSG00000239919	0.19416	0	0.404499	Inf	Inf	0.330275	1	0	0	0	0	0	0	0	0	0	0	0	0	0	0	0.017008	0.082143	0	0	0	0	0	0	0.067264	0	0	SNRPGP3	pseudogene	+
ENSG00000213911	0.0878393	0	0.182998	Inf	Inf	0.912439	1	0	0	0	0	0	0	0	0	0	0	0	0	0	0	0	0	0.008061	0	0	0	0	0	0	0	0	OR2G1P	pseudogene	-
ENSG00000219653	0.739608	0	1.54085	Inf	Inf	0.276861	1	0	0	0	0	0	0	0	0	0	0	0	0	0	0.03302	0	0	0.453206	0	0	0	0	0	0	0	0	GCNT1P4	pseudogene	+
ENSG00000226521	0.126206	0	0.26293	Inf	Inf	0.469312	1	0	0	0	0	0	0	0	0	0	0	0	0	0	0	0	0	0	0.0370445	0	0	0	0	0	0	0	AC126365.1	pseudogene	+
ENSG00000243780	0.127194	0	0.264987	Inf	Inf	0.467837	1	0	0	0	0	0	0	0	0	0	0	0	0	0	0	0	0	0	0	0	0	0	0.112931	0	0	0	RP11-112N19.1	pseudogene	-
ENSG00000270904	0.147577	0	0.307451	Inf	Inf	0.439851	1	0	0	0	0	0	0	0	0	0	0	0	0	0	0.18973	0	0	0	0	0	0	0	0	0	0	0	CTC-224D3.1	pseudogene	+
ENSG00000232471	0.147577	0	0.307451	Inf	Inf	0.439851	1	0	0	0	0	0	0	0	0	0	0	0	0	0	0.092991	0	0	0	0	0	0	0	0	0	0	0	RP11-241F15.7	pseudogene	+
ENSG00000231929	0.281265	0	0.585969	Inf	Inf	0.265731	1	0	0	0	0	0	0	0	0	0	0	0	0	0	0.045442	0	0	0.057183	0	0	0	0	0.002564	0	0	0	HMGB3P31	pseudogene	-
ENSG00000227104	0.110682	0	0.230588	Inf	Inf	0.567864	1	0	0	0	0	0	0	0	0	0	0	0	0	0	0.108028	0	0	0	0	0	0	0	0	0	0	0	PIGQP1	pseudogene	-
ENSG00000203858	0.768049	0	1.6001	Inf	Inf	0.0620081	0.92372	0	0	0	0	0	0	0	0	0	0	0	0	0	0.0204634	0	0	0	0	0.0310311	0	0	0	0.11379	0	0	HSD3BP2	pseudogene	+
ENSG00000260451	0.0624659	0	0.130137	Inf	Inf	0.91232	1	0	0	0	0	0	0	0	0	0	0	0	0	0	0	0	0	0	0	0	0.003423	0	0	0	0	0	GEMIN8P2	pseudogene	+
ENSG00000204053	0.110682	0	0.230588	Inf	Inf	0.567864	1	0	0	0	0	0	0	0	0	0	0	0	0	0	0.039227	0	0	0	0	0	0	0	0	0	0	0	MYCLP1	pseudogene	+
ENSG00000228429	0.0878393	0	0.182998	Inf	Inf	0.912439	1	0	0	0	0	0	0	0	0	0	0	0	0	0	0	0	0	0.001272	0	0	0	0	0	0	0	0	RP5-859M6.1	pseudogene	+
ENSG00000249909	0.101864	0	0.212216	Inf	Inf	0.692468	1	0	0	0	0	0	0	0	0	0	0	0	0	0	0	0.070225	0	0	0	0	0	0	0	0	0	0	CYCTP	pseudogene	-
ENSG00000226776	0.0315515	0	0.0657324	Inf	Inf	0.912172	1	0	0	0	0	0	0	0	0	0	0	0	0	0	0	0	0	0	0.028636	0	0	0	0	0	0	0	KRTAP3-4P	pseudogene	-
ENSG00000230412	0.127669	0	0.265976	Inf	Inf	0.544459	1	0	0	0	0	0	0	0	0	0	0	0	0	0	0	0	0	0	0	0	0	0.116485	0	0	0	0	TCEB1P12	pseudogene	+
ENSG00000261278	0.203728	0	0.424433	Inf	Inf	0.418818	1	0	0	0	0	0	0	0	0	0	0	0	0	0	0	0.125505	0	0	0	0	0	0	0	0	0	0	RP11-430C1.2	pseudogene	-
ENSG00000240268	0.498934	0	1.03945	Inf	Inf	0.161634	1	0	0	0	0	0	0	0	0	0	0	0	0	0	0.041147	0	0	0.036326	0	0	0	0	0	0	0	0	MOXD2P	pseudogene	-
ENSG00000248364	0.0847009	0	0.17646	Inf	Inf	0.71285	1	0	0	0	0	0	0	0	0	0	0	0	0	0	0	0	0	0	0	0	0	0	0	0	0	0.029341	OR7E86P	pseudogene	+
ENSG00000242598	2.75137	0	5.73202	Inf	Inf	0.00743158	0.254219	0	0	0	0	0	0	0	0	0	0	0	0	0	0	0.493756	0	0.525096	0	0.317429	0	0	0	0	0	0	MED28P8	pseudogene	-
ENSG00000256465	0.0368941	0	0.0768628	Inf	Inf	0.912198	1	0	0	0	0	0	0	0	0	0	0	0	0	0	0.033348	0	0	0	0	0	0	0	0	0	0	0	RP11-428G5.6	pseudogene	+
ENSG00000249995	0.110682	0	0.230588	Inf	Inf	0.567864	1	0	0	0	0	0	0	0	0	0	0	0	0	0	0.027497	0	0	0	0	0	0	0	0	0	0	0	RP11-352E6.1	pseudogene	+
ENSG00000232000	0.26194	0	0.545708	Inf	Inf	0.338281	1	0	0	0	0	0	0	0	0	0	0	0	0	0	0	0	0	0	0	0	0	0	0	0.0314626	0	0	RP11-54D18.3	pseudogene	-
ENSG00000253362	1.66895	0	3.47697	Inf	Inf	0.215596	1	0	0	0	0	0	0	0	0	0	0	0	0	0	0	0	0	0.904504	0	0	0	0	0	0	0	0	RP11-120I21.3	pseudogene	-
ENSG00000233109	0.0838716	0	0.174732	Inf	Inf	0.612507	1	0	0	0	0	0	0	0	0	0	0	0	0	0	0	0	0.0608731	0	0	0	0	0	0	0	0	0	RP11-22C8.1	pseudogene	+
ENSG00000235089	0.0279572	0	0.0582441	Inf	Inf	0.912155	1	0	0	0	0	0	0	0	0	0	0	0	0	0	0	0	0.004957	0	0	0	0	0	0	0	0	0	RP3-445O10.1	pseudogene	+
ENSG00000234682	0.297894	0	0.620612	Inf	Inf	0.314247	1	0	0	0	0	0	0	0	0	0	0	0	0	0	0	0	0	0	0	0	0	0.11187	0	0	0	0	AC110620.2	pseudogene	+
ENSG00000261406	0.0368941	0	0.0768628	Inf	Inf	0.912198	1	0	0	0	0	0	0	0	0	0	0	0	0	0	0.019251	0	0	0	0	0	0	0	0	0	0	0	OR11J1P	pseudogene	-
ENSG00000259324	0.243065	0	0.506385	Inf	Inf	0.431844	1	0	0	0	0	0	0	0	0	0	0	0	0	0	0	0	0	0	0	0	0	0	0	0	0.081729	0	OR11K1P	pseudogene	-
ENSG00000258494	0.0368941	0	0.0768628	Inf	Inf	0.912198	1	0	0	0	0	0	0	0	0	0	0	0	0	0	0.009564	0	0	0	0	0	0	0	0	0	0	0	OR11J5P	pseudogene	-
ENSG00000227613	0.190791	0	0.397481	Inf	Inf	0.312234	1	0	0	0	0	0	0	0	0	0	0	0	0	0	0	0	0	0	0	0	0	0	0.068717	0	0	0	QRSL1P2	pseudogene	-
ENSG00000223977	0.111829	0	0.232977	Inf	Inf	0.492212	1	0	0	0	0	0	0	0	0	0	0	0	0	0	0	0	0.171914	0	0	0	0	0	0	0	0	0	AC138623.1	pseudogene	-
ENSG00000268144	0.362024	0	0.754218	Inf	Inf	0.153543	1	0	0	0	0	0	0	0	0	0	0	0	0	0	0	0	0	0	0	0	0.044997	0	0	0.054052	0	0	NIFKP6	pseudogene	-
ENSG00000272837	0.27477	0	0.572438	Inf	Inf	0.168068	1	0	0	0	0	0	0	0	0	0	0	0	0	0	0.116846	0	0	0	0	0	0	0	0.110764	0	0	0	OR10AE3P	pseudogene	-
ENSG00000258065	0.356523	0	0.742757	Inf	Inf	0.324765	1	0	0	0	0	0	0	0	0	0	0	0	0	0	0	0.07616	0	0	0	0	0	0	0	0	0	0	RP11-30H9.1	pseudogene	-
ENSG00000236238	0.0317985	0	0.0662468	Inf	Inf	0.912173	1	0	0	0	0	0	0	0	0	0	0	0	0	0	0	0	0	0	0	0	0	0	0.0208	0	0	0	AC093106.4	pseudogene	+
ENSG00000236235	0.279572	0	0.582441	Inf	Inf	0.243209	1	0	0	0	0	0	0	0	0	0	0	0	0	0	0	0	0.317331	0	0	0	0	0	0	0	0	0	LA16c-13E4.3	pseudogene	-
ENSG00000213026	0.0976604	0	0.203459	Inf	Inf	0.697174	1	0	0	0	0	0	0	0	0	0	0	0	0	0	0.005656	0	0	0	0	0	0	0	0	0	0.009373	0	CFL1P4	pseudogene	+
ENSG00000231458	0.240639	0	0.501331	Inf	Inf	0.291715	1	0	0	0	0	0	0	0	0	0	0	0	0	0	0	0	0	0	0	0.040867	0	0	0	0	0	0.04738	RNASEH1P2	pseudogene	+
ENSG00000253639	0.111829	0	0.232977	Inf	Inf	0.492212	1	0	0	0	0	0	0	0	0	0	0	0	0	0	0	0	0.178629	0	0	0	0	0	0	0	0	0	SUMO2P18	pseudogene	-
ENSG00000242041	0.0567938	0	0.11832	Inf	Inf	0.912293	1	0	0	0	0	0	0	0	0	0	0	0	0	0	0	0	0	0	0	0.045069	0	0	0	0	0	0	RP11-70F11.2	pseudogene	+
ENSG00000235163	0.0315515	0	0.0657324	Inf	Inf	0.912172	1	0	0	0	0	0	0	0	0	0	0	0	0	0	0	0	0	0	0.002041	0	0	0	0	0	0	0	RP11-410C4.1	pseudogene	+
ENSG00000216365	0.0317985	0	0.0662468	Inf	Inf	0.912173	1	0	0	0	0	0	0	0	0	0	0	0	0	0	0	0	0	0	0	0	0	0	0.017614	0	0	0	RPL37P15	pseudogene	-
ENSG00000204718	0.0315515	0	0.0657324	Inf	Inf	0.912172	1	0	0	0	0	0	0	0	0	0	0	0	0	0	0	0	0	0	0.004997	0	0	0	0	0	0	0	CNN2P12	pseudogene	+
ENSG00000256708	0.126206	0	0.26293	Inf	Inf	0.469312	1	0	0	0	0	0	0	0	0	0	0	0	0	0	0	0	0	0	0.141474	0	0	0	0	0	0	0	RP11-444B24.2	pseudogene	+
ENSG00000223625	0.147577	0	0.307451	Inf	Inf	0.439851	1	0	0	0	0	0	0	0	0	0	0	0	0	0	0.22186	0	0	0	0	0	0	0	0	0	0	0	CYCSP32	pseudogene	-
ENSG00000255540	0.611183	0	1.2733	Inf	Inf	0.253808	1	0	0	0	0	0	0	0	0	0	0	0	0	0	0	0.046548	0	0	0	0	0	0	0	0	0	0	RP11-313I2.5	pseudogene	+
ENSG00000253866	0.45435	0	0.946563	Inf	Inf	0.310633	1	0	0	0	0	0	0	0	0	0	0	0	0	0	0	0	0	0	0	0.295033	0	0	0	0	0	0	TMEM97P2	pseudogene	-
ENSG00000258887	0.13097	0	0.272854	Inf	Inf	0.54027	1	0	0	0	0	0	0	0	0	0	0	0	0	0	0	0	0	0	0	0	0	0	0	0.129992	0	0	RP11-388E23.3	pseudogene	-
ENSG00000271164	0.126206	0	0.26293	Inf	Inf	0.469312	1	0	0	0	0	0	0	0	0	0	0	0	0	0	0	0	0	0	0.115045	0	0	0	0	0	0	0	RP4-789D17.4	pseudogene	-
ENSG00000236607	0.127051	0	0.26469	Inf	Inf	0.545255	1	0	0	0	0	0	0	0	0	0	0	0	0	0	0	0	0	0	0	0	0	0	0	0	0	0.078926	RP11-691L4.2	pseudogene	+
ENSG00000224581	0.243065	0	0.506385	Inf	Inf	0.431844	1	0	0	0	0	0	0	0	0	0	0	0	0	0	0	0	0	0	0	0	0	0	0	0	0.055217	0	XX-FW84067D5.2	pseudogene	+
ENSG00000262961	0.126206	0	0.26293	Inf	Inf	0.469312	1	0	0	0	0	0	0	0	0	0	0	0	0	0	0	0	0	0	0.06972	0	0	0	0	0	0	0	CTB-162E12.1	pseudogene	+
ENSG00000260483	1.99076	0	4.14741	Inf	Inf	0.0215427	0.51994	0	0	0	0	0	0	0	0	0	0	0	0	0	0	0.473128	0.164549	0.944707	0	0	0	0	0.253618	0	0	0	RP11-151H2.1	pseudogene	+
ENSG00000226344	0.0851125	0	0.177318	Inf	Inf	0.712323	1	0	0	0	0	0	0	0	0	0	0	0	0	0	0	0	0	0	0	0	0	0.05161	0	0	0	0	CST12P	pseudogene	+
ENSG00000267418	0.785109	0	1.63564	Inf	Inf	0.198035	1	0	0	0	0	0	0	0	0	0	0	0	0	0	0	0	0.060432	0	0	0	0	0	0	0	0.681901	0	TCEB1P29	pseudogene	-
ENSG00000251017	0.0368941	0	0.0768628	Inf	Inf	0.912198	1	0	0	0	0	0	0	0	0	0	0	0	0	0	0.006053	0	0	0	0	0	0	0	0	0	0	0	RP11-629B11.4	pseudogene	-
ENSG00000244470	0.576428	0	1.20089	Inf	Inf	0.0858049	1	0	0	0	0	0	0	0	0	0	0	0	0	0	0	0	0	0	0	0.072004	0	0	0	0.141033	0	0	RP11-395M19.1	pseudogene	-
ENSG00000250897	0.0317985	0	0.0662468	Inf	Inf	0.912173	1	0	0	0	0	0	0	0	0	0	0	0	0	0	0	0	0	0	0	0	0	0	0.002657	0	0	0	HMGB3P15	pseudogene	-
ENSG00000265564	0.138771	0	0.289107	Inf	Inf	0.657502	1	0	0	0	0	0	0	0	0	0	0	0	0	0	0	0.001088	0	0.00326	0	0	0	0	0	0	0	0	PIGPP4	pseudogene	-
ENSG00000218986	0.687125	0	1.43151	Inf	Inf	0.271224	1	0	0	0	0	0	0	0	0	0	0	0	0	0	0	0	0	0	0	0	0.364127	0	0	0	0	0	RP1-137F1.3	pseudogene	+
ENSG00000228132	0.0559144	0	0.116488	Inf	Inf	0.755538	1	0	0	0	0	0	0	0	0	0	0	0	0	0	0	0	0.040913	0	0	0	0	0	0	0	0	0	RP11-279E1.1	pseudogene	+
ENSG00000250594	0.447503	0	0.932297	Inf	Inf	0.0956623	1	0	0	0	0	0	0	0	0	0	0	0	0	0	0	0	0	0	0	0.100413	0	0.095347	0	0.610446	0	0	RP11-433B3.1	pseudogene	-
ENSG00000254063	0.0631031	0	0.131465	Inf	Inf	0.743679	1	0	0	0	0	0	0	0	0	0	0	0	0	0	0	0	0	0	0.032291	0	0	0	0	0	0	0	DUXAP2	pseudogene	-
ENSG00000258597	1.00274	0	2.08905	Inf	Inf	0.108207	1	0	0	0	0	0	0	0	0	0	0	0	0	0	0	0	0	0	0	0	0	0.084093	0	0	0.336461	0	SERPINA2P	pseudogene	-
ENSG00000250037	0.147577	0	0.307451	Inf	Inf	0.439851	1	0	0	0	0	0	0	0	0	0	0	0	0	0	0.103576	0	0	0	0	0	0	0	0	0	0	0	RP11-480D4.4	pseudogene	-
ENSG00000217477	0.0425562	0	0.0886588	Inf	Inf	0.912225	1	0	0	0	0	0	0	0	0	0	0	0	0	0	0	0	0	0	0	0	0	0.009631	0	0	0	0	RP11-184C23.1	pseudogene	-
ENSG00000271612	0.227175	0	0.473281	Inf	Inf	0.427137	1	0	0	0	0	0	0	0	0	0	0	0	0	0	0	0	0	0	0	0.219707	0	0	0	0	0	0	HSPE1P14	pseudogene	+
ENSG00000254825	0.13097	0	0.272854	Inf	Inf	0.54027	1	0	0	0	0	0	0	0	0	0	0	0	0	0	0	0	0	0	0	0	0	0	0	0.049124	0	0	OR9G2P	pseudogene	-
ENSG00000257848	0.1957	0	0.407709	Inf	Inf	0.281269	1	0	0	0	0	0	0	0	0	0	0	0	0	0	0	0	0.074548	0	0	0	0	0	0	0	0	0	RP11-474C8.5	pseudogene	+
ENSG00000270449	0.227175	0	0.473281	Inf	Inf	0.427137	1	0	0	0	0	0	0	0	0	0	0	0	0	0	0	0	0	0	0	0.313284	0	0	0	0	0	0	RP11-681H10.1	pseudogene	-
ENSG00000231153	0.152796	0	0.318324	Inf	Inf	0.515072	1	0	0	0	0	0	0	0	0	0	0	0	0	0	0	0.294702	0	0	0	0	0	0	0	0	0	0	AC002429.4	pseudogene	+
ENSG00000259996	0.0567938	0	0.11832	Inf	Inf	0.912293	1	0	0	0	0	0	0	0	0	0	0	0	0	0	0	0	0	0	0	0.023661	0	0	0	0	0	0	RARRES2P8	pseudogene	-
ENSG00000258021	0.279572	0	0.582441	Inf	Inf	0.243209	1	0	0	0	0	0	0	0	0	0	0	0	0	0	0	0	0.152352	0	0	0	0	0	0	0	0	0	RP11-1100L3.4	pseudogene	+
ENSG00000250556	0.175679	0	0.365997	Inf	Inf	0.63103	1	0	0	0	0	0	0	0	0	0	0	0	0	0	0	0	0	0.072101	0	0	0	0	0	0	0	0	CCDC34P1	pseudogene	+
ENSG00000228851	0.0567938	0	0.11832	Inf	Inf	0.912293	1	0	0	0	0	0	0	0	0	0	0	0	0	0	0	0	0	0	0	0.004951	0	0	0	0	0	0	RP11-1217F2.10	pseudogene	+
ENSG00000268922	0.0436566	0	0.0909513	Inf	Inf	0.91223	1	0	0	0	0	0	0	0	0	0	0	0	0	0	0	0	0	0	0	0	0	0	0	0.042881	0	0	CTD-2557P19.4	pseudogene	-
ENSG00000235339	0.111829	0	0.232977	Inf	Inf	0.492212	1	0	0	0	0	0	0	0	0	0	0	0	0	0	0	0	0.066423	0	0	0	0	0	0	0	0	0	RP11-626A1.1	pseudogene	+
ENSG00000102055	0.351357	0	0.731994	Inf	Inf	0.452427	1	0	0	0	0	0	0	0	0	0	0	0	0	0	0	0	0	0.122418	0	0	0	0	0	0	0	0	PPP1R2P9	pseudogene	-
ENSG00000234813	0.527036	0	1.09799	Inf	Inf	0.373659	1	0	0	0	0	0	0	0	0	0	0	0	0	0	0	0	0	0.243549	0	0	0	0	0	0	0	0	RP11-288D15.1	pseudogene	+
ENSG00000213117	0.379704	0	0.791051	Inf	Inf	0.161891	1	0	0	0	0	0	0	0	0	0	0	0	0	0	0	0	0	0	0.009471	0	0	0.014505	0	0.102506	0	0	RP3-352A20.1	pseudogene	+
ENSG00000213115	0.147577	0	0.307451	Inf	Inf	0.439851	1	0	0	0	0	0	0	0	0	0	0	0	0	0	0.060252	0	0	0	0	0	0	0	0	0	0	0	AC104131.1	pseudogene	+
ENSG00000238002	0.184471	0	0.384314	Inf	Inf	0.352076	1	0	0	0	0	0	0	0	0	0	0	0	0	0	0.021754	0	0	0	0	0	0	0	0	0	0	0	NPAP1P6	pseudogene	+
ENSG00000251177	1.18915	0	2.4774	Inf	Inf	0.0909529	1	0	0	0	0	0	0	0	0	0	0	0	0	0	0	0	0.058114	0	0	0.168245	0	0	0	0	0	0	RP11-401E5.2	pseudogene	-
ENSG00000270423	0.147577	0	0.307451	Inf	Inf	0.439851	1	0	0	0	0	0	0	0	0	0	0	0	0	0	0.170953	0	0	0	0	0	0	0	0	0	0	0	RP11-361A21.3	pseudogene	-
ENSG00000229547	0.428071	0	0.891814	Inf	Inf	0.0658566	0.9472	0	0	0	0	0	0	0	0	0	0	0	0	0	0	0	0	0	0.153034	0.007522	0	0	0	0.0286728	0	0	UBE2DNL	pseudogene	+
ENSG00000251633	0.124932	0	0.260275	Inf	Inf	0.66942	1	0	0	0	0	0	0	0	0	0	0	0	0	0	0	0	0	0	0	0	0.022181	0	0	0	0	0	GYG1P1	pseudogene	-
ENSG00000249255	0.0567938	0	0.11832	Inf	Inf	0.912293	1	0	0	0	0	0	0	0	0	0	0	0	0	0	0	0	0	0	0	0.0174	0	0	0	0	0	0	PGAM1P9	pseudogene	-
ENSG00000234761	0.126206	0	0.26293	Inf	Inf	0.469312	1	0	0	0	0	0	0	0	0	0	0	0	0	0	0	0	0	0	0.040634	0	0	0	0	0	0	0	RP11-38O14.5	pseudogene	-
ENSG00000260765	8.0444	0	16.7592	Inf	Inf	3.78059e-06	0.000573332	0	0	0	0	0	0	0	0	0	0	0	0	0	0	0.156012	0.082658	0	0	0.468617	0.504804	0.204431	0	0.229564	0.152173	0	CES1P2	pseudogene	+
ENSG00000256371	0.0953954	0	0.19874	Inf	Inf	0.591996	1	0	0	0	0	0	0	0	0	0	0	0	0	0	0	0	0	0	0	0	0	0	0.034527	0	0	0	RP11-359J14.3	pseudogene	+
ENSG00000228373	0.0946546	0	0.197197	Inf	Inf	0.59325	1	0	0	0	0	0	0	0	0	0	0	0	0	0	0	0	0	0	0.116182	0	0	0	0	0	0	0	RP11-497K15.1	pseudogene	+
ENSG00000235136	0.0279572	0	0.0582441	Inf	Inf	0.912155	1	0	0	0	0	0	0	0	0	0	0	0	0	0	0	0	0.024767	0	0	0	0	0	0	0	0	0	RP13-146A14.1	pseudogene	-
ENSG00000229423	0.312287	0	0.650599	Inf	Inf	0.205885	1	0	0	0	0	0	0	0	0	0	0	0	0	0	0	0	0	0	0	0.121812	0	0.046727	0	0	0	0	RPL27AP8	pseudogene	-
ENSG00000261007	0.0368941	0	0.0768628	Inf	Inf	0.912198	1	0	0	0	0	0	0	0	0	0	0	0	0	0	0.010555	0	0	0	0	0	0	0	0	0	0	0	RP11-382N13.3	pseudogene	+
ENSG00000204485	0.82034	0	1.70904	Inf	Inf	0.164829	1	0	0	0	0	0	0	0	0	0	0	0	0	0	0	0	0	0	0.19324	0	0	0	0	0	0	0	XX-FW84067D5.1	pseudogene	-
ENSG00000219532	0.170225	0	0.354635	Inf	Inf	0.413411	1	0	0	0	0	0	0	0	0	0	0	0	0	0	0	0	0	0	0	0	0	0.159246	0	0	0	0	RP3-323K23.3	pseudogene	-
ENSG00000237885	0.170381	0	0.354961	Inf	Inf	0.497475	1	0	0	0	0	0	0	0	0	0	0	0	0	0	0	0	0	0	0	0.092546	0	0	0	0	0	0	RP11-208C17.4	pseudogene	+
ENSG00000271209	0.812129	0	1.69194	Inf	Inf	0.123179	1	0	0	0	0	0	0	0	0	0	0	0	0	0	0	0	0	0	0	0.267384	0.042472	0	0	0	0	0	RP13-40J16.1	pseudogene	-
ENSG00000232610	0.407455	0	0.848865	Inf	Inf	0.305627	1	0	0	0	0	0	0	0	0	0	0	0	0	0	0	0.078275	0	0	0	0	0	0	0	0	0	0	CCT6P4	pseudogene	+
ENSG00000270762	0.225416	0	0.469617	Inf	Inf	0.259396	1	0	0	0	0	0	0	0	0	0	0	0	0	0	0	0	0.140358	0	0	0.092969	0	0	0	0	0	0	FXYD6P1	pseudogene	+
ENSG00000261245	0.182299	0	0.379789	Inf	Inf	0.494036	1	0	0	0	0	0	0	0	0	0	0	0	0	0	0	0	0	0	0	0	0	0	0	0	0.168863	0	RP11-120K18.3	pseudogene	-
ENSG00000267086	0.0559144	0	0.116488	Inf	Inf	0.755538	1	0	0	0	0	0	0	0	0	0	0	0	0	0	0	0	0.159371	0	0	0	0	0	0	0	0	0	YWHAEP6	pseudogene	+
ENSG00000229744	0.221365	0	0.461177	Inf	Inf	0.325457	1	0	0	0	0	0	0	0	0	0	0	0	0	0	0.201093	0	0	0	0	0	0	0	0	0	0	0	AC011998.2	pseudogene	+
ENSG00000226183	0.127194	0	0.264987	Inf	Inf	0.467837	1	0	0	0	0	0	0	0	0	0	0	0	0	0	0	0	0	0	0	0	0	0	0.080394	0	0	0	RANP7	pseudogene	+
ENSG00000227581	0.107254	0	0.223445	Inf	Inf	0.573002	1	0	0	0	0	0	0	0	0	0	0	0	0	0	0	0	0	0	0	0	0	0	0.041479	0.012115	0	0	RP13-140E4.1	pseudogene	-
ENSG00000250359	0.0425562	0	0.0886588	Inf	Inf	0.912225	1	0	0	0	0	0	0	0	0	0	0	0	0	0	0	0	0	0	0	0	0	0.017798	0	0	0	0	PTP4A1P4	pseudogene	+
ENSG00000255391	0.295153	0	0.614902	Inf	Inf	0.287345	1	0	0	0	0	0	0	0	0	0	0	0	0	0	0.255589	0	0	0	0	0	0	0	0	0	0	0	CTD-2028E8.1	pseudogene	-
ENSG00000258685	0.698506	0	1.45522	Inf	Inf	0.217386	1	0	0	0	0	0	0	0	0	0	0	0	0	0	0	0	0	0	0	0	0	0	0	0.249889	0	0	CTD-2315A10.2	pseudogene	-
ENSG00000230137	0.121533	0	0.253193	Inf	Inf	0.672549	1	0	0	0	0	0	0	0	0	0	0	0	0	0	0	0	0	0	0	0	0	0	0	0	0.064745	0	RP4-539M6.18	pseudogene	+
ENSG00000270568	0.0436566	0	0.0909513	Inf	Inf	0.91223	1	0	0	0	0	0	0	0	0	0	0	0	0	0	0	0	0	0	0	0	0	0	0	0.008817	0	0	RP11-592B15.8	pseudogene	-
ENSG00000234067	0.0368941	0	0.0768628	Inf	Inf	0.912198	1	0	0	0	0	0	0	0	0	0	0	0	0	0	0.001575	0	0	0	0	0	0	0	0	0	0	0	RPL5P10	pseudogene	-
ENSG00000236396	0.0559144	0	0.116488	Inf	Inf	0.755538	1	0	0	0	0	0	0	0	0	0	0	0	0	0	0	0	0.020757	0	0	0	0	0	0	0	0	0	RP11-677O4.3	pseudogene	+
ENSG00000224625	0.13097	0	0.272854	Inf	Inf	0.54027	1	0	0	0	0	0	0	0	0	0	0	0	0	0	0	0	0	0	0	0	0	0	0	0.029851	0	0	TUBB8P6	pseudogene	+
ENSG00000261458	0.203728	0	0.424433	Inf	Inf	0.418818	1	0	0	0	0	0	0	0	0	0	0	0	0	0	0	0.188207	0	0	0	0	0	0	0	0	0	0	RP11-787D11.1	pseudogene	+
ENSG00000229286	0.0607663	0	0.126596	Inf	Inf	0.912312	1	0	0	0	0	0	0	0	0	0	0	0	0	0	0	0	0	0	0	0	0	0	0	0	0.125648	0	LA16c-4G1.4	pseudogene	-
ENSG00000251452	0.110682	0	0.230588	Inf	Inf	0.567864	1	0	0	0	0	0	0	0	0	0	0	0	0	0	0.095604	0	0	0	0	0	0	0	0	0	0	0	RP13-539F13.2	pseudogene	-
ENSG00000256863	11.6999	0	24.3748	Inf	Inf	5.32385e-08	1.31842e-05	0	0	0	0	0	0	0	0	0	0	0	0	0	0	0	0	0	0.493633	2.28936	0.760666	1.21605	0	1.60704	0.258923	1.39965	RP11-959F10.6	pseudogene	-
ENSG00000253743	0.351357	0	0.731994	Inf	Inf	0.452427	1	0	0	0	0	0	0	0	0	0	0	0	0	0	0	0	0	0.035702	0	0	0	0	0	0	0	0	MARK2P11	pseudogene	-
ENSG00000248611	0.110682	0	0.230588	Inf	Inf	0.567864	1	0	0	0	0	0	0	0	0	0	0	0	0	0	0.054613	0	0	0	0	0	0	0	0	0	0	0	RP11-158C21.3	pseudogene	+
ENSG00000241778	0.198338	0	0.413205	Inf	Inf	0.385895	1	0	0	0	0	0	0	0	0	0	0	0	0	0	0	0	0.089403	0	0	0.367925	0	0	0	0	0	0	AC005077.9	pseudogene	-
ENSG00000249563	0.0631031	0	0.131465	Inf	Inf	0.743679	1	0	0	0	0	0	0	0	0	0	0	0	0	0	0	0	0	0	0.04204	0	0	0	0	0	0	0	RP11-751L19.1	pseudogene	+
ENSG00000224338	0.13097	0	0.272854	Inf	Inf	0.54027	1	0	0	0	0	0	0	0	0	0	0	0	0	0	0	0	0	0	0	0	0	0	0	0.057208	0	0	RP11-149P14.1	pseudogene	-
ENSG00000218520	0.138771	0	0.289107	Inf	Inf	0.657502	1	0	0	0	0	0	0	0	0	0	0	0	0	0	0	0.000379	0	0.003176	0	0	0	0	0	0	0	0	RP11-184C23.4	pseudogene	-
ENSG00000233531	0.0946546	0	0.197197	Inf	Inf	0.59325	1	0	0	0	0	0	0	0	0	0	0	0	0	0	0	0	0	0	0.124495	0	0	0	0	0	0	0	DEFA10P	pseudogene	-
ENSG00000240667	0.0315515	0	0.0657324	Inf	Inf	0.912172	1	0	0	0	0	0	0	0	0	0	0	0	0	0	0	0	0	0	0.007551	0	0	0	0	0	0	0	AL450992.6	pseudogene	+
ENSG00000218976	0.126206	0	0.26293	Inf	Inf	0.469312	1	0	0	0	0	0	0	0	0	0	0	0	0	0	0	0	0	0	0.037214	0	0	0	0	0	0	0	RP11-528A10.1	pseudogene	-
ENSG00000227988	0.227175	0	0.473281	Inf	Inf	0.427137	1	0	0	0	0	0	0	0	0	0	0	0	0	0	0	0	0	0	0	0.111117	0	0	0	0	0	0	TDGF1P1	pseudogene	-
ENSG00000251235	0.0279572	0	0.0582441	Inf	Inf	0.912155	1	0	0	0	0	0	0	0	0	0	0	0	0	0	0	0	0.016776	0	0	0	0	0	0	0	0	0	RP11-156N15.1	pseudogene	+
ENSG00000235248	0.249864	0	0.520549	Inf	Inf	0.433671	1	0	0	0	0	0	0	0	0	0	0	0	0	0	0	0	0	0	0	0	0.058538	0	0	0	0	0	OR13C1P	pseudogene	-
ENSG00000225167	0.702714	0	1.46399	Inf	Inf	0.326129	1	0	0	0	0	0	0	0	0	0	0	0	0	0	0	0	0	0.473214	0	0	0	0	0	0	0	0	TXNP2	pseudogene	-
ENSG00000225295	0.147577	0	0.307451	Inf	Inf	0.439851	1	0	0	0	0	0	0	0	0	0	0	0	0	0	0.044889	0	0	0	0	0	0	0	0	0	0	0	MTND4P4	pseudogene	+
ENSG00000254678	0.267	0	0.556249	Inf	Inf	0.274193	1	0	0	0	0	0	0	0	0	0	0	0	0	0	0	0	0	0	0	0	0	0	0	0	0.181658	0.096504	RP11-109L13.5	pseudogene	-
ENSG00000271900	0.0737883	0	0.153726	Inf	Inf	0.727606	1	0	0	0	0	0	0	0	0	0	0	0	0	0	0.19963	0	0	0	0	0	0	0	0	0	0	0	RP11-1113L8.7	pseudogene	+
ENSG00000223866	0.0368941	0	0.0768628	Inf	Inf	0.912198	1	0	0	0	0	0	0	0	0	0	0	0	0	0	0.013583	0	0	0	0	0	0	0	0	0	0	0	AC002486.3	pseudogene	-
ENSG00000188439	0.351357	0	0.731994	Inf	Inf	0.452427	1	0	0	0	0	0	0	0	0	0	0	0	0	0	0	0	0	0.065627	0	0	0	0	0	0	0	0	OR4P1P	pseudogene	+
ENSG00000267657	0.126206	0	0.26293	Inf	Inf	0.469312	1	0	0	0	0	0	0	0	0	0	0	0	0	0	0	0	0	0	0.126272	0	0	0	0	0	0	0	CTB-186H2.2	pseudogene	-
ENSG00000258783	0.227175	0	0.473281	Inf	Inf	0.427137	1	0	0	0	0	0	0	0	0	0	0	0	0	0	0	0	0	0	0	0.051572	0	0	0	0	0	0	KRT18P6	pseudogene	-
ENSG00000258786	0.0368941	0	0.0768628	Inf	Inf	0.912198	1	0	0	0	0	0	0	0	0	0	0	0	0	0	0.010048	0	0	0	0	0	0	0	0	0	0	0	RP11-928F19.3	pseudogene	-
ENSG00000243939	0.227175	0	0.473281	Inf	Inf	0.427137	1	0	0	0	0	0	0	0	0	0	0	0	0	0	0	0	0	0	0	0.125244	0	0	0	0	0	0	RP11-200A13.1	pseudogene	-
ENSG00000235444	0.0873133	0	0.181903	Inf	Inf	0.709539	1	0	0	0	0	0	0	0	0	0	0	0	0	0	0	0	0	0	0	0	0	0	0	0.04781	0	0	PSMB3P2	pseudogene	-
ENSG00000243025	0.340763	0	0.709922	Inf	Inf	0.354519	1	0	0	0	0	0	0	0	0	0	0	0	0	0	0	0	0	0	0	0.120707	0	0	0	0	0	0	MTAPP1	pseudogene	-
ENSG00000248903	0.174627	0	0.363805	Inf	Inf	0.40875	1	0	0	0	0	0	0	0	0	0	0	0	0	0	0	0	0	0	0	0	0	0	0	0.213073	0	0	AP000867.14	pseudogene	+
ENSG00000205596	0.565403	0	1.17792	Inf	Inf	0.17596	1	0	0	0	0	0	0	0	0	0	0	0	0	0	0	0	0	0.197127	0.129402	0	0	0	0	0	0	0	RP5-1132H15.2	pseudogene	-
ENSG00000237553	0.170381	0	0.354961	Inf	Inf	0.497475	1	0	0	0	0	0	0	0	0	0	0	0	0	0	0	0	0	0	0	0.215571	0	0	0	0	0	0	RP11-140C18.2	pseudogene	-
ENSG00000244222	0.0873133	0	0.181903	Inf	Inf	0.709539	1	0	0	0	0	0	0	0	0	0	0	0	0	0	0	0	0	0	0	0	0	0	0	0.022119	0	0	OR7E121P	pseudogene	-
ENSG00000251106	0.169402	0	0.35292	Inf	Inf	0.414299	1	0	0	0	0	0	0	0	0	0	0	0	0	0	0	0	0	0	0	0	0	0	0	0	0	0.104863	FAM206BP	pseudogene	+
ENSG00000250852	0.0317985	0	0.0662468	Inf	Inf	0.912173	1	0	0	0	0	0	0	0	0	0	0	0	0	0	0	0	0	0	0	0	0	0	0.001069	0	0	0	AC131180.1	pseudogene	+
ENSG00000214812	0.0838716	0	0.174732	Inf	Inf	0.612507	1	0	0	0	0	0	0	0	0	0	0	0	0	0	0	0	0.054314	0	0	0	0	0	0	0	0	0	RP5-1053E7.3	pseudogene	-
ENSG00000235485	0.141916	0	0.295659	Inf	Inf	0.527118	1	0	0	0	0	0	0	0	0	0	0	0	0	0	0.002256	0	0	0	0	0	0.001638	0.000897	0	0	0	0	RP1-101G11.2	pseudogene	-
ENSG00000235486	0.170225	0	0.354635	Inf	Inf	0.413411	1	0	0	0	0	0	0	0	0	0	0	0	0	0	0	0	0	0	0	0	0	0.06186	0	0	0	0	AC114755.7	pseudogene	+
ENSG00000216439	0.147577	0	0.307451	Inf	Inf	0.439851	1	0	0	0	0	0	0	0	0	0	0	0	0	0	0.128685	0	0	0	0	0	0	0	0	0	0	0	DUTP5	pseudogene	-
ENSG00000220377	0.235614	0	0.490863	Inf	Inf	0.295369	1	0	0	0	0	0	0	0	0	0	0	0	0	0	0.078577	0	0	0	0	0	0.034092	0	0	0	0	0	RP1-152L7.3	pseudogene	-
ENSG00000258585	0.189309	0	0.394394	Inf	Inf	0.311486	1	0	0	0	0	0	0	0	0	0	0	0	0	0	0	0	0	0	0.071912	0	0	0	0	0	0	0	RP11-928F19.2	pseudogene	-
ENSG00000257012	0.126206	0	0.26293	Inf	Inf	0.469312	1	0	0	0	0	0	0	0	0	0	0	0	0	0	0	0	0	0	0.0477	0	0	0	0	0	0	0	RP11-60C6.6	pseudogene	+
ENSG00000237194	0.174627	0	0.363805	Inf	Inf	0.40875	1	0	0	0	0	0	0	0	0	0	0	0	0	0	0	0	0	0	0	0	0	0	0	0.072479	0	0	SNAI1P1	pseudogene	+
ENSG00000205360	1.92751	0	4.01564	Inf	Inf	0.00962629	0.304671	0	0	0	0	0	0	0	0	0	0	0	0	0	0	0	0	1.09826	0.481481	0	0.380506	0.458837	0	0	0	0.061714	MT1CP	pseudogene	+
ENSG00000235675	0.174627	0	0.363805	Inf	Inf	0.40875	1	0	0	0	0	0	0	0	0	0	0	0	0	0	0	0	0	0	0	0	0	0	0	0.0294581	0	0	AC151961.1	pseudogene	-
ENSG00000263749	0.338531	0	0.705273	Inf	Inf	0.158422	1	0	0	0	0	0	0	0	0	0	0	0	0	0	0	0.21285	0.075372	0	0	0	0	0	0	0	0	0	OOSP1P2	pseudogene	-
ENSG00000271578	0.227175	0	0.473281	Inf	Inf	0.427137	1	0	0	0	0	0	0	0	0	0	0	0	0	0	0	0	0	0	0	0.124219	0	0	0	0	0	0	RP5-1033H2.1	pseudogene	+
ENSG00000251691	0.0423504	0	0.0882301	Inf	Inf	0.912224	1	0	0	0	0	0	0	0	0	0	0	0	0	0	0	0	0	0	0	0	0	0	0	0	0	0.006637	RP11-618I10.4	pseudogene	-
ENSG00000242609	0.445564	0	0.928258	Inf	Inf	0.079687	1	0	0	0	0	0	0	0	0	0	0	0	0	0	0	0	0.096992	0	0	0	0.06727	0	0	0	0	0	RP11-398A8.1	pseudogene	+
ENSG00000231366	0.0824835	0	0.171841	Inf	Inf	0.715725	1	0	0	0	0	0	0	0	0	0	0	0	0	0	0	0.002981	0	0	0.002537	0	0	0	0	0	0	0	RP11-399N22.3	pseudogene	-
ENSG00000240519	5.67157	0	11.8158	Inf	Inf	1.45025e-06	0.000252063	0	0	0	0	0	0	0	0	0	0	0	0	0	0	1.09041	0.437248	0	0	1.36067	0.489897	0.249369	0	0.289255	0.876931	0	RP11-384C12.1	pseudogene	+
ENSG00000269147	0.147577	0	0.307451	Inf	Inf	0.439851	1	0	0	0	0	0	0	0	0	0	0	0	0	0	0.173683	0	0	0	0	0	0	0	0	0	0	0	CTD-2542C24.7	pseudogene	+
ENSG00000224082	0.458387	0	0.954973	Inf	Inf	0.289638	1	0	0	0	0	0	0	0	0	0	0	0	0	0	0	0.063173	0	0	0	0	0	0	0	0	0	0	UBTFL8	pseudogene	-
ENSG00000234655	0.0567938	0	0.11832	Inf	Inf	0.912293	1	0	0	0	0	0	0	0	0	0	0	0	0	0	0	0	0	0	0	0.00842148	0	0	0	0	0	0	OR7E155P	pseudogene	-
ENSG00000237227	0.110682	0	0.230588	Inf	Inf	0.567864	1	0	0	0	0	0	0	0	0	0	0	0	0	0	0.161204	0	0	0	0	0	0	0	0	0	0	0	RP5-1155K23.4	pseudogene	-
ENSG00000251308	0.0607663	0	0.126596	Inf	Inf	0.912312	1	0	0	0	0	0	0	0	0	0	0	0	0	0	0	0	0	0	0	0	0	0	0	0	0.048872	0	MRPS33P3	pseudogene	+
ENSG00000228523	0.111829	0	0.232977	Inf	Inf	0.492212	1	0	0	0	0	0	0	0	0	0	0	0	0	0	0	0	0.058888	0	0	0	0	0	0	0	0	0	RP4-763G1.1	pseudogene	+
ENSG00000224603	0.0878393	0	0.182998	Inf	Inf	0.912439	1	0	0	0	0	0	0	0	0	0	0	0	0	0	0	0	0	0.026734	0	0	0	0	0	0	0	0	RP11-96J15.1	pseudogene	-
ENSG00000253790	0.227175	0	0.473281	Inf	Inf	0.427137	1	0	0	0	0	0	0	0	0	0	0	0	0	0	0	0	0	0	0	0.105153	0	0	0	0	0	0	RP11-44K6.5	pseudogene	-
ENSG00000249266	0.147577	0	0.307451	Inf	Inf	0.439851	1	0	0	0	0	0	0	0	0	0	0	0	0	0	0.062597	0	0	0	0	0	0	0	0	0	0	0	MTHFD2P6	pseudogene	-
ENSG00000270654	0.0838716	0	0.174732	Inf	Inf	0.612507	1	0	0	0	0	0	0	0	0	0	0	0	0	0	0	0	0.074762	0	0	0	0	0	0	0	0	0	RP11-531P14.1	pseudogene	-
ENSG00000232185	0.0607663	0	0.126596	Inf	Inf	0.912312	1	0	0	0	0	0	0	0	0	0	0	0	0	0	0	0	0	0	0	0	0	0	0	0	0.000962	0	CNOT7P2	pseudogene	+
ENSG00000267241	0.471367	0	0.982014	Inf	Inf	0.131748	1	0	0	0	0	0	0	0	0	0	0	0	0	0	0	0	0	0	0	0.101906	0.041764	0	0	0	0	0	CYP4F10P	pseudogene	+
ENSG00000225740	0.127669	0	0.265976	Inf	Inf	0.544459	1	0	0	0	0	0	0	0	0	0	0	0	0	0	0	0	0	0	0	0	0	0.116485	0	0	0	0	TCEB1P6	pseudogene	-
ENSG00000176812	0.0436566	0	0.0909513	Inf	Inf	0.91223	1	0	0	0	0	0	0	0	0	0	0	0	0	0	0	0	0	0	0	0	0	0	0	0.004196	0	0	RP11-629O4.1	pseudogene	-
ENSG00000259231	0.45435	0	0.946563	Inf	Inf	0.310633	1	0	0	0	0	0	0	0	0	0	0	0	0	0	0	0	0	0	0	0.116304	0	0	0	0	0	0	CTD-2014N11.2	pseudogene	+
ENSG00000258540	0.127194	0	0.264987	Inf	Inf	0.467837	1	0	0	0	0	0	0	0	0	0	0	0	0	0	0	0	0	0	0	0	0	0	0.138256	0	0	0	RP11-692C24.3	pseudogene	+
ENSG00000258541	0.169402	0	0.35292	Inf	Inf	0.414299	1	0	0	0	0	0	0	0	0	0	0	0	0	0	0	0	0	0	0	0	0	0	0	0	0	0.084935	OR4K4P	pseudogene	+
ENSG00000240128	0.196347	0	0.409057	Inf	Inf	0.38768	1	0	0	0	0	0	0	0	0	0	0	0	0	0	0.000824	0	0.000435	0.011913	0	0	0	0	0	0.00098	0	0	KRT18P43	pseudogene	-
ENSG00000240912	0.415905	0	0.866469	Inf	Inf	0.157888	1	0	0	0	0	0	0	0	0	0	0	0	0	0	0	0	0	0	0	0	0	0.257303	0.002007	0.002805	0	0	RP11-274J15.2	pseudogene	-
ENSG00000273330	0.113588	0	0.236641	Inf	Inf	0.680205	1	0	0	0	0	0	0	0	0	0	0	0	0	0	0	0	0	0	0	0.114919	0	0	0	0	0	0	CYP4F36P	pseudogene	-
ENSG00000204813	0.0631031	0	0.131465	Inf	Inf	0.743679	1	0	0	0	0	0	0	0	0	0	0	0	0	0	0	0	0	0	0.088372	0	0	0	0	0	0	0	RP11-34H11.3	pseudogene	+
ENSG00000273255	0.13097	0	0.272854	Inf	Inf	0.54027	1	0	0	0	0	0	0	0	0	0	0	0	0	0	0	0	0	0	0	0	0	0	0	0.063194	0	0	OR5BP1P	pseudogene	+
ENSG00000231700	0.184471	0	0.384314	Inf	Inf	0.352076	1	0	0	0	0	0	0	0	0	0	0	0	0	0	0.148828	0	0	0	0	0	0	0	0	0	0	0	RP11-367J7.4	pseudogene	+
ENSG00000237700	0.315515	0	0.657324	Inf	Inf	0.25135	1	0	0	0	0	0	0	0	0	0	0	0	0	0	0	0	0	0	0.094759	0	0	0	0	0	0	0	RP11-219C24.6	pseudogene	+
ENSG00000228125	0.227175	0	0.473281	Inf	Inf	0.427137	1	0	0	0	0	0	0	0	0	0	0	0	0	0	0	0	0	0	0	0.096094	0	0	0	0	0	0	RP11-516A11.3	pseudogene	+
ENSG00000228024	0.249864	0	0.520549	Inf	Inf	0.433671	1	0	0	0	0	0	0	0	0	0	0	0	0	0	0	0	0	0	0	0	0.039338	0	0	0	0	0	CYP1D1P	pseudogene	+
ENSG00000254229	0.286186	0	0.596221	Inf	Inf	0.263401	1	0	0	0	0	0	0	0	0	0	0	0	0	0	0	0	0	0	0	0	0	0	0.046443	0	0	0	FAM90A12P	pseudogene	-
ENSG00000225581	0.126206	0	0.26293	Inf	Inf	0.469312	1	0	0	0	0	0	0	0	0	0	0	0	0	0	0	0	0	0	0.035989	0	0	0	0	0	0	0	TRIM53AP	pseudogene	-
ENSG00000266820	4.02362	0	8.38254	Inf	Inf	0.103282	1	0	0	0	0	0	0	0	0	0	0	0	0	0	0	1.45603	0	0	0	0	0	0	0	0	0	0	RP13-104F24.1	pseudogene	-
ENSG00000249410	0.30182	0	0.628793	Inf	Inf	0.154248	1	0	0	0	0	0	0	0	0	0	0	0	0	0	0	0	0	0	0	0	0	0	0.059062	0.088198	0	0	AK4P2	pseudogene	-
ENSG00000233737	0.0425562	0	0.0886588	Inf	Inf	0.912225	1	0	0	0	0	0	0	0	0	0	0	0	0	0	0	0	0	0	0	0	0	0.022756	0	0	0	0	RP11-573M3.4	pseudogene	-
ENSG00000215567	0.0847009	0	0.17646	Inf	Inf	0.71285	1	0	0	0	0	0	0	0	0	0	0	0	0	0	0	0	0	0	0	0	0	0	0	0	0	0.0215033	RP11-79C23.1	pseudogene	+
ENSG00000225236	0.147577	0	0.307451	Inf	Inf	0.439851	1	0	0	0	0	0	0	0	0	0	0	0	0	0	0.090669	0	0	0	0	0	0	0	0	0	0	0	AP000936.5	pseudogene	-
ENSG00000214210	0.218235	0	0.454656	Inf	Inf	0.458724	1	0	0	0	0	0	0	0	0	0	0	0	0	0	0	0	0	0.022981	0	0	0	0.003938	0	0	0	0	RP11-208P4.1	pseudogene	-
ENSG00000259770	0.681525	0	1.41984	Inf	Inf	0.25748	1	0	0	0	0	0	0	0	0	0	0	0	0	0	0	0	0	0	0	0.183727	0	0	0	0	0	0	RP11-81A1.3	pseudogene	+
ENSG00000213652	0.0317985	0	0.0662468	Inf	Inf	0.912173	1	0	0	0	0	0	0	0	0	0	0	0	0	0	0	0	0	0	0	0	0	0	0.00632871	0	0	0	HMGB3P30	pseudogene	+
ENSG00000226500	0.305591	0	0.636649	Inf	Inf	0.348302	1	0	0	0	0	0	0	0	0	0	0	0	0	0	0	0.21276	0	0	0	0	0	0	0	0	0	0	RP11-196G18.1	pseudogene	-
ENSG00000267600	0.0559144	0	0.116488	Inf	Inf	0.755538	1	0	0	0	0	0	0	0	0	0	0	0	0	0	0	0	0.137662	0	0	0	0	0	0	0	0	0	AC098474.1	pseudogene	-
ENSG00000240361	0.111829	0	0.232977	Inf	Inf	0.492212	1	0	0	0	0	0	0	0	0	0	0	0	0	0	0	0	0.050524	0	0	0	0	0	0	0	0	0	OR4G11P	pseudogene	+
ENSG00000270385	13.5668	0	28.2642	Inf	Inf	2.46234e-14	2.86598e-11	0	0	0	0	0	0	0	0	0	0	0	0	0	0	0.96836	0.594896	0.291794	0.320155	2.10034	0.937493	0.512485	0.278548	0.965234	1.01369	0.8383	GS1-21A4.2	pseudogene	+
ENSG00000248188	0.0559144	0	0.116488	Inf	Inf	0.755538	1	0	0	0	0	0	0	0	0	0	0	0	0	0	0	0	0.032945	0	0	0	0	0	0	0	0	0	RP11-442P12.2	pseudogene	+
ENSG00000231909	0.113588	0	0.236641	Inf	Inf	0.680205	1	0	0	0	0	0	0	0	0	0	0	0	0	0	0	0	0	0	0	0.0252343	0	0	0	0	0	0	RP11-363E7.3	pseudogene	-
ENSG00000251643	0.212781	0	0.443294	Inf	Inf	0.364767	1	0	0	0	0	0	0	0	0	0	0	0	0	0	0	0	0	0	0	0	0	0.045628	0	0	0	0	RP11-91J3.1	pseudogene	-
ENSG00000231537	0.351947	0	0.733223	Inf	Inf	0.181599	1	0	0	0	0	0	0	0	0	0	0	0	0	0	0.182936	0	0	0	0	0.005047	0	0	0	0	0	0	RP11-1217F2.3	pseudogene	+
ENSG00000253760	1.28549	0	2.6781	Inf	Inf	0.0211358	0.513849	0	0	0	0	0	0	0	0	0	0	0	0	0	0	0	0	0	0	0.381974	0	0	0	0.129306	0.347854	0	RP11-48B3.2	pseudogene	-
ENSG00000229280	0.0624659	0	0.130137	Inf	Inf	0.91232	1	0	0	0	0	0	0	0	0	0	0	0	0	0	0	0	0	0	0	0	0.009662	0	0	0	0	0	RP11-374C13.1	pseudogene	-
ENSG00000226718	0.101864	0	0.212216	Inf	Inf	0.692468	1	0	0	0	0	0	0	0	0	0	0	0	0	0	0	0.131123	0	0	0	0	0	0	0	0	0	0	SNRPGP8	pseudogene	-
ENSG00000261233	0.147577	0	0.307451	Inf	Inf	0.439851	1	0	0	0	0	0	0	0	0	0	0	0	0	0	0.099905	0	0	0	0	0	0	0	0	0	0	0	ABCD1P3	pseudogene	-
ENSG00000254640	0.207099	0	0.431456	Inf	Inf	0.466743	1	0	0	0	0	0	0	0	0	0	0	0	0	0	0	0	0	0.025985	0	0.011115	0.006625	0	0	0	0	0	RP11-384C21.9	pseudogene	+
ENSG00000227443	0.263518	0	0.548995	Inf	Inf	0.518455	1	0	0	0	0	0	0	0	0	0	0	0	0	0	0	0	0	0.096369	0	0	0	0	0	0	0	0	RP11-344A7.1	pseudogene	+
ENSG00000198923	0.0595087	0	0.123977	Inf	Inf	0.749496	1	0	0	0	0	0	0	0	0	0	0	0	0	0	0	0	0.00430738	0	0.0167988	0	0	0	0	0	0	0	RP11-290L1.7	pseudogene	+
ENSG00000229518	0.221365	0	0.461177	Inf	Inf	0.325457	1	0	0	0	0	0	0	0	0	0	0	0	0	0	0.23273	0	0	0	0	0	0	0	0	0	0	0	UBE2V1P3	pseudogene	-
ENSG00000271220	0.0436566	0	0.0909513	Inf	Inf	0.91223	1	0	0	0	0	0	0	0	0	0	0	0	0	0	0	0	0	0	0	0	0	0	0	0.031879	0	0	RP11-478H13.4	pseudogene	+
ENSG00000236491	0.121533	0	0.253193	Inf	Inf	0.672549	1	0	0	0	0	0	0	0	0	0	0	0	0	0	0	0	0	0	0	0	0	0	0	0	0.048366	0	RP13-565O16.2	pseudogene	-
ENSG00000232551	0.189309	0	0.394394	Inf	Inf	0.311486	1	0	0	0	0	0	0	0	0	0	0	0	0	0	0	0	0	0	0.045211	0	0	0	0	0	0	0	RP11-233E12.2	pseudogene	-
ENSG00000249262	0.239794	0	0.49957	Inf	Inf	0.248554	1	0	0	0	0	0	0	0	0	0	0	0	0	0	0	0	0	0	0.059068	0.034669	0	0	0	0	0	0	RP11-710E1.1	pseudogene	+
ENSG00000220418	0.147577	0	0.307451	Inf	Inf	0.439851	1	0	0	0	0	0	0	0	0	0	0	0	0	0	0.053647	0	0	0	0	0	0	0	0	0	0	0	TUBB3P1	pseudogene	+
ENSG00000267661	0.476511	0	0.992732	Inf	Inf	0.0707428	0.978081	0	0	0	0	0	0	0	0	0	0	0	0	0	0	0	0	0.087854	0.144963	0	0	0	0	0.159391	0	0	RP11-820I16.2	pseudogene	+
ENSG00000256186	0.158353	0	0.329901	Inf	Inf	0.509276	1	0	0	0	0	0	0	0	0	0	0	0	0	0	0	0	0.106247	0.083392	0	0	0	0.051146	0	0	0	0	AL732372.1	pseudogene	-
ENSG00000256404	0.184471	0	0.384314	Inf	Inf	0.352076	1	0	0	0	0	0	0	0	0	0	0	0	0	0	0.965654	0	0	0	0	0	0	0	0	0	0	0	AC109133.1	pseudogene	+
ENSG00000217385	0.073902	0	0.153962	Inf	Inf	0.727444	1	0	0	0	0	0	0	0	0	0	0	0	0	0	0	0	0	0	0.000619	0	0	0	0	0	0	0.000609	PSMC1P11	pseudogene	+
ENSG00000213233	0.0368941	0	0.0768628	Inf	Inf	0.912198	1	0	0	0	0	0	0	0	0	0	0	0	0	0	0.029311	0	0	0	0	0	0	0	0	0	0	0	RPL23AP62	pseudogene	-
ENSG00000205695	1.08546	0	2.26137	Inf	Inf	0.00260055	0.12156	0	0	0	0	0	0	0	0	0	0	0	0	0	0	0	0	0	0	0.041274	0	0.032631	0	0.073518	0	0.072892	RP11-15H7.2	pseudogene	+
ENSG00000232174	0.3974	0	0.827917	Inf	Inf	0.118921	1	0	0	0	0	0	0	0	0	0	0	0	0	0	0	0	0	0	0	0.104326	0	0.081373	0	0	0	0	CTB-164L20.1	pseudogene	+
ENSG00000225347	0.0315515	0	0.0657324	Inf	Inf	0.912172	1	0	0	0	0	0	0	0	0	0	0	0	0	0	0	0	0	0	0.001869	0	0	0	0	0	0	0	SLC25A5P8	pseudogene	-
ENSG00000270513	4.04566	0	8.42846	Inf	Inf	3.68047e-06	0.000559972	0	0	0	0	0	0	0	0	0	0	0	0	0	0.116283	0	0.05966	0	0.131795	0.345641	0.695267	0.869704	0.100395	0.383099	0.219945	0.14953	RP11-116B13.1	pseudogene	+
ENSG00000233951	0.113588	0	0.236641	Inf	Inf	0.680205	1	0	0	0	0	0	0	0	0	0	0	0	0	0	0	0	0	0	0	0.010911	0	0	0	0	0	0	RCC2P3	pseudogene	+
ENSG00000248950	0.147577	0	0.307451	Inf	Inf	0.439851	1	0	0	0	0	0	0	0	0	0	0	0	0	0	0.076653	0	0	0	0	0	0	0	0	0	0	0	LDHBP3	pseudogene	-
ENSG00000270892	0.578532	0	1.20528	Inf	Inf	0.141987	1	0	0	0	0	0	0	0	0	0	0	0	0	0	0	0	0	0.202767	0	0.193444	0	0	0	0	0	0	AC006077.4	pseudogene	-
ENSG00000259300	0.0953954	0	0.19874	Inf	Inf	0.591996	1	0	0	0	0	0	0	0	0	0	0	0	0	0	0	0	0	0	0	0	0	0	0.025045	0	0	0	TUBBP8	pseudogene	+
ENSG00000259304	0.344852	0	0.718441	Inf	Inf	0.136173	1	0	0	0	0	0	0	0	0	0	0	0	0	0	0	0	0	0	0	0	0	0.045239	0	0.051481	0	0	CTD-2014N11.3	pseudogene	-
ENSG00000217228	0.425562	0	0.886588	Inf	Inf	0.268015	1	0	0	0	0	0	0	0	0	0	0	0	0	0	0	0	0	0	0	0	0	0.230987	0	0	0	0	RP1-152L7.1	pseudogene	-
ENSG00000230111	0.0873133	0	0.181903	Inf	Inf	0.709539	1	0	0	0	0	0	0	0	0	0	0	0	0	0	0	0	0	0	0	0	0	0	0	0.04313	0	0	AC115283.1	pseudogene	+
ENSG00000229949	0.407455	0	0.848865	Inf	Inf	0.305627	1	0	0	0	0	0	0	0	0	0	0	0	0	0	0	0.337417	0	0	0	0	0	0	0	0	0	0	AC005094.2	pseudogene	-
ENSG00000203413	0.0624659	0	0.130137	Inf	Inf	0.91232	1	0	0	0	0	0	0	0	0	0	0	0	0	0	0	0	0	0	0	0	0.007463	0	0	0	0	0	ACTBP6	pseudogene	+
ENSG00000231957	0.126206	0	0.26293	Inf	Inf	0.469312	1	0	0	0	0	0	0	0	0	0	0	0	0	0	0	0	0	0	0.060662	0	0	0	0	0	0	0	GNAI2P2	pseudogene	-
ENSG00000251284	0.475459	0	0.99054	Inf	Inf	0.110181	1	0	0	0	0	0	0	0	0	0	0	0	0	0	0	0	0	0	0.04717	0	0	0	0	0.093089	0	0	RP13-644M16.1	pseudogene	+
ENSG00000215197	0.221257	0	0.460952	Inf	Inf	0.229484	1	0	0	0	0	0	0	0	0	0	0	0	0	0	0.045034	0	0.036553	0	0	0	0	0	0.034651	0	0	0	PGAM4P1	pseudogene	+
ENSG00000214825	0.0436566	0	0.0909513	Inf	Inf	0.91223	1	0	0	0	0	0	0	0	0	0	0	0	0	0	0	0	0	0	0	0	0	0	0	0.003548	0	0	EI24P3	pseudogene	-
ENSG00000215448	0.0946546	0	0.197197	Inf	Inf	0.59325	1	0	0	0	0	0	0	0	0	0	0	0	0	0	0	0	0	0	0.046564	0	0	0	0	0	0	0	SRMP1	pseudogene	+
ENSG00000271686	0.0567938	0	0.11832	Inf	Inf	0.912293	1	0	0	0	0	0	0	0	0	0	0	0	0	0	0	0	0	0	0	0.003801	0	0	0	0	0	0	CTD-2230M5.3	pseudogene	+
ENSG00000253612	0.0607663	0	0.126596	Inf	Inf	0.912312	1	0	0	0	0	0	0	0	0	0	0	0	0	0	0	0	0	0	0	0	0	0	0	0	0.004617	0	WBP1LP3	pseudogene	+
ENSG00000257731	0.111829	0	0.232977	Inf	Inf	0.492212	1	0	0	0	0	0	0	0	0	0	0	0	0	0	0	0	0.033822	0	0	0	0	0	0	0	0	0	RP11-536C10.11	pseudogene	-
ENSG00000237160	0.351044	0	0.731342	Inf	Inf	0.157607	1	0	0	0	0	0	0	0	0	0	0	0	0	0	0	0	0	0	0.11014	0.28726	0	0	0	0	0.052516	0	AC004022.7	pseudogene	-
ENSG00000231139	0.0279572	0	0.0582441	Inf	Inf	0.912155	1	0	0	0	0	0	0	0	0	0	0	0	0	0	0	0	0.022238	0	0	0	0	0	0	0	0	0	AC104843.4	pseudogene	-
ENSG00000227205	0.351357	0	0.731994	Inf	Inf	0.452427	1	0	0	0	0	0	0	0	0	0	0	0	0	0	0	0	0	0.142132	0	0	0	0	0	0	0	0	PFN1P9	pseudogene	+
ENSG00000248532	0.127528	0	0.265684	Inf	Inf	0.46734	1	0	0	0	0	0	0	0	0	0	0	0	0	0	0	0	0.152541	0	0	0	0	0	0	0.01322	0	0	RP11-241F15.5	pseudogene	-
ENSG00000227563	0.0624659	0	0.130137	Inf	Inf	0.91232	1	0	0	0	0	0	0	0	0	0	0	0	0	0	0	0	0	0	0	0	0.026655	0	0	0	0	0	RNF11B	pseudogene	-
ENSG00000253107	0.0425562	0	0.0886588	Inf	Inf	0.912225	1	0	0	0	0	0	0	0	0	0	0	0	0	0	0	0	0	0	0	0	0	0.00594	0	0	0	0	CTD-2544L4.1	pseudogene	+
ENSG00000241344	0.0607663	0	0.126596	Inf	Inf	0.912312	1	0	0	0	0	0	0	0	0	0	0	0	0	0	0	0	0	0	0	0	0	0	0	0	0.01342	0	RPL21P47	pseudogene	+
ENSG00000270818	0.147577	0	0.307451	Inf	Inf	0.439851	1	0	0	0	0	0	0	0	0	0	0	0	0	0	0.051022	0	0	0	0	0	0	0	0	0	0	0	RP11-498M14.1	pseudogene	-
ENSG00000251300	0.0317985	0	0.0662468	Inf	Inf	0.912173	1	0	0	0	0	0	0	0	0	0	0	0	0	0	0	0	0	0	0	0	0	0	0.002418	0	0	0	RP11-54P19.1	pseudogene	+
ENSG00000244703	0.127051	0	0.26469	Inf	Inf	0.545255	1	0	0	0	0	0	0	0	0	0	0	0	0	0	0	0	0	0	0	0	0	0	0	0	0	0.041505	CD46P1	pseudogene	+
ENSG00000220758	0.273783	0	0.570381	Inf	Inf	0.168616	1	0	0	0	0	0	0	0	0	0	0	0	0	0	0.0617517	0	0	0	0.0476969	0	0	0	0	0	0	0	VN1R10P	pseudogene	+
ENSG00000216913	0.0567938	0	0.11832	Inf	Inf	0.912293	1	0	0	0	0	0	0	0	0	0	0	0	0	0	0	0	0	0	0	0.005102	0	0	0	0	0	0	RP4-753D5.3	pseudogene	-
ENSG00000258205	0.0559144	0	0.116488	Inf	Inf	0.755538	1	0	0	0	0	0	0	0	0	0	0	0	0	0	0	0	0.11442	0	0	0	0	0	0	0	0	0	RP11-248E9.1	pseudogene	+
ENSG00000241104	0.0953954	0	0.19874	Inf	Inf	0.591996	1	0	0	0	0	0	0	0	0	0	0	0	0	0	0	0	0	0	0	0	0	0	0.0168966	0	0	0	CEACAMP10	pseudogene	-
ENSG00000240774	0.0317985	0	0.0662468	Inf	Inf	0.912173	1	0	0	0	0	0	0	0	0	0	0	0	0	0	0	0	0	0	0	0	0	0	0.036622	0	0	0	RP11-359H3.4	pseudogene	-
ENSG00000270990	0.126206	0	0.26293	Inf	Inf	0.469312	1	0	0	0	0	0	0	0	0	0	0	0	0	0	0	0	0	0	0.111424	0	0	0	0	0	0	0	RP11-632K21.6	pseudogene	-
ENSG00000223603	6.14694	0	12.8061	Inf	Inf	0.00171773	0.0895546	0	0	0	0	0	0	0	0	0	0	0	0	0	0.057553	0.018698	0	0	0	0.232631	1.07448	0.082527	0	0.049263	1.09977	0.046164	CRPP1	pseudogene	-
ENSG00000253429	0.297211	0	0.61919	Inf	Inf	0.319062	1	0	0	0	0	0	0	0	0	0	0	0	0	0	0	0	0	0.125515	0	0	0	0	0	0	0.089212	0	KB-1090H4.2	pseudogene	-
ENSG00000214424	0.338803	0	0.705841	Inf	Inf	0.295856	1	0	0	0	0	0	0	0	0	0	0	0	0	0	0	0	0	0	0	0	0	0	0	0	0	0.072168	FAM149B1P1	pseudogene	+
ENSG00000254310	0.0279572	0	0.0582441	Inf	Inf	0.912155	1	0	0	0	0	0	0	0	0	0	0	0	0	0	0	0	0.013185	0	0	0	0	0	0	0	0	0	CTD-2045M21.1	pseudogene	+
ENSG00000237251	0.549727	0	1.14526	Inf	Inf	0.211133	1	0	0	0	0	0	0	0	0	0	0	0	0	0	0	0	0	0	0	0	0	0	0.033689	0	0.194086	0	AC072061.2	pseudogene	+
ENSG00000231801	0.196518	0	0.409413	Inf	Inf	0.328028	1	0	0	0	0	0	0	0	0	0	0	0	0	0	0	0.057054	0	0	0.063638	0	0	0	0	0	0	0	ANP32BP2	pseudogene	+
ENSG00000179997	0.169402	0	0.35292	Inf	Inf	0.414299	1	0	0	0	0	0	0	0	0	0	0	0	0	0	0	0	0	0	0	0	0	0	0	0	0	0.136037	AC010894.4	pseudogene	+
ENSG00000254079	0.111829	0	0.232977	Inf	Inf	0.492212	1	0	0	0	0	0	0	0	0	0	0	0	0	0	0	0	0.102377	0	0	0	0	0	0	0	0	0	RP11-31K23.1	pseudogene	-
ENSG00000232370	0.227175	0	0.473281	Inf	Inf	0.427137	1	0	0	0	0	0	0	0	0	0	0	0	0	0	0	0	0	0	0	0.094286	0	0	0	0	0	0	AF241726.2	pseudogene	+
ENSG00000232992	0.147577	0	0.307451	Inf	Inf	0.439851	1	0	0	0	0	0	0	0	0	0	0	0	0	0	0.054157	0	0	0	0	0	0	0	0	0	0	0	AHCYP4	pseudogene	-
ENSG00000259144	0.34045	0	0.709271	Inf	Inf	0.296135	1	0	0	0	0	0	0	0	0	0	0	0	0	0	0	0	0	0	0	0	0	0.04903	0	0	0	0	RANBP20P	pseudogene	-
ENSG00000213727	0.0317985	0	0.0662468	Inf	Inf	0.912173	1	0	0	0	0	0	0	0	0	0	0	0	0	0	0	0	0	0	0	0	0	0	0.002863	0	0	0	LA16c-60G3.7	pseudogene	+
ENSG00000271217	0.11307	0	0.235562	Inf	Inf	0.564374	1	0	0	0	0	0	0	0	0	0	0	0	0	0	0	0	0.036832	0	0	0	0	0.059047	0	0	0	0	RP11-301J7.9	pseudogene	+
ENSG00000235623	0.453173	0	0.944111	Inf	Inf	0.10049	1	0	0	0	0	0	0	0	0	0	0	0	0	0	0.119445	0	0	0	0	0	0	0	0	0.179988	0	0	OR7E110P	pseudogene	-
ENSG00000225922	0.113588	0	0.236641	Inf	Inf	0.680205	1	0	0	0	0	0	0	0	0	0	0	0	0	0	0	0	0	0	0	0.048647	0	0	0	0	0	0	RP11-57G10.1	pseudogene	+
ENSG00000251571	0.349253	0	0.727611	Inf	Inf	0.297585	1	0	0	0	0	0	0	0	0	0	0	0	0	0	0	0	0	0	0	0	0	0	0	0.059171	0	0	DDX3YP3	pseudogene	+
ENSG00000232391	0.0279572	0	0.0582441	Inf	Inf	0.912155	1	0	0	0	0	0	0	0	0	0	0	0	0	0	0	0	0.011831	0	0	0	0	0	0	0	0	0	RANP2	pseudogene	+
ENSG00000266818	0.111829	0	0.232977	Inf	Inf	0.492212	1	0	0	0	0	0	0	0	0	0	0	0	0	0	0	0	0.023568	0	0	0	0	0	0	0	0	0	RP11-454P7.1	pseudogene	+
ENSG00000228943	0.170381	0	0.354961	Inf	Inf	0.497475	1	0	0	0	0	0	0	0	0	0	0	0	0	0	0	0	0	0	0	0.194288	0	0	0	0	0	0	RP5-1053E7.2	pseudogene	+
ENSG00000253881	0.0317985	0	0.0662468	Inf	Inf	0.912173	1	0	0	0	0	0	0	0	0	0	0	0	0	0	0	0	0	0	0	0	0	0	0.001166	0	0	0	RP11-52B19.8	pseudogene	+
ENSG00000197171	0.252412	0	0.525859	Inf	Inf	0.276257	1	0	0	0	0	0	0	0	0	0	0	0	0	0	0	0	0	0	0.117455	0	0	0	0	0	0	0	OR2B4P	pseudogene	+
ENSG00000229814	0.0279572	0	0.0582441	Inf	Inf	0.912155	1	0	0	0	0	0	0	0	0	0	0	0	0	0	0	0	0.025365	0	0	0	0	0	0	0	0	0	RPL35AP21	pseudogene	+
ENSG00000250730	0.0635969	0	0.132494	Inf	Inf	0.742897	1	0	0	0	0	0	0	0	0	0	0	0	0	0	0	0	0	0	0	0	0	0	0.065223	0	0	0	HMGB3P3	pseudogene	+
ENSG00000213908	6.91463	0	14.4055	Inf	Inf	0.00182638	0.0937496	0	0	0	0	0	0	0	0	0	0	0	0	0	0	0	0	0	0	0.332038	0.685369	0	0	0	0	1.37562	CYP2A7P1	pseudogene	-
ENSG00000232887	0.0423504	0	0.0882301	Inf	Inf	0.912224	1	0	0	0	0	0	0	0	0	0	0	0	0	0	0	0	0	0	0	0	0	0	0	0	0	0.044522	AC006466.5	pseudogene	-
ENSG00000251356	0.581402	0	1.21125	Inf	Inf	0.0309525	0.640469	0	0	0	0	0	0	0	0	0	0	0	0	0	0	0	0	0	0.151924	0	0	0.009542	0.202784	0	0	0	RAB5CP2	pseudogene	+
ENSG00000227350	0.147577	0	0.307451	Inf	Inf	0.439851	1	0	0	0	0	0	0	0	0	0	0	0	0	0	0.15438	0	0	0	0	0	0	0	0	0	0	0	RP11-438P9.2	pseudogene	-
ENSG00000218048	0.694989	0	1.44789	Inf	Inf	0.147562	1	0	0	0	0	0	0	0	0	0	0	0	0	0	0	0	0	0	0	0.167064	0	0	0	0	0	0.039372	RP3-407E4.4	pseudogene	+
ENSG00000255450	0.0317985	0	0.0662468	Inf	Inf	0.912173	1	0	0	0	0	0	0	0	0	0	0	0	0	0	0	0	0	0	0	0	0	0	0.00708	0	0	0	CTD-2063L20.1	pseudogene	+
ENSG00000239600	0.249864	0	0.520549	Inf	Inf	0.433671	1	0	0	0	0	0	0	0	0	0	0	0	0	0	0	0	0	0	0	0	0.133444	0	0	0	0	0	AP000797.2	pseudogene	-
ENSG00000230636	0.0993601	0	0.207	Inf	Inf	0.69525	1	0	0	0	0	0	0	0	0	0	0	0	0	0	0.008584	0	0	0	0	0	0.053808	0	0	0	0	0	RPL36P1	pseudogene	+
ENSG00000226242	0.0878393	0	0.182998	Inf	Inf	0.912439	1	0	0	0	0	0	0	0	0	0	0	0	0	0	0	0	0	0.047795	0	0	0	0	0	0	0	0	RPS17P8	pseudogene	+
ENSG00000226246	0.0279572	0	0.0582441	Inf	Inf	0.912155	1	0	0	0	0	0	0	0	0	0	0	0	0	0	0	0	0.004996	0	0	0	0	0	0	0	0	0	KRT18P36	pseudogene	-
ENSG00000267678	0.0635969	0	0.132494	Inf	Inf	0.742897	1	0	0	0	0	0	0	0	0	0	0	0	0	0	0	0	0	0	0	0	0	0	0.112393	0	0	0	RP11-15E18.3	pseudogene	-
ENSG00000249238	9.25467	0	19.2806	Inf	Inf	0.0911558	1	0	0	0	0	0	0	0	0	0	0	0	0	0	0	0	0	0.764204	0.003131	0	0	0	0	0	0	0	RP11-83M16.2	pseudogene	+
ENSG00000224403	0.174627	0	0.363805	Inf	Inf	0.40875	1	0	0	0	0	0	0	0	0	0	0	0	0	0	0	0	0	0	0	0	0	0	0	0.085071	0	0	DPPA2P3	pseudogene	-
ENSG00000233366	0.232853	0	0.485111	Inf	Inf	0.220557	1	0	0	0	0	0	0	0	0	0	0	0	0	0	0	0	0	0	0.023416	0	0	0.011309	0.044919	0	0	0	ZNF90P2	pseudogene	-
ENSG00000228433	0.287941	0	0.599878	Inf	Inf	0.2646	1	0	0	0	0	0	0	0	0	0	0	0	0	0	0	0	0	0	0	0.056089	0	0	0	0	0.001018	0	OR7E23P	pseudogene	+
ENSG00000253499	0.378618	0	0.788789	Inf	Inf	0.232421	1	0	0	0	0	0	0	0	0	0	0	0	0	0	0	0	0	0	0.325586	0	0	0	0	0	0	0	RP11-393K19.1	pseudogene	-
ENSG00000249919	0.278547	0	0.580305	Inf	Inf	0.191103	1	0	0	0	0	0	0	0	0	0	0	0	0	0	0.145792	0	0	0	0	0	0	0	0	0.109088	0	0	FABP5P6	pseudogene	-
ENSG00000233275	0.121533	0	0.253193	Inf	Inf	0.672549	1	0	0	0	0	0	0	0	0	0	0	0	0	0	0	0	0	0	0	0	0	0	0	0	0.067245	0	AC009238.8	pseudogene	+
ENSG00000249002	0.398077	0	0.829328	Inf	Inf	0.101134	1	0	0	0	0	0	0	0	0	0	0	0	0	0	0.194436	0	0	0	0.068035	0	0.099185	0	0	0	0	0	RP11-358D17.1	pseudogene	+
ENSG00000256181	0.45435	0	0.946563	Inf	Inf	0.310633	1	0	0	0	0	0	0	0	0	0	0	0	0	0	0	0	0	0	0	0.288236	0	0	0	0	0	0	AP000438.4	pseudogene	-
ENSG00000236343	0.127669	0	0.265976	Inf	Inf	0.544459	1	0	0	0	0	0	0	0	0	0	0	0	0	0	0	0	0	0	0	0	0	0.034315	0	0	0	0	EI24P4	pseudogene	+
ENSG00000271846	0.207477	0	0.432244	Inf	Inf	0.466462	1	0	0	0	0	0	0	0	0	0	0	0	0	0	0	0	0	0.215669	0	0	0	0	0.044082	0	0	0	CTD-3113P16.9	pseudogene	-
ENSG00000255377	0.236889	0	0.493518	Inf	Inf	0.217605	1	0	0	0	0	0	0	0	0	0	0	0	0	0	0.096292	0	0	0	0.105041	0	0	0	0	0	0	0	DUXAP5	pseudogene	-
ENSG00000255379	0.0559144	0	0.116488	Inf	Inf	0.755538	1	0	0	0	0	0	0	0	0	0	0	0	0	0	0	0	0.056632	0	0	0	0	0	0	0	0	0	CYCSP29	pseudogene	-
ENSG00000244043	0.0317985	0	0.0662468	Inf	Inf	0.912173	1	0	0	0	0	0	0	0	0	0	0	0	0	0	0	0	0	0	0	0	0	0	0.034181	0	0	0	RPS27P27	pseudogene	+
ENSG00000257444	0.0425562	0	0.0886588	Inf	Inf	0.912225	1	0	0	0	0	0	0	0	0	0	0	0	0	0	0	0	0	0	0	0	0	0.018785	0	0	0	0	SETP7	pseudogene	+
ENSG00000268455	0.126206	0	0.26293	Inf	Inf	0.469312	1	0	0	0	0	0	0	0	0	0	0	0	0	0	0	0	0	0	0.03437	0	0	0	0	0	0	0	RP11-359H18.2	pseudogene	+
ENSG00000232771	0.0624659	0	0.130137	Inf	Inf	0.91232	1	0	0	0	0	0	0	0	0	0	0	0	0	0	0	0	0	0	0	0	0.000581	0	0	0	0	0	PPP1R26P5	pseudogene	+
ENSG00000225653	0.223657	0	0.465953	Inf	Inf	0.266507	1	0	0	0	0	0	0	0	0	0	0	0	0	0	0	0	0.060664	0	0	0	0	0	0	0	0	0	RNF19BPY	pseudogene	-
ENSG00000229110	0.28123	0	0.585897	Inf	Inf	0.164565	1	0	0	0	0	0	0	0	0	0	0	0	0	0	0	0	0.045984	0	0	0	0	0	0	0	0	0.053939	AC006355.3	pseudogene	+
ENSG00000226558	0.0716138	0	0.149195	Inf	Inf	0.730738	1	0	0	0	0	0	0	0	0	0	0	0	0	0	0	0	0.025499	0	0	0	0	0	0	0.02644	0	0	RP11-213N20.1	pseudogene	+
ENSG00000178556	0.13097	0	0.272854	Inf	Inf	0.54027	1	0	0	0	0	0	0	0	0	0	0	0	0	0	0	0	0	0	0	0	0	0	0	0.14294	0	0	CKS1BP6	pseudogene	+
ENSG00000271026	0.601042	0	1.25217	Inf	Inf	0.151262	1	0	0	0	0	0	0	0	0	0	0	0	0	0	0	0	0	0.049835	0	0	0	0	0	0	0.177937	0	KATNBL1P1	pseudogene	+
ENSG00000237136	0.396869	0	0.826809	Inf	Inf	0.0971506	1	0	0	0	0	0	0	0	0	0	0	0	0	0	0.0484066	0	0	0	0	0	0	0	0.112529	0	0	0	C4orf51	protein_coding	+
ENSG00000260362	2.98484	0	6.21841	Inf	Inf	0.000764051	0.0480702	0	0	0	0	0	0	0	0	0	0	0	0	0	0	0	0	0	0	0.136991	0.368209	0	0	0.499635	0.133206	0.107552	RP11-297M9.1	protein_coding	-
ENSG00000178928	0.169402	0	0.35292	Inf	Inf	0.414299	1	0	0	0	0	0	0	0	0	0	0	0	0	0	0	0	0	0	0	0	0	0	0	0	0	0.0234885	TPRX1	protein_coding	-
ENSG00000204701	0.351357	0	0.731994	Inf	Inf	0.452427	1	0	0	0	0	0	0	0	0	0	0	0	0	0	0	0	0	0.079383	0	0	0	0	0	0	0	0	OR2J3	protein_coding	+
ENSG00000204704	0.351357	0	0.731994	Inf	Inf	0.452427	1	0	0	0	0	0	0	0	0	0	0	0	0	0	0	0	0	0.055243	0	0	0	0	0	0	0	0	OR2W1	protein_coding	-
ENSG00000197123	0.378618	0	0.788789	Inf	Inf	0.232421	1	0	0	0	0	0	0	0	0	0	0	0	0	0	0	0	0	0	0.105668	0	0	0	0	0	0	0	ZNF679	protein_coding	+
ENSG00000255537	0.351357	0	0.731994	Inf	Inf	0.452427	1	0	0	0	0	0	0	0	0	0	0	0	0	0	0	0	0	0.021634	0	0	0	0	0	0	0	0	AP000708.1	protein_coding	+
ENSG00000176294	0.0607663	0	0.126596	Inf	Inf	0.912312	1	0	0	0	0	0	0	0	0	0	0	0	0	0	0	0	0	0	0	0	0	0	0	0	0.00569379	0	OR4N2	protein_coding	+
ENSG00000218672	0.127194	0	0.264987	Inf	Inf	0.467837	1	0	0	0	0	0	0	0	0	0	0	0	0	0	0	0	0	0	0	0	0	0	0.031459	0	0	0	AC008060.7	protein_coding	+
ENSG00000269738	0.0607663	0	0.126596	Inf	Inf	0.912312	1	0	0	0	0	0	0	0	0	0	0	0	0	0	0	0	0	0	0	0	0	0	0	0	0.229752	0	AL162424.1	protein_coding	-
ENSG00000185056	0.612955	0	1.27699	Inf	Inf	0.0845797	1	0	0	0	0	0	0	0	0	0	0	0	0	0	0.0781665	0	0	0	0	0	0	0.0184496	0	0	0	0	C5orf47	protein_coding	+
ENSG00000187545	2.80708	0	5.84808	Inf	Inf	0.000694992	0.0445685	0	0	0	0	0	0	0	0	0	0	0	0	0	0	0	0	0	0.128039	0	0	0.19627	0	0.226013	0	0.076191	PRAMEF10	protein_coding	-
ENSG00000175398	0.0559144	0	0.116488	Inf	Inf	0.755538	1	0	0	0	0	0	0	0	0	0	0	0	0	0	0	0	0.013294	0	0	0	0	0	0	0	0	0	OR10P1	protein_coding	+
ENSG00000249860	0.182299	0	0.379789	Inf	Inf	0.494036	1	0	0	0	0	0	0	0	0	0	0	0	0	0	0	0	0	0	0	0	0	0	0	0	0.023467	0	MTRNR2L5	protein_coding	+
ENSG00000168746	1.0577	0	2.20354	Inf	Inf	0.00814691	0.271313	0	0	0	0	0	0	0	0	0	0	0	0	0	0	0	0.0351951	0	0	0.142764	0	0.0465279	0	0.121743	0	0	C20orf62	protein_coding	-
ENSG00000256349	18.3314	0	38.1905	Inf	Inf	0.0365715	0.704159	0	0	0	0	0	0	0	0	0	0	0	0	0	0	0	0	0	2.29067	0	0	0	0	0	0	0	CTD-3074O7.11	protein_coding	+
ENSG00000177984	0.996766	0	2.0766	Inf	Inf	0.00508289	0.194289	0	0	0	0	0	0	0	0	0	0	0	0	0	0	0	0	0	0	0.0229831	0	0.0443942	0	0.0203309	0	0.0193126	LCN15	protein_coding	-
ENSG00000196344	0.794956	0	1.65616	Inf	Inf	0.121014	1	0	0	0	0	0	0	0	0	0	0	0	0	0	0	0	0	0	0	0.0555965	0	0.0166519	0	0	0	0	ADH7	protein_coding	-
ENSG00000006659	0.339975	0	0.708281	Inf	Inf	0.119344	1	0	0	0	0	0	0	0	0	0	0	0	0	0	0	0	0	0	0	0	0	0.0471593	0.0473374	0	0	0	LGALS14	protein_coding	+
ENSG00000269515	0.0847009	0	0.17646	Inf	Inf	0.71285	1	0	0	0	0	0	0	0	0	0	0	0	0	0	0	0	0	0	0	0	0	0	0	0	0	0.206869	AL137026.1	protein_coding	+
ENSG00000197487	1.68271	0	3.50564	Inf	Inf	0.00390585	0.161496	0	0	0	0	0	0	0	0	0	0	0	0	0	0	0	0.083253	0	0	0.212211	0	0.055174	0	0	0	0.201835	GALP	protein_coding	+
ENSG00000267958	0.0317985	0	0.0662468	Inf	Inf	0.912173	1	0	0	0	0	0	0	0	0	0	0	0	0	0	0	0	0	0	0	0	0	0	0.075383	0	0	0	CATX-2	protein_coding	+
ENSG00000174667	0.121533	0	0.253193	Inf	Inf	0.672549	1	0	0	0	0	0	0	0	0	0	0	0	0	0	0	0	0	0	0	0	0	0	0	0	0.039078	0	OR7D4	protein_coding	-
ENSG00000141194	0.174627	0	0.363805	Inf	Inf	0.40875	1	0	0	0	0	0	0	0	0	0	0	0	0	0	0	0	0	0	0	0	0	0	0	0.057708	0	0	OR4D1	protein_coding	+
ENSG00000154415	0.111829	0	0.232977	Inf	Inf	0.492212	1	0	0	0	0	0	0	0	0	0	0	0	0	0	0	0	0.00997948	0	0	0	0	0	0	0	0	0	PPP1R3A	protein_coding	-
ENSG00000188674	0.822236	0	1.71299	Inf	Inf	0.0597579	0.911124	0	0	0	0	0	0	0	0	0	0	0	0	0	0	0	0	0	0	0	0.0392839	0	0.151971	0	0	0	C2orf80	protein_coding	-
ENSG00000186943	0.227175	0	0.473281	Inf	Inf	0.427137	1	0	0	0	0	0	0	0	0	0	0	0	0	0	0	0	0	0	0	0.068901	0	0	0	0	0	0	OR13C8	protein_coding	+
ENSG00000184148	0.252412	0	0.525859	Inf	Inf	0.276257	1	0	0	0	0	0	0	0	0	0	0	0	0	0	0	0	0	0	0.150851	0	0	0	0	0	0	0	SPRR4	protein_coding	+
ENSG00000196224	0.272099	0	0.566872	Inf	Inf	0.271093	1	0	0	0	0	0	0	0	0	0	0	0	0	0	0	0	0	0	0	0	0.046503	0	0	0	0	0.016481	KRTAP5-3	protein_coding	-
ENSG00000196228	3.27736	0	6.82783	Inf	Inf	0.0576189	0.897178	0	0	0	0	0	0	0	0	0	0	0	0	0	0	0.689818	0	0.0703044	0	0	0	0	0	0	0	0	SULT1C3	protein_coding	+
ENSG00000120952	0.567536	0	1.18237	Inf	Inf	0.239063	1	0	0	0	0	0	0	0	0	0	0	0	0	0	0	0	0	0	0	0	0	0	0	0.109204	0	0	PRAMEF2	protein_coding	+
ENSG00000187833	0.793218	0	1.65254	Inf	Inf	0.0134184	0.383264	0	0	0	0	0	0	0	0	0	0	0	0	0	0	0.020423	0	0	0	0	0.018513	0.016996	0	0	0	0.019015	C2orf78	protein_coding	+
ENSG00000145826	1455.31	0	3031.89	Inf	Inf	9.11589e-23	4.24409e-18	0	0	0	0	0	0	0	0	0	0	0	0	0	0.514571	23.5063	2.04493	2.51499	3.98752	44.2527	16.8261	45.3215	0.904053	28.8135	6.36613	29.9392	LECT2	protein_coding	-
ENSG00000125899	0.0953954	0	0.19874	Inf	Inf	0.591996	1	0	0	0	0	0	0	0	0	0	0	0	0	0	0	0	0	0	0	0	0	0	0.0592698	0	0	0	C20orf187	protein_coding	+
ENSG00000256040	4.919	0	10.2479	Inf	Inf	0.127075	1	0	0	0	0	0	0	0	0	0	0	0	0	0	0	0	0	0.427763	0	0	0	0	0	0	0	0	PAPPA-AS1	protein_coding	-
ENSG00000236338	2.10137	0	4.37785	Inf	Inf	0.150894	1	0	0	0	0	0	0	0	0	0	0	0	0	0	0	0	0	0	0	0.363144	0	0	0	0	0	0	AC015987.2	protein_coding	+
ENSG00000148136	0.0851125	0	0.177318	Inf	Inf	0.712323	1	0	0	0	0	0	0	0	0	0	0	0	0	0	0	0	0	0	0	0	0	0.021777	0	0	0	0	OR13C4	protein_coding	-
ENSG00000116996	0.252412	0	0.525859	Inf	Inf	0.276257	1	0	0	0	0	0	0	0	0	0	0	0	0	0	0	0	0	0	0.058024	0	0	0	0	0	0	0	ZP4	protein_coding	-
ENSG00000171199	0.243065	0	0.506385	Inf	Inf	0.431844	1	0	0	0	0	0	0	0	0	0	0	0	0	0	0	0	0	0	0	0	0	0	0	0	0.072522	0	PROL1	protein_coding	+
ENSG00000253787	0.790553	0	1.64699	Inf	Inf	0.308403	1	0	0	0	0	0	0	0	0	0	0	0	0	0	0	0	0	0.365896	0	0	0	0	0	0	0	0	RP11-404L6.2	protein_coding	+
ENSG00000177558	0.259405	0	0.540428	Inf	Inf	0.176977	1	0	0	0	0	0	0	0	0	0	0	0	0	0	0.060761	0	0.040112	0	0	0	0	0	0	0	0	0	FAM187B	protein_coding	-
ENSG00000141977	1.40819	0	2.93374	Inf	Inf	0.0197283	0.493928	0	0	0	0	0	0	0	0	0	0	0	0	0	0	0	0	0	0.536317	0.157832	0	0	0.057978	0	0	0	CIB3	protein_coding	-
ENSG00000185594	0.734645	0	1.53051	Inf	Inf	0.01655	0.439291	0	0	0	0	0	0	0	0	0	0	0	0	0	0	0	0.0633851	0	0	0.0666024	0	0.0335457	0	0	0	0	SPATA8	protein_coding	+
ENSG00000172381	0.351357	0	0.731994	Inf	Inf	0.452427	1	0	0	0	0	0	0	0	0	0	0	0	0	0	0	0	0	0.067912	0	0	0	0	0	0	0	0	OR6Q1	protein_coding	+
ENSG00000169340	0.530771	0	1.10577	Inf	Inf	0.0529102	0.857709	0	0	0	0	0	0	0	0	0	0	0	0	0	0.0216738	0	0	0	0	0	0.024768	0.0227389	0	0	0	0	PDILT	protein_coding	-
ENSG00000197658	0.428076	0	0.891825	Inf	Inf	0.192187	1	0	0	0	0	0	0	0	0	0	0	0	0	0	0	0	0	0	0	0.0384088	0	0	0	0.0113051	0	0	SLC22A24	protein_coding	-
ENSG00000197651	0.351357	0	0.731994	Inf	Inf	0.452427	1	0	0	0	0	0	0	0	0	0	0	0	0	0	0	0	0	0.0229886	0	0	0	0	0	0	0	0	CCER1	protein_coding	-
ENSG00000102195	0.329934	0	0.687362	Inf	Inf	0.141969	1	0	0	0	0	0	0	0	0	0	0	0	0	0	0	0.031875	0	0	0.028386	0	0	0	0	0	0	0	GPR50	protein_coding	+
ENSG00000183304	0.263518	0	0.548995	Inf	Inf	0.518455	1	0	0	0	0	0	0	0	0	0	0	0	0	0	0	0	0	0.0275347	0	0	0	0	0	0	0	0	FAM9A	protein_coding	-
ENSG00000125816	0.111829	0	0.232977	Inf	Inf	0.492212	1	0	0	0	0	0	0	0	0	0	0	0	0	0	0	0	0.021221	0	0	0	0	0	0	0	0	0	NKX2-4	protein_coding	-
ENSG00000269074	0.0883453	0	0.184053	Inf	Inf	0.708252	1	0	0	0	0	0	0	0	0	0	0	0	0	0	0	0	0	0	0.079445	0.095441	0	0	0	0	0	0	AC099344.1	protein_coding	+
ENSG00000138892	1.14541	0	2.38626	Inf	Inf	0.070607	0.978081	0	0	0	0	0	0	0	0	0	0	0	0	0	0.0273533	0	0	0.0560686	0	0.0126971	0	0	0	0	0	0	TTLL8	protein_coding	-
ENSG00000101200	0.203728	0	0.424433	Inf	Inf	0.418818	1	0	0	0	0	0	0	0	0	0	0	0	0	0	0	0.100467	0	0	0	0	0	0	0	0	0	0	AVP	protein_coding	-
ENSG00000159398	21.6059	0	45.0124	Inf	Inf	6.46647e-10	2.44764e-07	0	0	0	0	0	0	0	0	0	0	0	0	0	0.0192888	0.189539	0.0135839	0	0.0345691	0.446597	0.233095	0.36273	0	0.565601	0.0494498	0.132554	CES5A	protein_coding	-
ENSG00000170777	0.251138	0	0.523204	Inf	Inf	0.240652	1	0	0	0	0	0	0	0	0	0	0	0	0	0	0	0	0	0	0.0158365	0	0.00551763	0	0	0	0	0	TPD52L3	protein_coding	+
ENSG00000267909	0.96296	0	2.00617	Inf	Inf	0.0582472	0.901235	0	0	0	0	0	0	0	0	0	0	0	0	0	0	0	0.00045	0	0	0	0	0.096891	0	0	0	0.035796	CCDC177	protein_coding	-
ENSG00000101951	0.0953954	0	0.19874	Inf	Inf	0.591996	1	0	0	0	0	0	0	0	0	0	0	0	0	0	0	0	0	0	0	0	0	0	0.0133199	0	0	0	PAGE4	protein_coding	+
ENSG00000198250	1.96221	0	4.08794	Inf	Inf	0.0109182	0.331153	0	0	0	0	0	0	0	0	0	0	0	0	0	0	0	0.0153304	0	0	0.0630304	0.072785	0	0	0	0	0.0183752	ANTXRL	protein_coding	+
ENSG00000182271	0.127194	0	0.264987	Inf	Inf	0.467837	1	0	0	0	0	0	0	0	0	0	0	0	0	0	0	0	0	0	0	0	0	0	0.042303	0	0	0	TMIGD1	protein_coding	-
ENSG00000225781	0.172595	0	0.359573	Inf	Inf	0.352589	1	0	0	0	0	0	0	0	0	0	0	0	0	0	0	0	0.045114	0	0	0	0	0	0	0	0.018941	0	OR6V1	protein_coding	+
ENSG00000179407	0.147577	0	0.307451	Inf	Inf	0.439851	1	0	0	0	0	0	0	0	0	0	0	0	0	0	0.0195382	0	0	0	0	0	0	0	0	0	0	0	DNAJB8	protein_coding	-
ENSG00000203933	1.01806	0	2.12095	Inf	Inf	0.0523732	0.853844	0	0	0	0	0	0	0	0	0	0	0	0	0	0	0	0	0	0	0	0	0.080801	0	0	0	0.176841	CXorf66	protein_coding	-
ENSG00000146809	0.375347	0	0.781972	Inf	Inf	0.169808	1	0	0	0	0	0	0	0	0	0	0	0	0	0	0	0	0.014365	0.0132847	0	0	0	0	0	0	0	0	ASB15	protein_coding	+
ENSG00000204688	0.351357	0	0.731994	Inf	Inf	0.452427	1	0	0	0	0	0	0	0	0	0	0	0	0	0	0	0	0	0.0200331	0	0	0	0	0	0	0	0	OR2H1	protein_coding	+
ENSG00000138684	0.821338	0	1.71112	Inf	Inf	0.0597662	0.911124	0	0	0	0	0	0	0	0	0	0	0	0	0	0	0	0	0	0.088341	0.24568	0	0	0.077505	0	0	0	IL21	protein_coding	-
ENSG00000144285	1.17249	0	2.4427	Inf	Inf	0.0368989	0.707538	0	0	0	0	0	0	0	0	0	0	0	0	0	0.0158548	0	0	0.0165688	0	0	0	0	0	0.00656677	0	0	SCN1A	protein_coding	-
ENSG00000184276	0.170381	0	0.354961	Inf	Inf	0.497475	1	0	0	0	0	0	0	0	0	0	0	0	0	0	0	0	0	0	0	0.0602742	0	0	0	0	0	0	DEFB108B	protein_coding	+
ENSG00000269084	0.0838716	0	0.174732	Inf	Inf	0.612507	1	0	0	0	0	0	0	0	0	0	0	0	0	0	0	0	0.311289	0	0	0	0	0	0	0	0	0	AC009977.1	protein_coding	-
ENSG00000214513	0.636444	0	1.32593	Inf	Inf	0.094784	1	0	0	0	0	0	0	0	0	0	0	0	0	0	0	0	0	0	0	0	0	0.014056	0.075589	0	0	0	NOTO	protein_coding	+
ENSG00000260548	0.0873133	0	0.181903	Inf	Inf	0.709539	1	0	0	0	0	0	0	0	0	0	0	0	0	0	0	0	0	0	0	0	0	0	0	0.052304	0	0	RP6-24A23.6	protein_coding	-
ENSG00000256797	0.295153	0	0.614902	Inf	Inf	0.287345	1	0	0	0	0	0	0	0	0	0	0	0	0	0	0.196829	0	0	0	0	0	0	0	0	0	0	0	KLRF2	protein_coding	+
ENSG00000213931	0.812057	0	1.69179	Inf	Inf	0.250788	1	0	0	0	0	0	0	0	0	0	0	0	0	0	0	0	0	0	0	0	0.192249	0	0	0	0	0	HBE1	protein_coding	-
ENSG00000213934	4.04014	0	8.41697	Inf	Inf	0.00458245	0.18058	0	0	0	0	0	0	0	0	0	0	0	0	0	0	0	0	0	0	0	0.069767	0.423889	0	0.164553	0.90389	0	HBG1	protein_coding	-
ENSG00000234829	0.0737883	0	0.153726	Inf	Inf	0.727606	1	0	0	0	0	0	0	0	0	0	0	0	0	0	0.029068	0	0	0	0	0	0	0	0	0	0	0	IFNA17	protein_coding	-
ENSG00000267988	0.0559144	0	0.116488	Inf	Inf	0.755538	1	0	0	0	0	0	0	0	0	0	0	0	0	0	0	0	0.045462	0	0	0	0	0	0	0	0	0	AC096582.1	protein_coding	-
ENSG00000168787	0.126206	0	0.26293	Inf	Inf	0.469312	1	0	0	0	0	0	0	0	0	0	0	0	0	0	0	0	0	0	0.047293	0	0	0	0	0	0	0	OR12D2	protein_coding	+
ENSG00000196778	0.147577	0	0.307451	Inf	Inf	0.439851	1	0	0	0	0	0	0	0	0	0	0	0	0	0	0.068205	0	0	0	0	0	0	0	0	0	0	0	OR52K1	protein_coding	+
ENSG00000203870	0.337958	0	0.70408	Inf	Inf	0.120081	1	0	0	0	0	0	0	0	0	0	0	0	0	0	0	0	0	0	0.0453604	0	0	0	0	0	0	0.0518343	SMIM9	protein_coding	-
ENSG00000109851	0.170225	0	0.354635	Inf	Inf	0.413411	1	0	0	0	0	0	0	0	0	0	0	0	0	0	0	0	0	0	0	0	0	0.0272783	0	0	0	0	DBX1	protein_coding	-
ENSG00000204033	0.52388	0	1.09142	Inf	Inf	0.247926	1	0	0	0	0	0	0	0	0	0	0	0	0	0	0	0	0	0	0	0	0	0	0	0.0558531	0	0	LRIT2	protein_coding	-
ENSG00000184330	0.252412	0	0.525859	Inf	Inf	0.276257	1	0	0	0	0	0	0	0	0	0	0	0	0	0	0	0	0	0	0.0197469	0	0	0	0	0	0	0	S100A7A	protein_coding	+
ENSG00000229086	0.0953954	0	0.19874	Inf	Inf	0.591996	1	0	0	0	0	0	0	0	0	0	0	0	0	0	0	0	0	0	0	0	0	0	0.056403	0	0	0	C21orf54	protein_coding	-
ENSG00000188155	0.174627	0	0.363805	Inf	Inf	0.40875	1	0	0	0	0	0	0	0	0	0	0	0	0	0	0	0	0	0	0	0	0	0	0	0.043408	0	0	KRTAP10-6	protein_coding	-
ENSG00000244057	0.0631031	0	0.131465	Inf	Inf	0.743679	1	0	0	0	0	0	0	0	0	0	0	0	0	0	0	0	0	0	0.065372	0	0	0	0	0	0	0	LCE3C	protein_coding	+
ENSG00000221826	0.169402	0	0.35292	Inf	Inf	0.414299	1	0	0	0	0	0	0	0	0	0	0	0	0	0	0	0	0	0	0	0	0	0	0	0	0	0.0166651	PSG3	protein_coding	-
ENSG00000135355	0.189309	0	0.394394	Inf	Inf	0.311486	1	0	0	0	0	0	0	0	0	0	0	0	0	0	0	0	0	0	0.043907	0	0	0	0	0	0	0	GJA10	protein_coding	+
ENSG00000177684	0.65485	0	1.36427	Inf	Inf	0.223926	1	0	0	0	0	0	0	0	0	0	0	0	0	0	0	0	0	0	0	0	0	0	0	0.859372	0	0	DEFB114	protein_coding	-
ENSG00000206102	0.0567938	0	0.11832	Inf	Inf	0.912293	1	0	0	0	0	0	0	0	0	0	0	0	0	0	0	0	0	0	0	0.004201	0	0	0	0	0	0	KRTAP19-8	protein_coding	-
ENSG00000236980	0.0953954	0	0.19874	Inf	Inf	0.591996	1	0	0	0	0	0	0	0	0	0	0	0	0	0	0	0	0	0	0	0	0	0	0.0411234	0	0	0	C3orf84	protein_coding	-
ENSG00000178804	0.0838716	0	0.174732	Inf	Inf	0.612507	1	0	0	0	0	0	0	0	0	0	0	0	0	0	0	0	0.022521	0	0	0	0	0	0	0	0	0	H1FOO	protein_coding	+
ENSG00000188408	0.231448	0	0.482184	Inf	Inf	0.221602	1	0	0	0	0	0	0	0	0	0	0	0	0	0	0.0585667	0	0.0243777	0	0	0	0	0	0	0	0	0	MAGEB5	protein_coding	+
ENSG00000169214	0.147577	0	0.307451	Inf	Inf	0.439851	1	0	0	0	0	0	0	0	0	0	0	0	0	0	0.063027	0	0	0	0	0	0	0	0	0	0	0	OR6F1	protein_coding	-
ENSG00000177300	0.147577	0	0.307451	Inf	Inf	0.439851	1	0	0	0	0	0	0	0	0	0	0	0	0	0	0.020872	0	0	0	0	0	0	0	0	0	0	0	CLDN22	protein_coding	-
ENSG00000272162	0.0851125	0	0.177318	Inf	Inf	0.712323	1	0	0	0	0	0	0	0	0	0	0	0	0	0	0	0	0	0	0	0	0	0.009002	0	0	0	0	RP11-637O19.3	protein_coding	+
ENSG00000203795	0.435229	0	0.906726	Inf	Inf	0.22414	1	0	0	0	0	0	0	0	0	0	0	0	0	0	0	0	0.05424	0.099715	0	0	0	0	0	0	0	0	FAM24A	protein_coding	+
ENSG00000269506	0.0851125	0	0.177318	Inf	Inf	0.712323	1	0	0	0	0	0	0	0	0	0	0	0	0	0	0	0	0	0	0	0	0	0.129462	0	0	0	0	AC110792.1	protein_coding	+
ENSG00000262628	0.380594	0	0.792904	Inf	Inf	0.080429	1	0	0	0	0	0	0	0	0	0	0	0	0	0	0	0	0	0	0.059176	0	0	0	0.110275	0	0	0	OR1D5	protein_coding	-
ENSG00000185069	0.351357	0	0.731994	Inf	Inf	0.452427	1	0	0	0	0	0	0	0	0	0	0	0	0	0	0	0	0	0.029281	0	0	0	0	0	0	0	0	KRT76	protein_coding	-
ENSG00000160994	0.0953954	0	0.19874	Inf	Inf	0.591996	1	0	0	0	0	0	0	0	0	0	0	0	0	0	0	0	0	0	0	0	0	0	0.018012	0	0	0	CCDC105	protein_coding	+
ENSG00000123307	0.174627	0	0.363805	Inf	Inf	0.40875	1	0	0	0	0	0	0	0	0	0	0	0	0	0	0	0	0	0	0	0	0	0	0	0.014949	0	0	NEUROD4	protein_coding	+
ENSG00000214556	0.634811	0	1.32252	Inf	Inf	0.0302779	0.631789	0	0	0	0	0	0	0	0	0	0	0	0	0	0.156947	0	0	0	0	0.073179	0	0	0	0	0.121546	0	C17orf98	protein_coding	-
ENSG00000176988	0.174627	0	0.363805	Inf	Inf	0.40875	1	0	0	0	0	0	0	0	0	0	0	0	0	0	0	0	0	0	0	0	0	0	0	0.0465199	0	0	FMR1NB	protein_coding	+
ENSG00000268553	0.0567938	0	0.11832	Inf	Inf	0.912293	1	0	0	0	0	0	0	0	0	0	0	0	0	0	0	0	0	0	0	0.081177	0	0	0	0	0	0	AC027309.1	protein_coding	-
ENSG00000273303	0.254103	0	0.52938	Inf	Inf	0.33612	1	0	0	0	0	0	0	0	0	0	0	0	0	0	0	0	0	0	0	0	0	0	0	0	0	0.170149	RP11-944L7.5	protein_coding	+
ENSG00000258729	1.16973	0	2.43695	Inf	Inf	0.0235323	0.546704	0	0	0	0	0	0	0	0	0	0	0	0	0	0.055534	0	0	0	0	0	0.033595	0	0	0.134956	0	0	DKFZP434O1614	protein_coding	-
ENSG00000177462	0.0631031	0	0.131465	Inf	Inf	0.743679	1	0	0	0	0	0	0	0	0	0	0	0	0	0	0	0	0	0	0.028198	0	0	0	0	0	0	0	OR2T8	protein_coding	+
ENSG00000112115	0.13097	0	0.272854	Inf	Inf	0.54027	1	0	0	0	0	0	0	0	0	0	0	0	0	0	0	0	0	0	0	0	0	0	0	0.020907	0	0	IL17A	protein_coding	+
ENSG00000182793	0.0873133	0	0.181903	Inf	Inf	0.709539	1	0	0	0	0	0	0	0	0	0	0	0	0	0	0	0	0	0	0	0	0	0	0	0.0247875	0	0	GSTA5	protein_coding	-
ENSG00000268797	0.397556	0	0.828242	Inf	Inf	0.330305	1	0	0	0	0	0	0	0	0	0	0	0	0	0	0	0	0	0	0	0.198424	0	0	0	0	0	0	CTC-490E21.12	protein_coding	+
ENSG00000253976	0.170225	0	0.354635	Inf	Inf	0.413411	1	0	0	0	0	0	0	0	0	0	0	0	0	0	0	0	0	0	0	0	0	0.053215	0	0	0	0	RP11-386G21.1	protein_coding	-
ENSG00000179817	0.338803	0	0.705841	Inf	Inf	0.295856	1	0	0	0	0	0	0	0	0	0	0	0	0	0	0	0	0	0	0	0	0	0	0	0	0	0.080464	MRGPRX4	protein_coding	+
ENSG00000255482	0.182299	0	0.379789	Inf	Inf	0.494036	1	0	0	0	0	0	0	0	0	0	0	0	0	0	0	0	0	0	0	0	0	0	0	0	0.115175	0	RP11-315O6.2	protein_coding	+
ENSG00000229972	0.0607663	0	0.126596	Inf	Inf	0.912312	1	0	0	0	0	0	0	0	0	0	0	0	0	0	0	0	0	0	0	0	0	0	0	0	0.00823218	0	IQCF3	protein_coding	+
ENSG00000128802	272.431	0	567.564	Inf	Inf	6.44586e-14	6.38511e-11	0	0	0	0	0	0	0	0	0	0	0	0	0	0.055989	0.173009	1.55814	0.172274	0.796329	5.48462	8.32838	8.54364	0.017829	3.11387	2.58337	11.5259	GDF2	protein_coding	-
ENSG00000171478	0.13097	0	0.272854	Inf	Inf	0.54027	1	0	0	0	0	0	0	0	0	0	0	0	0	0	0	0	0	0	0	0	0	0	0	0.065951	0	0	SPACA5B	protein_coding	+
ENSG00000153498	0.170225	0	0.354635	Inf	Inf	0.413411	1	0	0	0	0	0	0	0	0	0	0	0	0	0	0	0	0	0	0	0	0	0.041236	0	0	0	0	SPACA7	protein_coding	+
ENSG00000268085	0.0425562	0	0.0886588	Inf	Inf	0.912225	1	0	0	0	0	0	0	0	0	0	0	0	0	0	0	0	0	0	0	0	0	0.056925	0	0	0	0	AC051642.1	protein_coding	-
ENSG00000214414	0.364598	0	0.759578	Inf	Inf	0.358054	1	0	0	0	0	0	0	0	0	0	0	0	0	0	0	0	0	0	0	0	0	0	0	0	0.084209	0	TRIM77	protein_coding	+
ENSG00000256892	0.0878393	0	0.182998	Inf	Inf	0.912439	1	0	0	0	0	0	0	0	0	0	0	0	0	0	0	0	0	0.006531	0	0	0	0	0	0	0	0	MTRNR2L7	protein_coding	-
ENSG00000227729	1.28326	0	2.67347	Inf	Inf	0.00258265	0.121455	0	0	0	0	0	0	0	0	0	0	0	0	0	0	0	0	0	0	0.05673	0.081432	0.0525231	0	0.098406	0	0	RD3L	protein_coding	-
ENSG00000184155	1.29125	0	2.69011	Inf	Inf	0.0381867	0.720173	0	0	0	0	0	0	0	0	0	0	0	0	0	0	0	0	0	0	0.125959	0.159982	0	0	0.026062	0	0	OR10J5	protein_coding	-
ENSG00000174948	0.126206	0	0.26293	Inf	Inf	0.469312	1	0	0	0	0	0	0	0	0	0	0	0	0	0	0	0	0	0	0.023198	0	0	0	0	0	0	0	GPR149	protein_coding	-
ENSG00000259009	0.249864	0	0.520549	Inf	Inf	0.433671	1	0	0	0	0	0	0	0	0	0	0	0	0	0	0	0	0	0	0	0	0.057464	0	0	0	0	0	TPRX2P	protein_coding	+
ENSG00000268485	0.406984	0	0.847884	Inf	Inf	0.17622	1	0	0	0	0	0	0	0	0	0	0	0	0	0	0	0	0	0	0.020404	0	0.042349	0	0	0	0	0	AC104841.2	protein_coding	+
ENSG00000187461	0.607663	0	1.26596	Inf	Inf	0.282634	1	0	0	0	0	0	0	0	0	0	0	0	0	0	0	0	0	0	0	0	0	0	0	0	0.123362	0	AL583828.1	protein_coding	-
ENSG00000071203	0.0559144	0	0.116488	Inf	Inf	0.755538	1	0	0	0	0	0	0	0	0	0	0	0	0	0	0	0	0.0120806	0	0	0	0	0	0	0	0	0	MS4A12	protein_coding	+
ENSG00000187003	0.111829	0	0.232977	Inf	Inf	0.492212	1	0	0	0	0	0	0	0	0	0	0	0	0	0	0	0	0.032808	0	0	0	0	0	0	0	0	0	ACTL7A	protein_coding	+
ENSG00000253903	0.124932	0	0.260275	Inf	Inf	0.66942	1	0	0	0	0	0	0	0	0	0	0	0	0	0	0	0	0	0	0	0	0.087003	0	0	0	0	0	RP11-521M14.2	protein_coding	+
ENSG00000269064	0.0368941	0	0.0768628	Inf	Inf	0.912198	1	0	0	0	0	0	0	0	0	0	0	0	0	0	0.046785	0	0	0	0	0	0	0	0	0	0	0	AL160286.1	protein_coding	-
ENSG00000121446	3.93658	0	8.2012	Inf	Inf	0.00218427	0.107158	0	0	0	0	0	0	0	0	0	0	0	0	0	0	0	0	0	0	0.0177305	0.00593261	0.00903289	0	0.0163956	0.00696343	0.0870342	RGSL1	protein_coding	+
ENSG00000269182	0.0317985	0	0.0662468	Inf	Inf	0.912173	1	0	0	0	0	0	0	0	0	0	0	0	0	0	0	0	0	0	0	0	0	0	0.273297	0	0	0	AC010760.1	protein_coding	+
ENSG00000196266	0.174627	0	0.363805	Inf	Inf	0.40875	1	0	0	0	0	0	0	0	0	0	0	0	0	0	0	0	0	0	0	0	0	0	0	0.051678	0	0	OR10J3	protein_coding	-
ENSG00000046774	0.203728	0	0.424433	Inf	Inf	0.418818	1	0	0	0	0	0	0	0	0	0	0	0	0	0	0	0.027357	0	0	0	0	0	0	0	0	0	0	MAGEC2	protein_coding	-
ENSG00000167194	0.0317985	0	0.0662468	Inf	Inf	0.912173	1	0	0	0	0	0	0	0	0	0	0	0	0	0	0	0	0	0	0	0	0	0	0.0112235	0	0	0	C16orf92	protein_coding	+
ENSG00000171402	1.17423	0	2.4463	Inf	Inf	0.00259687	0.12156	0	0	0	0	0	0	0	0	0	0	0	0	0	0	0.156991	0	0.132607	0	0	0	0.137744	0	0.147761	0	0	XAGE3	protein_coding	-
ENSG00000268716	0.0315515	0	0.0657324	Inf	Inf	0.912172	1	0	0	0	0	0	0	0	0	0	0	0	0	0	0	0	0	0	0.186465	0	0	0	0	0	0	0	AC055736.1	protein_coding	+
ENSG00000205944	0.126206	0	0.26293	Inf	Inf	0.469312	1	0	0	0	0	0	0	0	0	0	0	0	0	0	0	0	0	0	0.0128478	0	0	0	0	0	0	0	DAZ2	protein_coding	+
ENSG00000203909	0.0946546	0	0.197197	Inf	Inf	0.59325	1	0	0	0	0	0	0	0	0	0	0	0	0	0	0	0	0	0	0.060384	0	0	0	0	0	0	0	DPPA5	protein_coding	-
ENSG00000198178	3.90957	0	8.14493	Inf	Inf	3.78977e-05	0.00421099	0	0	0	0	0	0	0	0	0	0	0	0	0	0.0927679	0	0.0458282	0	0.0714923	0.0628661	0.0363455	0.254793	0	0.25369	0	0	CLEC4C	protein_coding	-
ENSG00000182170	0.0873133	0	0.181903	Inf	Inf	0.709539	1	0	0	0	0	0	0	0	0	0	0	0	0	0	0	0	0	0	0	0	0	0	0	0.024636	0	0	MRGPRG	protein_coding	-
ENSG00000215372	0.252412	0	0.525859	Inf	Inf	0.276257	1	0	0	0	0	0	0	0	0	0	0	0	0	0	0	0	0	0	0.030344	0	0	0	0	0	0	0	ZNF705G	protein_coding	-
ENSG00000129864	0.110682	0	0.230588	Inf	Inf	0.567864	1	0	0	0	0	0	0	0	0	0	0	0	0	0	0.072631	0	0	0	0	0	0	0	0	0	0	0	VCY	protein_coding	-
ENSG00000204511	0.577762	0	1.20367	Inf	Inf	0.0232038	0.542663	0	0	0	0	0	0	0	0	0	0	0	0	0	0	0	0.06606	0	0.044758	0.0193	0	0.050555	0	0	0	0	MCCD1	protein_coding	+
ENSG00000177324	0.111829	0	0.232977	Inf	Inf	0.492212	1	0	0	0	0	0	0	0	0	0	0	0	0	0	0	0	0.0101961	0	0	0	0	0	0	0	0	0	BEND2	protein_coding	-
ENSG00000235645	0.263518	0	0.548995	Inf	Inf	0.518455	1	0	0	0	0	0	0	0	0	0	0	0	0	0	0	0	0	0.07521	0	0	0	0	0	0	0	0	RP11-242G20.1	protein_coding	+
ENSG00000215131	1.77041	0	3.68835	Inf	Inf	0.0216853	0.522028	0	0	0	0	0	0	0	0	0	0	0	0	0	0	0	0	0.15257	0	0.268221	0	0	0.0624456	0	0	0	C16orf90	protein_coding	-
ENSG00000204510	1.05478	0	2.19746	Inf	Inf	0.0853187	1	0	0	0	0	0	0	0	0	0	0	0	0	0	0	0	0.029126	0	0.21472	0	0	0	0	0	0	0	PRAMEF7	protein_coding	+
ENSG00000186367	0.218283	0	0.454757	Inf	Inf	0.366849	1	0	0	0	0	0	0	0	0	0	0	0	0	0	0	0	0	0	0	0	0	0	0	0.0267703	0	0	KIAA1024L	protein_coding	+
ENSG00000102794	1.6121	0	3.35854	Inf	Inf	0.000149153	0.0129073	0	0	0	0	0	0	0	0	0	0	0	0	0	0	0.0482177	0.0218151	0	0.0509635	0	0	0	0.0153748	0.037346	0.0547664	0.0265071	IRG1	protein_coding	+
ENSG00000180909	0.0317985	0	0.0662468	Inf	Inf	0.912173	1	0	0	0	0	0	0	0	0	0	0	0	0	0	0	0	0	0	0	0	0	0	0.014366	0	0	0	OR52B1P	protein_coding	-
ENSG00000175646	0.0315515	0	0.0657324	Inf	Inf	0.912172	1	0	0	0	0	0	0	0	0	0	0	0	0	0	0	0	0	0	0.014952	0	0	0	0	0	0	0	PRM1	protein_coding	-
ENSG00000214788	0.126206	0	0.26293	Inf	Inf	0.469312	1	0	0	0	0	0	0	0	0	0	0	0	0	0	0	0	0	0	0.149576	0	0	0	0	0	0	0	OOSP1	protein_coding	+
ENSG00000204414	0.0838716	0	0.174732	Inf	Inf	0.612507	1	0	0	0	0	0	0	0	0	0	0	0	0	0	0	0	0.0130696	0	0	0	0	0	0	0	0	0	CSHL1	protein_coding	-
ENSG00000165583	0.126206	0	0.26293	Inf	Inf	0.469312	1	0	0	0	0	0	0	0	0	0	0	0	0	0	0	0	0	0	0.0315382	0	0	0	0	0	0	0	SSX5	protein_coding	-
ENSG00000205359	0.700989	0	1.46039	Inf	Inf	0.195555	1	0	0	0	0	0	0	0	0	0	0	0	0	0	0.110974	0	0	0	0	0	0	0	0	0	0	0	SLCO6A1	protein_coding	-
ENSG00000255251	0.174627	0	0.363805	Inf	Inf	0.40875	1	0	0	0	0	0	0	0	0	0	0	0	0	0	0	0	0	0	0	0	0	0	0	0.037236	0	0	PRR23D1	protein_coding	+
ENSG00000259060	0.110682	0	0.230588	Inf	Inf	0.567864	1	0	0	0	0	0	0	0	0	0	0	0	0	0	0.0162975	0	0	0	0	0	0	0	0	0	0	0	RNASE11	protein_coding	-
ENSG00000176495	0.111829	0	0.232977	Inf	Inf	0.492212	1	0	0	0	0	0	0	0	0	0	0	0	0	0	0	0	0.045798	0	0	0	0	0	0	0	0	0	OR5AN1	protein_coding	+
ENSG00000118434	0.0838716	0	0.174732	Inf	Inf	0.612507	1	0	0	0	0	0	0	0	0	0	0	0	0	0	0	0	0.0208764	0	0	0	0	0	0	0	0	0	SPACA1	protein_coding	+
ENSG00000187821	0.314241	0	0.654669	Inf	Inf	0.148587	1	0	0	0	0	0	0	0	0	0	0	0	0	0	0	0	0	0	0.0655737	0	0.0212962	0	0	0	0	0	HELT	protein_coding	+
ENSG00000140506	1.16753	0	2.43236	Inf	Inf	0.00188414	0.0955556	0	0	0	0	0	0	0	0	0	0	0	0	0	0	0	0.0231221	0	0	0.0261633	0.0137226	0	0	0	0	0.021847	LMAN1L	protein_coding	+
ENSG00000105392	3.40569	0	7.09518	Inf	Inf	0.000291537	0.0222875	0	0	0	0	0	0	0	0	0	0	0	0	0	0	0	0	0	0	0.054011	0.0267419	0	0	0.0420492	0	0.0352665	CRX	protein_coding	+
ENSG00000214360	0.375385	0	0.782052	Inf	Inf	0.0933421	1	0	0	0	0	0	0	0	0	0	0	0	0	0	0	0.056978	0	0	0	0	0	0	0.114445	0	0	0	EFCAB9	protein_coding	+
ENSG00000164900	0.94306	0	1.96471	Inf	Inf	0.00571374	0.210242	0	0	0	0	0	0	0	0	0	0	0	0	0	0.048546	0	0	0.0236639	0	0	0	0	0.118878	0.0402812	0	0	GBX1	protein_coding	-
ENSG00000205883	0.171584	0	0.357467	Inf	Inf	0.310568	1	0	0	0	0	0	0	0	0	0	0	0	0	0	0	0	0.249992	0	0	0	0	0	0.050563	0	0	0	DEFB135	protein_coding	+
ENSG00000203972	0.489115	0	1.01899	Inf	Inf	0.0933222	1	0	0	0	0	0	0	0	0	0	0	0	0	0	0	0	0	0	0	0.0469648	0	0	0	0.0788606	0	0	GLYATL3	protein_coding	+
ENSG00000250173	0.13097	0	0.272854	Inf	Inf	0.54027	1	0	0	0	0	0	0	0	0	0	0	0	0	0	0	0	0	0	0	0	0	0	0	0.095561	0	0	RP11-661C8.3	protein_coding	+
ENSG00000182645	0.249864	0	0.520549	Inf	Inf	0.433671	1	0	0	0	0	0	0	0	0	0	0	0	0	0	0	0	0	0	0	0	0.0317236	0	0	0	0	0	CCDC172	protein_coding	+
ENSG00000163217	25.3894	0	52.8947	Inf	Inf	9.04004e-08	2.15834e-05	0	0	0	0	0	0	0	0	0	0	0	0	0	0	0	0.113158	0	0.132079	0.149281	1.23318	1.14101	0	0.384327	0.508533	1.04368	BMP10	protein_coding	-
ENSG00000224730	0.437225	0	0.910885	Inf	Inf	0.0914954	1	0	0	0	0	0	0	0	0	0	0	0	0	0	0	0	0	0	0	0	0	0.093417	0	0	0.083682	0.048663	AC009892.10	protein_coding	-
ENSG00000120289	0.480223	0	1.00046	Inf	Inf	0.257896	1	0	0	0	0	0	0	0	0	0	0	0	0	0	0	0	0	0	0	0	0	0	0	0.071182	0	0	MAGEB4	protein_coding	+
ENSG00000268788	0.0940175	0	0.19587	Inf	Inf	0.701396	1	0	0	0	0	0	0	0	0	0	0	0	0	0	0	0	0	0	0.029076	0	0.020896	0	0	0	0	0	AC110615.1	protein_coding	+
ENSG00000272897	1.06993	0	2.22902	Inf	Inf	0.160918	1	0	0	0	0	0	0	0	0	0	0	0	0	0	0.583611	0	0	0	0	0	0	0	0	0	0	0	RP1-309K20.6	protein_coding	-
ENSG00000214782	0.407455	0	0.848865	Inf	Inf	0.305627	1	0	0	0	0	0	0	0	0	0	0	0	0	0	0	0.0864252	0	0	0	0	0	0	0	0	0	0	MS4A18	protein_coding	+
ENSG00000237787	0.263518	0	0.548995	Inf	Inf	0.518455	1	0	0	0	0	0	0	0	0	0	0	0	0	0	0	0	0	0.090443	0	0	0	0	0	0	0	0	C3orf79	protein_coding	+
ENSG00000186803	0.0737883	0	0.153726	Inf	Inf	0.727606	1	0	0	0	0	0	0	0	0	0	0	0	0	0	0.037353	0	0	0	0	0	0	0	0	0	0	0	IFNA10	protein_coding	-
ENSG00000197454	0.258259	0	0.53804	Inf	Inf	0.304487	1	0	0	0	0	0	0	0	0	0	0	0	0	0	0.130348	0	0	0	0	0	0	0	0	0	0	0	OR2L5	protein_coding	+
ENSG00000147183	0.203728	0	0.424433	Inf	Inf	0.418818	1	0	0	0	0	0	0	0	0	0	0	0	0	0	0	0.032648	0	0	0	0	0	0	0	0	0	0	CPXCR1	protein_coding	+
ENSG00000212935	0.525984	0	1.0958	Inf	Inf	0.152463	1	0	0	0	0	0	0	0	0	0	0	0	0	0	0	0	0	0.076006	0	0	0	0	0	0.047175	0	0	KRTAP10-3	protein_coding	-
ENSG00000243073	0.356523	0	0.742757	Inf	Inf	0.324765	1	0	0	0	0	0	0	0	0	0	0	0	0	0	0	0.055745	0	0	0	0	0	0	0	0	0	0	PRAMEF4	protein_coding	-
ENSG00000173976	1.04494	0	2.17696	Inf	Inf	0.103704	1	0	0	0	0	0	0	0	0	0	0	0	0	0	0	0	0	0.065967	0	0	0	0	0.042647	0	0	0	RAX2	protein_coding	-
ENSG00000204671	0.48613	0	1.01277	Inf	Inf	0.313486	1	0	0	0	0	0	0	0	0	0	0	0	0	0	0	0	0	0	0	0	0	0	0	0	0.175851	0	IL31	protein_coding	-
ENSG00000269223	0.0423504	0	0.0882301	Inf	Inf	0.912224	1	0	0	0	0	0	0	0	0	0	0	0	0	0	0	0	0	0	0	0	0	0	0	0	0	0.02875	AL158091.1	protein_coding	-
ENSG00000099399	15.687	0	32.6813	Inf	Inf	0.0525927	0.85583	0	0	0	0	0	0	0	0	0	0	0	0	0	0	2.99189	0	0	0	0	0	0	0	0	0	0	MAGEB2	protein_coding	+
ENSG00000223601	0.907183	0	1.88996	Inf	Inf	0.0649755	0.941108	0	0	0	0	0	0	0	0	0	0	0	0	0	0	0.102962	0	0	0	0	0.08785	0	0	0	0	0	EBLN1	protein_coding	-
ENSG00000203757	0.127669	0	0.265976	Inf	Inf	0.544459	1	0	0	0	0	0	0	0	0	0	0	0	0	0	0	0	0	0	0	0	0	0.026503	0	0	0	0	OR6K3	protein_coding	-
ENSG00000170807	0.995835	0	2.07466	Inf	Inf	0.0028437	0.12929	0	0	0	0	0	0	0	0	0	0	0	0	0	0.0263429	0	0.0173901	0	0.0178815	0	0.0254091	0.0312866	0	0	0	0	LMOD2	protein_coding	+
ENSG00000176635	23.5452	0	49.0525	Inf	Inf	0.000167682	0.0141171	0	0	0	0	0	0	0	0	0	0	0	0	0	0	0.0192074	0	0	0	0.743108	1.07031	0.340684	0	0.0681529	0.0462497	0.112731	HORMAD2	protein_coding	+
ENSG00000102076	0.249864	0	0.520549	Inf	Inf	0.433671	1	0	0	0	0	0	0	0	0	0	0	0	0	0	0	0	0	0	0	0	0.044554	0	0	0	0	0	OPN1LW	protein_coding	+
ENSG00000239810	0.0436566	0	0.0909513	Inf	Inf	0.91223	1	0	0	0	0	0	0	0	0	0	0	0	0	0	0	0	0	0	0	0	0	0	0	0.021705	0	0	WI2-3308P17.2	protein_coding	-
ENSG00000242221	0.458387	0	0.954973	Inf	Inf	0.289638	1	0	0	0	0	0	0	0	0	0	0	0	0	0	0	0.0461801	0	0	0	0	0	0	0	0	0	0	PSG2	protein_coding	-
ENSG00000205858	0.243065	0	0.506385	Inf	Inf	0.431844	1	0	0	0	0	0	0	0	0	0	0	0	0	0	0	0	0	0	0	0	0	0	0	0	0.0573485	0	LRRC72	protein_coding	+
ENSG00000151615	0.113588	0	0.236641	Inf	Inf	0.680205	1	0	0	0	0	0	0	0	0	0	0	0	0	0	0	0	0	0	0	0.007141	0	0	0	0	0	0	POU4F2	protein_coding	+
ENSG00000269011	0.545636	0	1.13674	Inf	Inf	0.124457	1	0	0	0	0	0	0	0	0	0	0	0	0	0	0	0	0	0	0	0.062232	0	0	0	0.015959	0.004303	0	AL050303.1	protein_coding	-
ENSG00000228259	0.0635969	0	0.132494	Inf	Inf	0.742897	1	0	0	0	0	0	0	0	0	0	0	0	0	0	0	0	0	0	0	0	0	0	0.0268609	0	0	0	AC136604.1	protein_coding	+
ENSG00000205745	0.447315	0	0.931906	Inf	Inf	0.199346	1	0	0	0	0	0	0	0	0	0	0	0	0	0	0	0	0.126368	0	0	0	0	0	0	0	0	0	PP13004	protein_coding	+
ENSG00000231004	0.249864	0	0.520549	Inf	Inf	0.433671	1	0	0	0	0	0	0	0	0	0	0	0	0	0	0	0	0	0	0	0	0.233846	0	0	0	0	0	CECR9	processed_transcript	+
ENSG00000258892	0.110682	0	0.230588	Inf	Inf	0.567864	1	0	0	0	0	0	0	0	0	0	0	0	0	0	0.230398	0	0	0	0	0	0	0	0	0	0	0	RP11-193F5.1	processed_transcript	+
ENSG00000258584	0.0737883	0	0.153726	Inf	Inf	0.727606	1	0	0	0	0	0	0	0	0	0	0	0	0	0	0.0110135	0	0	0	0	0	0	0	0	0	0	0	FAM181A-AS1	processed_transcript	-
ENSG00000259923	1.8384	0	3.83001	Inf	Inf	0.00781983	0.265355	0	0	0	0	0	0	0	0	0	0	0	0	0	0	0	0	0.748754	0	0	0.387892	0.387022	0	0	0.181388	0	RP11-249C24.11	processed_transcript	+
ENSG00000270581	0.31233	0	0.650687	Inf	Inf	0.391049	1	0	0	0	0	0	0	0	0	0	0	0	0	0	0	0	0	0	0	0	0.153064	0	0	0	0	0	RP11-811P12.3	processed_transcript	-
ENSG00000205866	136.683	0	284.756	Inf	Inf	3.75895e-13	3.07027e-10	0	0	0	0	0	0	0	0	0	0	0	0	0	0	1.14793	1.68854	0.17058	0.956879	3.74552	1.83749	4.12013	0	3.64305	2.20195	11.3696	FAM99A	processed_transcript	+
ENSG00000263798	0.611193	0	1.27332	Inf	Inf	0.231113	1	0	0	0	0	0	0	0	0	0	0	0	0	0	0	0	0	0	0	0	0	0	0	0.338168	0	0	RP11-6N17.9	processed_transcript	+
ENSG00000255448	0.838716	0	1.74732	Inf	Inf	0.150852	1	0	0	0	0	0	0	0	0	0	0	0	0	0	0	0	0.513328	0	0	0	0	0	0	0	0	0	RP1-59M18.2	processed_transcript	-
ENSG00000272846	1.20791	0	2.51648	Inf	Inf	0.0125967	0.364717	0	0	0	0	0	0	0	0	0	0	0	0	0	0.370813	0	0	0	0	0	0	0	0	0.123785	0.299538	0	RP11-701H24.10	processed_transcript	+
ENSG00000237265	0.279002	0	0.581254	Inf	Inf	0.190848	1	0	0	0	0	0	0	0	0	0	0	0	0	0	0	0.0335325	0	0	0.0445315	0	0	0	0	0	0	0	RP11-402P6.9	processed_transcript	-
ENSG00000262880	2.42003	0	5.04174	Inf	Inf	0.00458021	0.18058	0	0	0	0	0	0	0	0	0	0	0	0	0	0	0.010557	0	0	0.047552	0.010146	0.084575	0.187858	0	0	0	0	RP11-104H15.7	processed_transcript	+
ENSG00000175699	0.0851125	0	0.177318	Inf	Inf	0.712323	1	0	0	0	0	0	0	0	0	0	0	0	0	0	0	0	0	0	0	0	0	0.00649874	0	0	0	0	LINC00521	processed_transcript	+
ENSG00000272395	0.343371	0	0.715357	Inf	Inf	0.139723	1	0	0	0	0	0	0	0	0	0	0	0	0	0	0.22346	0	0	0	0	0	0	0.033571	0	0	0	0	IFNL4	polymorphic_pseudogene	-
ENSG00000164616	5.75949	0	11.9989	Inf	Inf	6.31072e-06	0.000890328	0	0	0	0	0	0	0	0	0	0	0	0	0	0	0	0.0159978	0	0.0414268	0.194838	0	0.0898292	0.0198997	0.115599	0.0264242	0.0867782	FBXL21	polymorphic_pseudogene	+
ENSG00000200552	0.0317985	0	0.0662468	Inf	Inf	0.912173	1	0	0	0	0	0	0	0	0	0	0	0	0	0	0	0	0	0	0	0	0	0	0.049562	0	0	0	Y_RNA	misc_RNA	+
ENSG00000239504	1.06139	0	2.21123	Inf	Inf	0.141492	1	0	0	0	0	0	0	0	0	0	0	0	0	0	0	0	0	0.607822	0.15692	0.039984	0	0	0	0	0	0	RN7SL583P	misc_RNA	-
ENSG00000264761	0.351357	0	0.731994	Inf	Inf	0.452427	1	0	0	0	0	0	0	0	0	0	0	0	0	0	0	0	0	0.210355	0	0	0	0	0	0	0	0	RN7SL43P	misc_RNA	+
ENSG00000242121	0.0425562	0	0.0886588	Inf	Inf	0.912225	1	0	0	0	0	0	0	0	0	0	0	0	0	0	0	0	0	0	0	0	0	0.030844	0	0	0	0	RN7SL267P	misc_RNA	+
ENSG00000199440	0.0509319	0	0.106108	Inf	Inf	0.912265	1	0	0	0	0	0	0	0	0	0	0	0	0	0	0	0.116348	0	0	0	0	0	0	0	0	0	0	Y_RNA	misc_RNA	-
ENSG00000240977	0.0436566	0	0.0909513	Inf	Inf	0.91223	1	0	0	0	0	0	0	0	0	0	0	0	0	0	0	0	0	0	0	0	0	0	0	0.031622	0	0	RN7SL283P	misc_RNA	+
ENSG00000251996	0.246972	0	0.514525	Inf	Inf	0.18484	1	0	0	0	0	0	0	0	0	0	0	0	0	0	0.088374	0	0.241902	0	0.43786	0	0	0	0	0	0	0	Y_RNA	misc_RNA	+
ENSG00000252084	0.0368941	0	0.0768628	Inf	Inf	0.912198	1	0	0	0	0	0	0	0	0	0	0	0	0	0	0.091163	0	0	0	0	0	0	0	0	0	0	0	RN7SKP12	misc_RNA	-
ENSG00000199878	0.111829	0	0.232977	Inf	Inf	0.492212	1	0	0	0	0	0	0	0	0	0	0	0	0	0	0	0	0.135743	0	0	0	0	0	0	0	0	0	RN7SKP149	misc_RNA	-
ENSG00000206862	0.0279572	0	0.0582441	Inf	Inf	0.912155	1	0	0	0	0	0	0	0	0	0	0	0	0	0	0	0	0.057431	0	0	0	0	0	0	0	0	0	Y_RNA	misc_RNA	-
ENSG00000264118	0.0423504	0	0.0882301	Inf	Inf	0.912224	1	0	0	0	0	0	0	0	0	0	0	0	0	0	0	0	0	0	0	0	0	0	0	0	0	0.003031	RN7SL572P	misc_RNA	+
ENSG00000264530	1.081	0	2.25208	Inf	Inf	0.0210925	0.513599	0	0	0	0	0	0	0	0	0	0	0	0	0	0.046028	0	0	0.093451	0	0.687894	0	0	0.205254	0	0	0.079649	RN7SL25P	misc_RNA	+
ENSG00000239595	0.239275	0	0.498491	Inf	Inf	0.353657	1	0	0	0	0	0	0	0	0	0	0	0	0	0	0	0	0	0.079917	0	0	0	0	0.090188	0	0	0	RN7SL79P	misc_RNA	+
ENSG00000264126	0.261164	0	0.544092	Inf	Inf	0.2341	1	0	0	0	0	0	0	0	0	0	0	0	0	0	0.21883	0	0	0	0	0.082598	0	0	0	0	0	0	RN7SL158P	misc_RNA	-
ENSG00000207380	0.138758	0	0.289079	Inf	Inf	0.530801	1	0	0	0	0	0	0	0	0	0	0	0	0	0	0.010682	0.256705	0	0	0	0	0	0	0	0	0	0	Y_RNA	misc_RNA	+
ENSG00000207386	0.226796	0	0.472491	Inf	Inf	0.362662	1	0	0	0	0	0	0	0	0	0	0	0	0	0	0	0.178876	0	0	0	0	0.248621	0	0	0	0	0	Y_RNA	misc_RNA	+
ENSG00000264213	0.160116	0	0.333576	Inf	Inf	0.507483	1	0	0	0	0	0	0	0	0	0	0	0	0	0	0	0	0	0	0	0.031808	0	0.010707	0	0	0.061167	0	RN7SL324P	misc_RNA	+
ENSG00000263755	0.105454	0	0.219695	Inf	Inf	0.57576	1	0	0	0	0	0	0	0	0	0	0	0	0	0	0	0	0	0	0.064255	0	0	0	0	0	0	0.045445	RN7SL498P	misc_RNA	+
ENSG00000240502	0.285415	0	0.594616	Inf	Inf	0.297532	1	0	0	0	0	0	0	0	0	0	0	0	0	0	0	0	0	0	0	0	0	0	0	0	0.273232	0.015623	RN7SL837P	misc_RNA	+
ENSG00000241162	0.0559144	0	0.116488	Inf	Inf	0.755538	1	0	0	0	0	0	0	0	0	0	0	0	0	0	0	0	0.042847	0	0	0	0	0	0	0	0	0	RN7SL617P	misc_RNA	-
ENSG00000252403	0.0559144	0	0.116488	Inf	Inf	0.755538	1	0	0	0	0	0	0	0	0	0	0	0	0	0	0	0	0.159371	0	0	0	0	0	0	0	0	0	RNY4P11	misc_RNA	+
ENSG00000264731	0.512985	0	1.06872	Inf	Inf	0.257553	1	0	0	0	0	0	0	0	0	0	0	0	0	0	0.094142	0	0	0.33228	0	0	0	0	0	0	0	0	RN7SL175P	misc_RNA	+
ENSG00000222784	0.0953954	0	0.19874	Inf	Inf	0.591996	1	0	0	0	0	0	0	0	0	0	0	0	0	0	0	0	0	0	0	0	0	0	0.094425	0	0	0	RN7SKP91	misc_RNA	+
ENSG00000241708	0.734945	0	1.53114	Inf	Inf	0.0604604	0.913994	0	0	0	0	0	0	0	0	0	0	0	0	0	0	0	0.108066	0	0	0	0	0	0.178502	0.60508	0	0	RN7SL129P	misc_RNA	-
ENSG00000199832	0.0436566	0	0.0909513	Inf	Inf	0.91223	1	0	0	0	0	0	0	0	0	0	0	0	0	0	0	0	0	0	0	0	0	0	0	0.059304	0	0	Y_RNA	misc_RNA	+
ENSG00000264047	0.0279572	0	0.0582441	Inf	Inf	0.912155	1	0	0	0	0	0	0	0	0	0	0	0	0	0	0	0	0.007997	0	0	0	0	0	0	0	0	0	RN7SL455P	misc_RNA	-
ENSG00000252744	0.238351	0	0.496565	Inf	Inf	0.249599	1	0	0	0	0	0	0	0	0	0	0	0	0	0	0.342651	0	0	0	0	0	0	0.273107	0	0	0	0	Y_RNA	misc_RNA	+
ENSG00000266532	0.0878393	0	0.182998	Inf	Inf	0.912439	1	0	0	0	0	0	0	0	0	0	0	0	0	0	0	0	0	0.014308	0	0	0	0	0	0	0	0	RN7SL235P	misc_RNA	+
ENSG00000241840	0.0631031	0	0.131465	Inf	Inf	0.743679	1	0	0	0	0	0	0	0	0	0	0	0	0	0	0	0	0	0	0.053276	0	0	0	0	0	0	0	RN7SL194P	misc_RNA	+
ENSG00000265414	0.198338	0	0.413205	Inf	Inf	0.385895	1	0	0	0	0	0	0	0	0	0	0	0	0	0	0	0	0.034999	0	0	0.163281	0	0	0	0	0	0	RN7SL729P	misc_RNA	-
ENSG00000263993	0.174627	0	0.363805	Inf	Inf	0.40875	1	0	0	0	0	0	0	0	0	0	0	0	0	0	0	0	0	0	0	0	0	0	0	0.17887	0	0	RN7SL786P	misc_RNA	+
ENSG00000201511	0.174354	0	0.363237	Inf	Inf	0.493786	1	0	0	0	0	0	0	0	0	0	0	0	0	0	0	0	0	0	0	0.170266	0	0	0	0	0.030508	0	Y_RNA	misc_RNA	+
ENSG00000223260	0.227175	0	0.473281	Inf	Inf	0.427137	1	0	0	0	0	0	0	0	0	0	0	0	0	0	0	0	0	0	0	0.166833	0	0	0	0	0	0	RN7SKP194	misc_RNA	-
ENSG00000264625	0.236445	0	0.492593	Inf	Inf	0.446678	1	0	0	0	0	0	0	0	0	0	0	0	0	0	0	0	0	0.092658	0	0	0	0	0	0	0.00449	0	RN7SL859P	misc_RNA	-
ENSG00000201529	0.0851125	0	0.177318	Inf	Inf	0.712323	1	0	0	0	0	0	0	0	0	0	0	0	0	0	0	0	0	0	0	0	0	0.1432	0	0	0	0	Y_RNA	misc_RNA	-
ENSG00000207488	0.0635969	0	0.132494	Inf	Inf	0.742897	1	0	0	0	0	0	0	0	0	0	0	0	0	0	0	0	0	0	0	0	0	0	0.174323	0	0	0	Y_RNA	misc_RNA	+
ENSG00000199990	0.686879	0	1.431	Inf	Inf	0.0230346	0.53972	0	0	0	0	0	0	0	0	0	0	0	0	0	0	0	0.180298	0.141514	0.009417	0.539771	0.158596	0.322777	0.014087	0	0	0	VTRNA1-1	misc_RNA	+
ENSG00000253010	0.110682	0	0.230588	Inf	Inf	0.567864	1	0	0	0	0	0	0	0	0	0	0	0	0	0	0.13147	0	0	0	0	0	0	0	0	0	0	0	RN7SKP256	misc_RNA	-
ENSG00000238426	0.152796	0	0.318324	Inf	Inf	0.515072	1	0	0	0	0	0	0	0	0	0	0	0	0	0	0	0.396917	0	0	0	0	0	0	0	0	0	0	Y_RNA	misc_RNA	+
ENSG00000222078	0.214841	0	0.447586	Inf	Inf	0.268028	1	0	0	0	0	0	0	0	0	0	0	0	0	0	0	0	0.099537	0	0	0	0	0	0	0.126632	0	0	RN7SKP110	misc_RNA	-
ENSG00000201548	0.0423504	0	0.0882301	Inf	Inf	0.912224	1	0	0	0	0	0	0	0	0	0	0	0	0	0	0	0	0	0	0	0	0	0	0	0	0	0.150275	Y_RNA	misc_RNA	-
ENSG00000222755	0.0873133	0	0.181903	Inf	Inf	0.709539	1	0	0	0	0	0	0	0	0	0	0	0	0	0	0	0	0	0	0	0	0	0	0	0.070386	0	0	RN7SKP206	misc_RNA	+
ENSG00000207243	0.0873133	0	0.181903	Inf	Inf	0.709539	1	0	0	0	0	0	0	0	0	0	0	0	0	0	0	0	0	0	0	0	0	0	0	0.169419	0	0	Y_RNA	misc_RNA	+
ENSG00000200976	0.276143	0	0.575298	Inf	Inf	0.192458	1	0	0	0	0	0	0	0	0	0	0	0	0	0	0.433124	0.2537	0	0	0	0	0	0	0.174323	0	0	0	Y_RNA	misc_RNA	+
ENSG00000242928	0.0624659	0	0.130137	Inf	Inf	0.91232	1	0	0	0	0	0	0	0	0	0	0	0	0	0	0	0	0	0	0	0	0.02451	0	0	0	0	0	RN7SL868P	misc_RNA	+
ENSG00000202361	0.0946546	0	0.197197	Inf	Inf	0.59325	1	0	0	0	0	0	0	0	0	0	0	0	0	0	0	0	0	0	0.350328	0	0	0	0	0	0	0	Y_RNA	misc_RNA	-
ENSG00000207458	0.218283	0	0.454757	Inf	Inf	0.366849	1	0	0	0	0	0	0	0	0	0	0	0	0	0	0	0	0	0	0	0	0	0	0	0.673464	0	0	RNY3P9	misc_RNA	+
ENSG00000263633	0.0635969	0	0.132494	Inf	Inf	0.742897	1	0	0	0	0	0	0	0	0	0	0	0	0	0	0	0	0	0	0	0	0	0	0.046525	0	0	0	RN7SL374P	misc_RNA	+
ENSG00000272244	0.0317985	0	0.0662468	Inf	Inf	0.912173	1	0	0	0	0	0	0	0	0	0	0	0	0	0	0	0	0	0	0	0	0	0	0.009789	0	0	0	Metazoa_SRP	misc_RNA	-
ENSG00000243035	0.407455	0	0.848865	Inf	Inf	0.305627	1	0	0	0	0	0	0	0	0	0	0	0	0	0	0	0.415886	0	0	0	0	0	0	0	0	0	0	RN7SL810P	misc_RNA	-
ENSG00000266749	0.0436566	0	0.0909513	Inf	Inf	0.91223	1	0	0	0	0	0	0	0	0	0	0	0	0	0	0	0	0	0	0	0	0	0	0	0.008505	0	0	RN7SL46P	misc_RNA	+
ENSG00000207365	0.113588	0	0.236641	Inf	Inf	0.680205	1	0	0	0	0	0	0	0	0	0	0	0	0	0	0	0	0	0	0	0.264274	0	0	0	0	0	0	Y_RNA	misc_RNA	+
ENSG00000239958	0.124932	0	0.260275	Inf	Inf	0.66942	1	0	0	0	0	0	0	0	0	0	0	0	0	0	0	0	0	0	0	0	0.099597	0	0	0	0	0	RN7SL51P	misc_RNA	-
ENSG00000238845	0.113588	0	0.236641	Inf	Inf	0.680205	1	0	0	0	0	0	0	0	0	0	0	0	0	0	0	0	0	0	0	0.28965	0	0	0	0	0	0	Y_RNA	misc_RNA	+
ENSG00000200526	0.0737883	0	0.153726	Inf	Inf	0.727606	1	0	0	0	0	0	0	0	0	0	0	0	0	0	0.246443	0	0	0	0	0	0	0	0	0	0	0	RNY4P14	misc_RNA	-
ENSG00000265892	0.174627	0	0.363805	Inf	Inf	0.40875	1	0	0	0	0	0	0	0	0	0	0	0	0	0	0	0	0	0	0	0	0	0	0	0.176047	0	0	RN7SL311P	misc_RNA	+
ENSG00000265045	0.0878393	0	0.182998	Inf	Inf	0.912439	1	0	0	0	0	0	0	0	0	0	0	0	0	0	0	0	0	0.003099	0	0	0	0	0	0	0	0	RN7SL486P	misc_RNA	+
ENSG00000222412	0.124932	0	0.260275	Inf	Inf	0.66942	1	0	0	0	0	0	0	0	0	0	0	0	0	0	0	0	0	0	0	0	0.197133	0	0	0	0	0	Y_RNA	misc_RNA	-
ENSG00000222352	0.203636	0	0.424241	Inf	Inf	0.469348	1	0	0	0	0	0	0	0	0	0	0	0	0	0	0	0	0.000215	0.110528	0	0	0	0	0	0	0	0	RN7SKP221	misc_RNA	-
ENSG00000199938	0.113588	0	0.236641	Inf	Inf	0.680205	1	0	0	0	0	0	0	0	0	0	0	0	0	0	0	0	0	0	0	0.163841	0	0	0	0	0	0	Y_RNA	misc_RNA	+
ENSG00000240306	0.267325	0	0.556926	Inf	Inf	0.23026	1	0	0	0	0	0	0	0	0	0	0	0	0	0	0	0.18376	0	0	0	0	0	0	0.082104	0	0	0	RN7SL100P	misc_RNA	+
ENSG00000207290	0.0315515	0	0.0657324	Inf	Inf	0.912172	1	0	0	0	0	0	0	0	0	0	0	0	0	0	0	0	0	0	0.044163	0	0	0	0	0	0	0	Y_RNA	misc_RNA	-
ENSG00000266794	0.127051	0	0.26469	Inf	Inf	0.545255	1	0	0	0	0	0	0	0	0	0	0	0	0	0	0	0	0	0	0	0	0	0	0	0	0	0.117893	RN7SL7P	misc_RNA	-
ENSG00000207127	0.187398	0	0.390412	Inf	Inf	0.49622	1	0	0	0	0	0	0	0	0	0	0	0	0	0	0	0	0	0	0	0	0.327066	0	0	0	0	0	Y_RNA	misc_RNA	-
ENSG00000242266	0.0878393	0	0.182998	Inf	Inf	0.912439	1	0	0	0	0	0	0	0	0	0	0	0	0	0	0	0	0	0.001014	0	0	0	0	0	0	0	0	RN7SL456P	misc_RNA	+
ENSG00000264613	0.0423504	0	0.0882301	Inf	Inf	0.912224	1	0	0	0	0	0	0	0	0	0	0	0	0	0	0	0	0	0	0	0	0	0	0	0	0	0.002551	RN7SL290P	misc_RNA	+
ENSG00000201868	0.232472	0	0.484317	Inf	Inf	0.4492	1	0	0	0	0	0	0	0	0	0	0	0	0	0	0	0	0	0.266145	0	0.120803	0	0	0	0	0	0	Y_RNA	misc_RNA	+
ENSG00000207213	0.20218	0	0.421208	Inf	Inf	0.382514	1	0	0	0	0	0	0	0	0	0	0	0	0	0	0	0	0	0	0	0.445312	0	0	0.128667	0	0	0	Y_RNA	misc_RNA	-
ENSG00000252047	0.0567938	0	0.11832	Inf	Inf	0.912293	1	0	0	0	0	0	0	0	0	0	0	0	0	0	0	0	0	0	0	0.098958	0	0	0	0	0	0	Y_RNA	misc_RNA	-
ENSG00000263830	0.0317985	0	0.0662468	Inf	Inf	0.912173	1	0	0	0	0	0	0	0	0	0	0	0	0	0	0	0	0	0	0	0	0	0	0.011841	0	0	0	RN7SL871P	misc_RNA	-
ENSG00000252490	0.0368941	0	0.0768628	Inf	Inf	0.912198	1	0	0	0	0	0	0	0	0	0	0	0	0	0	0.055389	0	0	0	0	0	0	0	0	0	0	0	RN7SKP66	misc_RNA	-
ENSG00000222529	0.101864	0	0.212216	Inf	Inf	0.692468	1	0	0	0	0	0	0	0	0	0	0	0	0	0	0	0.247019	0	0	0	0	0	0	0	0	0	0	Y_RNA	misc_RNA	+
ENSG00000265680	0.0928085	0	0.193351	Inf	Inf	0.596412	1	0	0	0	0	0	0	0	0	0	0	0	0	0	0.011229	0	0.073332	0	0	0	0	0	0	0	0	0	RN7SL620P	misc_RNA	+
ENSG00000272075	0.169402	0	0.35292	Inf	Inf	0.414299	1	0	0	0	0	0	0	0	0	0	0	0	0	0	0	0	0	0	0	0	0	0	0	0	0	0.185236	Metazoa_SRP	misc_RNA	+
ENSG00000252317	0.0878393	0	0.182998	Inf	Inf	0.912439	1	0	0	0	0	0	0	0	0	0	0	0	0	0	0	0	0	0.091462	0	0	0	0	0	0	0	0	Y_RNA	misc_RNA	+
ENSG00000222774	0.0635969	0	0.132494	Inf	Inf	0.742897	1	0	0	0	0	0	0	0	0	0	0	0	0	0	0	0	0	0	0	0	0	0	0.079446	0	0	0	RN7SKP121	misc_RNA	-
ENSG00000222240	0.147577	0	0.307451	Inf	Inf	0.439851	1	0	0	0	0	0	0	0	0	0	0	0	0	0	0.210354	0	0	0	0	0	0	0	0	0	0	0	RN7SKP156	misc_RNA	-
ENSG00000241082	0.356523	0	0.742757	Inf	Inf	0.324765	1	0	0	0	0	0	0	0	0	0	0	0	0	0	0	0.415714	0	0	0	0	0	0	0	0	0	0	RN7SL259P	misc_RNA	-
ENSG00000199636	0.183583	0	0.382465	Inf	Inf	0.340801	1	0	0	0	0	0	0	0	0	0	0	0	0	0	0	0	0.159371	0	0	0	0	0.271253	0	0	0	0	Y_RNA	misc_RNA	+
ENSG00000199979	0.0567938	0	0.11832	Inf	Inf	0.912293	1	0	0	0	0	0	0	0	0	0	0	0	0	0	0	0	0	0	0	0.065487	0	0	0	0	0	0	Y_RNA	misc_RNA	-
ENSG00000239228	0.111829	0	0.232977	Inf	Inf	0.492212	1	0	0	0	0	0	0	0	0	0	0	0	0	0	0	0	0.147418	0	0	0	0	0	0	0	0	0	RN7SL578P	misc_RNA	-
ENSG00000265192	0.0567938	0	0.11832	Inf	Inf	0.912293	1	0	0	0	0	0	0	0	0	0	0	0	0	0	0	0	0	0	0	0.012177	0	0	0	0	0	0	RN7SL85P	misc_RNA	-
ENSG00000201315	0.0567938	0	0.11832	Inf	Inf	0.912293	1	0	0	0	0	0	0	0	0	0	0	0	0	0	0	0	0	0	0	0.003936	0	0	0	0	0	0	RN7SKP227	misc_RNA	+
ENSG00000239859	0.0317985	0	0.0662468	Inf	Inf	0.912173	1	0	0	0	0	0	0	0	0	0	0	0	0	0	0	0	0	0	0	0	0	0	0.004742	0	0	0	RN7SL281P	misc_RNA	-
ENSG00000264438	0.0509319	0	0.106108	Inf	Inf	0.912265	1	0	0	0	0	0	0	0	0	0	0	0	0	0	0	0.006421	0	0	0	0	0	0	0	0	0	0	RN7SL560P	misc_RNA	+
ENSG00000241223	0.0635969	0	0.132494	Inf	Inf	0.742897	1	0	0	0	0	0	0	0	0	0	0	0	0	0	0	0	0	0	0	0	0	0	0.044759	0	0	0	RN7SL39P	misc_RNA	-
ENSG00000242360	0.0567938	0	0.11832	Inf	Inf	0.912293	1	0	0	0	0	0	0	0	0	0	0	0	0	0	0	0	0	0	0	0.0481	0	0	0	0	0	0	RN7SL272P	misc_RNA	-
ENSG00000207148	1.31759	0	2.74498	Inf	Inf	0.241616	1	0	0	0	0	0	0	0	0	0	0	0	0	0	0	0	0	2.65137	0	0	0	0	0	0	0	0	Y_RNA	misc_RNA	-
ENSG00000265486	0.0368941	0	0.0768628	Inf	Inf	0.912198	1	0	0	0	0	0	0	0	0	0	0	0	0	0	0.058272	0	0	0	0	0	0	0	0	0	0	0	RN7SL518P	misc_RNA	-
ENSG00000243420	0.498569	0	1.03869	Inf	Inf	0.124844	1	0	0	0	0	0	0	0	0	0	0	0	0	0	0	0	0	0	0.092919	0	0	0.018127	0	0.428643	0	0	RN7SL734P	misc_RNA	-
ENSG00000243426	0.0631031	0	0.131465	Inf	Inf	0.743679	1	0	0	0	0	0	0	0	0	0	0	0	0	0	0	0	0	0	0.075153	0	0	0	0	0	0	0	RN7SL454P	misc_RNA	-
ENSG00000200174	0.0684457	0	0.142595	Inf	Inf	0.735425	1	0	0	0	0	0	0	0	0	0	0	0	0	0	0.027653	0	0	0	0.081367	0	0	0	0	0	0	0	Y_RNA	misc_RNA	+
ENSG00000202027	0.0368941	0	0.0768628	Inf	Inf	0.912198	1	0	0	0	0	0	0	0	0	0	0	0	0	0	0.011074	0	0	0	0	0	0	0	0	0	0	0	Y_RNA	misc_RNA	+
ENSG00000263714	0.243065	0	0.506385	Inf	Inf	0.431844	1	0	0	0	0	0	0	0	0	0	0	0	0	0	0	0	0	0	0	0	0	0	0	0	0.242479	0	RN7SL755P	misc_RNA	+
ENSG00000201075	0.0878393	0	0.182998	Inf	Inf	0.912439	1	0	0	0	0	0	0	0	0	0	0	0	0	0	0	0	0	0.041696	0	0	0	0	0	0	0	0	Y_RNA	misc_RNA	+
ENSG00000242102	0.0279572	0	0.0582441	Inf	Inf	0.912155	1	0	0	0	0	0	0	0	0	0	0	0	0	0	0	0	0.032843	0	0	0	0	0	0	0	0	0	RN7SL152P	misc_RNA	+
ENSG00000263558	0.56907	0	1.18556	Inf	Inf	0.145786	1	0	0	0	0	0	0	0	0	0	0	0	0	0	0.152712	0.478244	0	0	0	0	0	0	0	0	0	0	RN7SL716P	misc_RNA	+
ENSG00000222371	0.755816	0	1.57462	Inf	Inf	0.130955	1	0	0	0	0	0	0	0	0	0	0	0	0	0	0	0.554605	0	0.029566	0	0.043182	0	0	0	0	0	0	RN7SKP202	misc_RNA	+
ENSG00000199711	0.0885922	0	0.184567	Inf	Inf	0.707946	1	0	0	0	0	0	0	0	0	0	0	0	0	0	0	0	0	0	0	0.030561	0	0	0.029054	0	0	0	Y_RNA	misc_RNA	+
ENSG00000242912	0.0368941	0	0.0768628	Inf	Inf	0.912198	1	0	0	0	0	0	0	0	0	0	0	0	0	0	0.048119	0	0	0	0	0	0	0	0	0	0	0	RN7SL384P	misc_RNA	-
ENSG00000240302	0.110682	0	0.230588	Inf	Inf	0.567864	1	0	0	0	0	0	0	0	0	0	0	0	0	0	0.183311	0	0	0	0	0	0	0	0	0	0	0	RN7SL717P	misc_RNA	-
ENSG00000265141	0.26194	0	0.545708	Inf	Inf	0.338281	1	0	0	0	0	0	0	0	0	0	0	0	0	0	0	0	0	0	0	0	0	0	0	0.291771	0	0	RN7SL451P	misc_RNA	-
ENSG00000238797	0.229533	0	0.478193	Inf	Inf	0.299942	1	0	0	0	0	0	0	0	0	0	0	0	0	0	0	0.208688	0	0	0	0	0	0.295236	0	0	0	0	Y_RNA	misc_RNA	+
ENSG00000207075	0.101864	0	0.212216	Inf	Inf	0.692468	1	0	0	0	0	0	0	0	0	0	0	0	0	0	0	0.160381	0	0	0	0	0	0	0	0	0	0	Y_RNA	misc_RNA	-
ENSG00000264280	0.0509319	0	0.106108	Inf	Inf	0.912265	1	0	0	0	0	0	0	0	0	0	0	0	0	0	0	0.002889	0	0	0	0	0	0	0	0	0	0	RN7SL322P	misc_RNA	+
ENSG00000265882	0.0279572	0	0.0582441	Inf	Inf	0.912155	1	0	0	0	0	0	0	0	0	0	0	0	0	0	0	0	0.004998	0	0	0	0	0	0	0	0	0	RN7SL73P	misc_RNA	-
ENSG00000201279	0.340763	0	0.709922	Inf	Inf	0.354519	1	0	0	0	0	0	0	0	0	0	0	0	0	0	0	0	0	0	0	0.890623	0	0	0	0	0	0	Y_RNA	misc_RNA	-
ENSG00000201277	0.0279572	0	0.0582441	Inf	Inf	0.912155	1	0	0	0	0	0	0	0	0	0	0	0	0	0	0	0	0.096253	0	0	0	0	0	0	0	0	0	Y_RNA	misc_RNA	-
ENSG00000200553	0.0873133	0	0.181903	Inf	Inf	0.709539	1	0	0	0	0	0	0	0	0	0	0	0	0	0	0	0	0	0	0	0	0	0	0	0.190521	0	0	Y_RNA	misc_RNA	+
ENSG00000252671	0.0436566	0	0.0909513	Inf	Inf	0.91223	1	0	0	0	0	0	0	0	0	0	0	0	0	0	0	0	0	0	0	0	0	0	0	0.028843	0	0	Y_RNA	misc_RNA	+
ENSG00000201987	0.175679	0	0.365997	Inf	Inf	0.63103	1	0	0	0	0	0	0	0	0	0	0	0	0	0	0	0	0	0.191311	0	0	0	0	0	0	0	0	Y_RNA	misc_RNA	+
ENSG00000243856	0.0279572	0	0.0582441	Inf	Inf	0.912155	1	0	0	0	0	0	0	0	0	0	0	0	0	0	0	0	0.009691	0	0	0	0	0	0	0	0	0	RN7SL551P	misc_RNA	+
ENSG00000201160	0.175679	0	0.365997	Inf	Inf	0.63103	1	0	0	0	0	0	0	0	0	0	0	0	0	0	0	0	0	0.225823	0	0	0	0	0	0	0	0	Y_RNA	misc_RNA	-
ENSG00000265814	0.0279572	0	0.0582441	Inf	Inf	0.912155	1	0	0	0	0	0	0	0	0	0	0	0	0	0	0	0	0.015815	0	0	0	0	0	0	0	0	0	RN7SL376P	misc_RNA	-
ENSG00000242348	0.124932	0	0.260275	Inf	Inf	0.66942	1	0	0	0	0	0	0	0	0	0	0	0	0	0	0	0	0	0	0	0	0.088143	0	0	0	0	0	RN7SL561P	misc_RNA	+
ENSG00000222698	0.0559144	0	0.116488	Inf	Inf	0.755538	1	0	0	0	0	0	0	0	0	0	0	0	0	0	0	0	0.216409	0	0	0	0	0	0	0	0	0	Y_RNA	misc_RNA	+
ENSG00000266285	0.0878393	0	0.182998	Inf	Inf	0.912439	1	0	0	0	0	0	0	0	0	0	0	0	0	0	0	0	0	0.00425	0	0	0	0	0	0	0	0	RN7SL682P	misc_RNA	+
ENSG00000242341	0.111829	0	0.232977	Inf	Inf	0.492212	1	0	0	0	0	0	0	0	0	0	0	0	0	0	0	0	0.126956	0	0	0	0	0	0	0	0	0	RN7SL646P	misc_RNA	+
ENSG00000265439	0.0607663	0	0.126596	Inf	Inf	0.912312	1	0	0	0	0	0	0	0	0	0	0	0	0	0	0	0	0	0	0	0	0	0	0	0	0.003969	0	RN7SL811P	misc_RNA	-
ENSG00000207329	0.0873133	0	0.181903	Inf	Inf	0.709539	1	0	0	0	0	0	0	0	0	0	0	0	0	0	0	0	0	0	0	0	0	0	0	0.139871	0	0	Y_RNA	misc_RNA	+
ENSG00000252171	0.492998	0	1.02708	Inf	Inf	0.0679596	0.959732	0	0	0	0	0	0	0	0	0	0	0	0	0	0	0	0	0	0.112209	0	0.127228	0.328893	0	0.250943	0.325737	0	Y_RNA	misc_RNA	-
ENSG00000243338	0.277398	0	0.577912	Inf	Inf	0.191748	1	0	0	0	0	0	0	0	0	0	0	0	0	0	0.241413	0.070512	0.00272	0	0	0	0	0	0	0	0	0	RN7SL307P	misc_RNA	-
ENSG00000263737	0.0436566	0	0.0909513	Inf	Inf	0.91223	1	0	0	0	0	0	0	0	0	0	0	0	0	0	0	0	0	0	0	0	0	0	0	0.00415	0	0	RN7SL476P	misc_RNA	+
ENSG00000263410	0.0567938	0	0.11832	Inf	Inf	0.912293	1	0	0	0	0	0	0	0	0	0	0	0	0	0	0	0	0	0	0	0.042077	0	0	0	0	0	0	RN7SL460P	misc_RNA	+
ENSG00000239230	0.0279572	0	0.0582441	Inf	Inf	0.912155	1	0	0	0	0	0	0	0	0	0	0	0	0	0	0	0	0.022843	0	0	0	0	0	0	0	0	0	RN7SL95P	misc_RNA	-
ENSG00000252486	0.0368941	0	0.0768628	Inf	Inf	0.912198	1	0	0	0	0	0	0	0	0	0	0	0	0	0	0.033014	0	0	0	0	0	0	0	0	0	0	0	Y_RNA	misc_RNA	-
ENSG00000206770	0.0953954	0	0.19874	Inf	Inf	0.591996	1	0	0	0	0	0	0	0	0	0	0	0	0	0	0	0	0	0	0	0	0	0	0.253561	0	0	0	Y_RNA	misc_RNA	+
ENSG00000265081	0.0883453	0	0.184053	Inf	Inf	0.708252	1	0	0	0	0	0	0	0	0	0	0	0	0	0	0	0	0	0	0.003384	0.021988	0	0	0	0	0	0	RN7SL102P	misc_RNA	-
ENSG00000244328	0.549727	0	1.14526	Inf	Inf	0.211133	1	0	0	0	0	0	0	0	0	0	0	0	0	0	0	0	0	0	0	0	0	0	0.079293	0	0.487147	0	RN7SL845P	misc_RNA	+
ENSG00000264347	0.187398	0	0.390412	Inf	Inf	0.49622	1	0	0	0	0	0	0	0	0	0	0	0	0	0	0	0	0	0	0	0	0.108189	0	0	0	0	0	RN7SL24P	misc_RNA	-
ENSG00000239547	0.851906	0	1.7748	Inf	Inf	0.231979	1	0	0	0	0	0	0	0	0	0	0	0	0	0	0	0	0	0	0	0.80307	0	0	0	0	0	0	RN7SL843P	misc_RNA	-
ENSG00000207069	0.439196	0	0.914992	Inf	Inf	0.407221	1	0	0	0	0	0	0	0	0	0	0	0	0	0	0	0	0	0.775055	0	0	0	0	0	0	0	0	Y_RNA	misc_RNA	-
ENSG00000266349	0.0368941	0	0.0768628	Inf	Inf	0.912198	1	0	0	0	0	0	0	0	0	0	0	0	0	0	0.168073	0	0	0	0	0	0	0	0	0	0	0	AC018618.1	miRNA	+
ENSG00000207941	0.0873133	0	0.181903	Inf	Inf	0.709539	1	0	0	0	0	0	0	0	0	0	0	0	0	0	0	0	0	0	0	0	0	0	0	0.274725	0	0	MIR552	miRNA	-
ENSG00000266751	0.113588	0	0.236641	Inf	Inf	0.680205	1	0	0	0	0	0	0	0	0	0	0	0	0	0	0	0	0	0	0	0.203584	0	0	0	0	0	0	MIR3661	miRNA	+
ENSG00000222299	0.0686926	0	0.14311	Inf	Inf	0.735054	1	0	0	0	0	0	0	0	0	0	0	0	0	0	0.135588	0	0	0	0	0	0	0	0.148055	0	0	0	AC009142.1	miRNA	-
ENSG00000266175	0.0878393	0	0.182998	Inf	Inf	0.912439	1	0	0	0	0	0	0	0	0	0	0	0	0	0	0	0	0	0.250176	0	0	0	0	0	0	0	0	AL080243.1	miRNA	-
ENSG00000264764	0.0315515	0	0.0657324	Inf	Inf	0.912172	1	0	0	0	0	0	0	0	0	0	0	0	0	0	0	0	0	0	0.033468	0	0	0	0	0	0	0	MIR4772	miRNA	+
ENSG00000264661	0.0737883	0	0.153726	Inf	Inf	0.727606	1	0	0	0	0	0	0	0	0	0	0	0	0	0	0.278335	0	0	0	0	0	0	0	0	0	0	0	MIR3200	miRNA	+
ENSG00000266854	0.255859	0	0.53304	Inf	Inf	0.281279	1	0	0	0	0	0	0	0	0	0	0	0	0	0	0	0	0	0.126378	0	0	0	0	0.174323	0.067462	0.035747	0	AP003096.1	miRNA	+
ENSG00000221730	0.232446	0	0.484262	Inf	Inf	0.29773	1	0	0	0	0	0	0	0	0	0	0	0	0	0	0.392297	0.240571	0	0	0	0.046387	0	0	0	0	0	0	AL162419.1	miRNA	-
ENSG00000239036	0.0368941	0	0.0768628	Inf	Inf	0.912198	1	0	0	0	0	0	0	0	0	0	0	0	0	0	0.136704	0	0	0	0	0	0	0	0	0	0	0	AC010209.1	miRNA	-
ENSG00000221612	0.175679	0	0.365997	Inf	Inf	0.63103	1	0	0	0	0	0	0	0	0	0	0	0	0	0	0	0	0	0.301683	0	0	0	0	0	0	0	0	AC106775.1	miRNA	+
ENSG00000221613	0.0559144	0	0.116488	Inf	Inf	0.755538	1	0	0	0	0	0	0	0	0	0	0	0	0	0	0	0	0.138121	0	0	0	0	0	0	0	0	0	AL161452.1	miRNA	-
ENSG00000263762	0.0368941	0	0.0768628	Inf	Inf	0.912198	1	0	0	0	0	0	0	0	0	0	0	0	0	0	0.192092	0	0	0	0	0	0	0	0	0	0	0	MIR4286	miRNA	+
ENSG00000207739	0.0436566	0	0.0909513	Inf	Inf	0.91223	1	0	0	0	0	0	0	0	0	0	0	0	0	0	0	0	0	0	0	0	0	0	0	0.009014	0	0	MIR218-2	miRNA	-
ENSG00000265295	0.100491	0	0.209356	Inf	Inf	0.58359	1	0	0	0	0	0	0	0	0	0	0	0	0	0	0.037616	0	0	0	0	0	0	0	0.154053	0	0	0	AC084125.3	miRNA	+
ENSG00000265291	0.0631031	0	0.131465	Inf	Inf	0.743679	1	0	0	0	0	0	0	0	0	0	0	0	0	0	0	0	0	0	0.25306	0	0	0	0	0	0	0	MIR4710	miRNA	-
ENSG00000263441	0.0368941	0	0.0768628	Inf	Inf	0.912198	1	0	0	0	0	0	0	0	0	0	0	0	0	0	0.171727	0	0	0	0	0	0	0	0	0	0	0	AC012181.1	miRNA	+
ENSG00000266262	0.0737883	0	0.153726	Inf	Inf	0.727606	1	0	0	0	0	0	0	0	0	0	0	0	0	0	0.367081	0	0	0	0	0	0	0	0	0	0	0	MIR4428	miRNA	+
ENSG00000265866	0.0279572	0	0.0582441	Inf	Inf	0.912155	1	0	0	0	0	0	0	0	0	0	0	0	0	0	0	0	0.022329	0	0	0	0	0	0	0	0	0	AC067805.1	miRNA	-
ENSG00000266039	0.0509319	0	0.106108	Inf	Inf	0.912265	1	0	0	0	0	0	0	0	0	0	0	0	0	0	0	0.061052	0	0	0	0	0	0	0	0	0	0	MIR4509-3	miRNA	+
ENSG00000264681	0.0567938	0	0.11832	Inf	Inf	0.912293	1	0	0	0	0	0	0	0	0	0	0	0	0	0	0	0	0	0	0	0.08441	0	0	0	0	0	0	AL445665.2	miRNA	-
ENSG00000216058	0.0847009	0	0.17646	Inf	Inf	0.71285	1	0	0	0	0	0	0	0	0	0	0	0	0	0	0	0	0	0	0	0	0	0	0	0	0	0.192736	MIR944	miRNA	+
ENSG00000264834	0.113588	0	0.236641	Inf	Inf	0.680205	1	0	0	0	0	0	0	0	0	0	0	0	0	0	0	0	0	0	0	0.222656	0	0	0	0	0	0	MIR1273F	miRNA	+
ENSG00000266793	0.10045	0	0.209272	Inf	Inf	0.694031	1	0	0	0	0	0	0	0	0	0	0	0	0	0	0	0	0	0	0	0.055664	0	0	0	0.044927	0	0	AL137008.1	miRNA	-
ENSG00000207970	0.0878393	0	0.182998	Inf	Inf	0.912439	1	0	0	0	0	0	0	0	0	0	0	0	0	0	0	0	0	0.113482	0	0	0	0	0	0	0	0	MIR660	miRNA	+
ENSG00000264010	0.0436566	0	0.0909513	Inf	Inf	0.91223	1	0	0	0	0	0	0	0	0	0	0	0	0	0	0	0	0	0	0	0	0	0	0	0.168417	0	0	MIR4429	miRNA	-
ENSG00000265769	0.0878393	0	0.182998	Inf	Inf	0.912439	1	0	0	0	0	0	0	0	0	0	0	0	0	0	0	0	0	0.009141	0	0	0	0	0	0	0	0	AL589663.1	miRNA	-
ENSG00000221265	0.0368941	0	0.0768628	Inf	Inf	0.912198	1	0	0	0	0	0	0	0	0	0	0	0	0	0	0.055547	0	0	0	0	0	0	0	0	0	0	0	MIR1255A	miRNA	-
ENSG00000212049	0.110682	0	0.230588	Inf	Inf	0.567864	1	0	0	0	0	0	0	0	0	0	0	0	0	0	0.432804	0	0	0	0	0	0	0	0	0	0	0	AL590007.1	miRNA	+
ENSG00000207871	0.291571	0	0.607439	Inf	Inf	0.216381	1	0	0	0	0	0	0	0	0	0	0	0	0	0	0	0.027328	0	0	0	0.222656	0	0	0	0	0	0.489698	MIR513B	miRNA	-
ENSG00000207873	0.0436566	0	0.0909513	Inf	Inf	0.91223	1	0	0	0	0	0	0	0	0	0	0	0	0	0	0	0	0	0	0	0	0	0	0	0.079934	0	0	MIR513A1	miRNA	-
ENSG00000264605	0.499728	0	1.0411	Inf	Inf	0.314597	1	0	0	0	0	0	0	0	0	0	0	0	0	0	0	0	0	0	0	0	1.42687	0	0	0	0	0	AC004895.1	miRNA	+
ENSG00000266518	0.0368941	0	0.0768628	Inf	Inf	0.912198	1	0	0	0	0	0	0	0	0	0	0	0	0	0	0.241413	0	0	0	0	0	0	0	0	0	0	0	MIR4268	miRNA	-
ENSG00000264224	0.321288	0	0.669349	Inf	Inf	0.201667	1	0	0	0	0	0	0	0	0	0	0	0	0	0	0	0.798979	0	0	0	0.007634	0	0	0	0	0.20195	0	AC004655.1	miRNA	+
ENSG00000264371	0.0559144	0	0.116488	Inf	Inf	0.755538	1	0	0	0	0	0	0	0	0	0	0	0	0	0	0	0	0.216289	0	0	0	0	0	0	0	0	0	MIR4425	miRNA	+
ENSG00000264342	0.101864	0	0.212216	Inf	Inf	0.692468	1	0	0	0	0	0	0	0	0	0	0	0	0	0	0	0.208688	0	0	0	0	0	0	0	0	0	0	MIR3660	miRNA	-
ENSG00000265444	0.0279572	0	0.0582441	Inf	Inf	0.912155	1	0	0	0	0	0	0	0	0	0	0	0	0	0	0	0	0.083879	0	0	0	0	0	0	0	0	0	MIR4733	miRNA	-
ENSG00000263848	0.0737883	0	0.153726	Inf	Inf	0.727606	1	0	0	0	0	0	0	0	0	0	0	0	0	0	0.364927	0	0	0	0	0	0	0	0	0	0	0	AC108057.1	miRNA	-
ENSG00000238648	0.0509319	0	0.106108	Inf	Inf	0.912265	1	0	0	0	0	0	0	0	0	0	0	0	0	0	0	0.087515	0	0	0	0	0	0	0	0	0	0	TRNAI6	miRNA	+
ENSG00000238362	0.147167	0	0.306598	Inf	Inf	0.521185	1	0	0	0	0	0	0	0	0	0	0	0	0	0	0	0	0	0	0	0	0.121153	0	0	0	0	0.315426	AL158147.1	miRNA	+
ENSG00000251912	0.0436566	0	0.0909513	Inf	Inf	0.91223	1	0	0	0	0	0	0	0	0	0	0	0	0	0	0	0	0	0	0	0	0	0	0	0.123644	0	0	AL954742.1	miRNA	-
ENSG00000252240	0.227175	0	0.473281	Inf	Inf	0.427137	1	0	0	0	0	0	0	0	0	0	0	0	0	0	0	0	0	0	0	0.660627	0	0	0	0	0	0	AC096643.1	miRNA	+
ENSG00000221081	0.0509319	0	0.106108	Inf	Inf	0.912265	1	0	0	0	0	0	0	0	0	0	0	0	0	0	0	0.204341	0	0	0	0	0	0	0	0	0	0	MIR320D2	miRNA	-
ENSG00000211582	0.113588	0	0.236641	Inf	Inf	0.680205	1	0	0	0	0	0	0	0	0	0	0	0	0	0	0	0	0	0	0	0.222656	0	0	0	0	0	0	MIR758	miRNA	+
ENSG00000211580	0.0953954	0	0.19874	Inf	Inf	0.591996	1	0	0	0	0	0	0	0	0	0	0	0	0	0	0	0	0	0	0	0	0	0	0.285122	0	0	0	MIR769	miRNA	+
ENSG00000221662	0.164047	0	0.341765	Inf	Inf	0.420199	1	0	0	0	0	0	0	0	0	0	0	0	0	0	0	0	0	0	0	0.211238	0	0	0.203377	0.091522	0	0	MIR1290	miRNA	-
ENSG00000263759	0.0951485	0	0.198226	Inf	Inf	0.592413	1	0	0	0	0	0	0	0	0	0	0	0	0	0	0	0	0	0	0.147438	0	0	0	0.17635	0	0	0	AC122714.1	miRNA	+
ENSG00000207937	0.23512	0	0.489833	Inf	Inf	0.356584	1	0	0	0	0	0	0	0	0	0	0	0	0	0	0	0	0	0	0	0.222656	0	0	0	0	0.266727	0	MIR511-1	miRNA	+
ENSG00000207933	0.0279572	0	0.0582441	Inf	Inf	0.912155	1	0	0	0	0	0	0	0	0	0	0	0	0	0	0	0	0.014757	0	0	0	0	0	0	0	0	0	MIR9-1	miRNA	+
ENSG00000264160	0.181401	0	0.377918	Inf	Inf	0.34307	1	0	0	0	0	0	0	0	0	0	0	0	0	0	0.057939	0	0.280492	0	0	0.029687	0	0	0.023243	0	0	0	MIR4762	miRNA	+
ENSG00000265523	0.0737883	0	0.153726	Inf	Inf	0.727606	1	0	0	0	0	0	0	0	0	0	0	0	0	0	0.482827	0	0	0	0	0	0	0	0	0	0	0	AC073647.1	miRNA	-
ENSG00000263964	0.0509319	0	0.106108	Inf	Inf	0.912265	1	0	0	0	0	0	0	0	0	0	0	0	0	0	0	0.061052	0	0	0	0	0	0	0	0	0	0	MIR4509-2	miRNA	-
ENSG00000221458	0.0279572	0	0.0582441	Inf	Inf	0.912155	1	0	0	0	0	0	0	0	0	0	0	0	0	0	0	0	0.045993	0	0	0	0	0	0	0	0	0	AP003498.1	miRNA	-
ENSG00000264614	0.101745	0	0.21197	Inf	Inf	0.581579	1	0	0	0	0	0	0	0	0	0	0	0	0	0	0.291229	0	0.053123	0	0	0	0	0	0	0	0	0	MIR5588	miRNA	-
ENSG00000252662	0.0559144	0	0.116488	Inf	Inf	0.755538	1	0	0	0	0	0	0	0	0	0	0	0	0	0	0	0	0.159371	0	0	0	0	0	0	0	0	0	AC099545.1	miRNA	+
ENSG00000263510	0.0423504	0	0.0882301	Inf	Inf	0.912224	1	0	0	0	0	0	0	0	0	0	0	0	0	0	0	0	0	0	0	0	0	0	0	0	0	0.159904	MIR4497	miRNA	+
ENSG00000222085	0.201549	0	0.419893	Inf	Inf	0.279768	1	0	0	0	0	0	0	0	0	0	0	0	0	0	0	0	0	0	0	0	0	0.019767	0.453523	0	0	0	AC024568.1	miRNA	-
ENSG00000266215	0.0635969	0	0.132494	Inf	Inf	0.742897	1	0	0	0	0	0	0	0	0	0	0	0	0	0	0	0	0	0	0	0	0	0	0.28712	0	0	0	MIR3167	miRNA	-
ENSG00000221744	0.121533	0	0.253193	Inf	Inf	0.672549	1	0	0	0	0	0	0	0	0	0	0	0	0	0	0	0	0	0	0	0	0	0	0	0	0.269865	0	AL512635.1	miRNA	+
ENSG00000199030	0.152889	0	0.318519	Inf	Inf	0.514973	1	0	0	0	0	0	0	0	0	0	0	0	0	0	0	0	0.113594	0	0	0	0.239479	0	0	0	0	0	MIRLET7C	miRNA	+
ENSG00000265835	0.127194	0	0.264987	Inf	Inf	0.467837	1	0	0	0	0	0	0	0	0	0	0	0	0	0	0	0	0	0	0	0	0	0	0.590762	0	0	0	AC009800.1	miRNA	-
ENSG00000221236	0.614875	0	1.28099	Inf	Inf	0.347412	1	0	0	0	0	0	0	0	0	0	0	0	0	0	0	0	0	1.38807	0	0	0	0	0	0	0	0	AL137190.1	miRNA	+
ENSG00000252748	0.0509319	0	0.106108	Inf	Inf	0.912265	1	0	0	0	0	0	0	0	0	0	0	0	0	0	0	0.049103	0	0	0	0	0	0	0	0	0	0	AL096869.1	miRNA	+
ENSG00000264580	0.197996	0	0.412491	Inf	Inf	0.326639	1	0	0	0	0	0	0	0	0	0	0	0	0	0	0.516125	0	0	0	0	0	0	0	0	0.325938	0	0	MIR5692B	miRNA	-
ENSG00000265180	0.0607663	0	0.126596	Inf	Inf	0.912312	1	0	0	0	0	0	0	0	0	0	0	0	0	0	0	0	0	0	0	0	0	0	0	0	0.060773	0	MIR4790	miRNA	-
ENSG00000199065	0.317315	0	0.661073	Inf	Inf	0.203505	1	0	0	0	0	0	0	0	0	0	0	0	0	0	0	0.630652	0	0	0	0.244677	0	0	0	0	0	0	MIR101-2	miRNA	+
ENSG00000252216	0.0315515	0	0.0657324	Inf	Inf	0.912172	1	0	0	0	0	0	0	0	0	0	0	0	0	0	0	0	0	0	0.099448	0	0	0	0	0	0	0	AC007041.1	miRNA	-
ENSG00000265104	0.0368941	0	0.0768628	Inf	Inf	0.912198	1	0	0	0	0	0	0	0	0	0	0	0	0	0	0.241413	0	0	0	0	0	0	0	0	0	0	0	AC011416.1	miRNA	+
ENSG00000221259	0.0315515	0	0.0657324	Inf	Inf	0.912172	1	0	0	0	0	0	0	0	0	0	0	0	0	0	0	0	0	0	0.064193	0	0	0	0	0	0	0	AC002978.1	miRNA	+
ENSG00000238758	0.221592	0	0.46165	Inf	Inf	0.26245	1	0	0	0	0	0	0	0	0	0	0	0	0	0	0.509163	0	0	0	0.328857	0	0	0	0	0	0	0.464338	AL512791.1	miRNA	+
ENSG00000253046	0.0279572	0	0.0582441	Inf	Inf	0.912155	1	0	0	0	0	0	0	0	0	0	0	0	0	0	0	0	0.133121	0	0	0	0	0	0	0	0	0	AC092841.1	miRNA	+
ENSG00000207969	0.198288	0	0.413101	Inf	Inf	0.38594	1	0	0	0	0	0	0	0	0	0	0	0	0	0	0	0	0	0	0	0.307928	0	0	0	0	0	0.290353	MIR507	miRNA	-
ENSG00000223063	0.369081	0	0.768919	Inf	Inf	0.196461	1	0	0	0	0	0	0	0	0	0	0	0	0	0	0	0	0	0	0	0.597569	0	0.122589	0	0	0	0	AL157823.1	miRNA	-
ENSG00000264953	0.376916	0	0.785241	Inf	Inf	0.222678	1	0	0	0	0	0	0	0	0	0	0	0	0	0	0	0.052772	0	0.457218	0	0	0.106543	0	0	0	0	0	AC093602.1	miRNA	-
ENSG00000264541	0.168589	0	0.351226	Inf	Inf	0.499173	1	0	0	0	0	0	0	0	0	0	0	0	0	0	0	0	0	0	0	0	0.378336	0	0	0.025495	0	0	AL162381.1	miRNA	-
ENSG00000263540	0.340763	0	0.709922	Inf	Inf	0.354519	1	0	0	0	0	0	0	0	0	0	0	0	0	0	0	0	0	0	0	1.27372	0	0	0	0	0	0	MIR5582	miRNA	-
ENSG00000221237	0.0607663	0	0.126596	Inf	Inf	0.912312	1	0	0	0	0	0	0	0	0	0	0	0	0	0	0	0	0	0	0	0	0	0	0	0	0.009311	0	AC106736.1	miRNA	+
ENSG00000221232	0.0279572	0	0.0582441	Inf	Inf	0.912155	1	0	0	0	0	0	0	0	0	0	0	0	0	0	0	0	0.159371	0	0	0	0	0	0	0	0	0	AC012047.1	miRNA	-
ENSG00000265598	0.0838716	0	0.174732	Inf	Inf	0.612507	1	0	0	0	0	0	0	0	0	0	0	0	0	0	0	0	0.318741	0	0	0	0	0	0	0	0	0	MIR5707	miRNA	+
ENSG00000202601	0.139786	0	0.291221	Inf	Inf	0.39405	1	0	0	0	0	0	0	0	0	0	0	0	0	0	0	0	0.549666	0	0	0	0	0	0	0	0	0	MIR582	miRNA	-
ENSG00000264378	0.242123	0	0.504423	Inf	Inf	0.188081	1	0	0	0	0	0	0	0	0	0	0	0	0	0	0	0	0.330362	0	0.37293	0	0	0	0.161612	0	0	0	AC116533.2	miRNA	+
ENSG00000265285	0.0567938	0	0.11832	Inf	Inf	0.912293	1	0	0	0	0	0	0	0	0	0	0	0	0	0	0	0	0	0	0	0.08441	0	0	0	0	0	0	AL591379.1	miRNA	+
ENSG00000265281	0.15922	0	0.331709	Inf	Inf	0.425715	1	0	0	0	0	0	0	0	0	0	0	0	0	0	0	0	0	0	0.096818	0	0	0.347336	0	0	0	0	MIR3935	miRNA	+
ENSG00000265132	0.492966	0	1.02701	Inf	Inf	0.0679648	0.959732	0	0	0	0	0	0	0	0	0	0	0	0	0	0	0.192088	0.336852	0	0	0	0.171971	0	0	0	0.497082	0	AC145141.2	miRNA	-
ENSG00000216171	0.296453	0	0.61761	Inf	Inf	0.313937	1	0	0	0	0	0	0	0	0	0	0	0	0	0	0	0	0	0	0	0	0	0	0	0	0	1.06991	MIR513C	miRNA	-
ENSG00000266581	0.0279572	0	0.0582441	Inf	Inf	0.912155	1	0	0	0	0	0	0	0	0	0	0	0	0	0	0	0	0.062362	0	0	0	0	0	0	0	0	0	MIR3166	miRNA	+
ENSG00000263783	0.0567938	0	0.11832	Inf	Inf	0.912293	1	0	0	0	0	0	0	0	0	0	0	0	0	0	0	0	0	0	0	0.049479	0	0	0	0	0	0	MIR5590	miRNA	+
ENSG00000265324	0.263518	0	0.548995	Inf	Inf	0.518455	1	0	0	0	0	0	0	0	0	0	0	0	0	0	0	0	0	0.500352	0	0	0	0	0	0	0	0	AC005020.1	miRNA	+
ENSG00000264238	0.379314	0	0.790238	Inf	Inf	0.358018	1	0	0	0	0	0	0	0	0	0	0	0	0	0	0	0	0.048898	0.739156	0	0	0	0	0	0	0	0	AL590084.1	miRNA	+
ENSG00000222722	0.300963	0	0.627007	Inf	Inf	0.21148	1	0	0	0	0	0	0	0	0	0	0	0	0	0	0.290349	0	0	0	0	0.812393	0	0	0	0	0	0	AL161790.1	miRNA	-
ENSG00000263775	0.527064	0	1.09805	Inf	Inf	0.0533879	0.860867	0	0	0	0	0	0	0	0	0	0	0	0	0	0	0	0	0	0	0.539771	0	0.484165	0	0.270406	0	0.126029	AC080008.1	miRNA	-
ENSG00000263774	0.0737883	0	0.153726	Inf	Inf	0.727606	1	0	0	0	0	0	0	0	0	0	0	0	0	0	0.213342	0	0	0	0	0	0	0	0	0	0	0	AC017104.1	miRNA	-
ENSG00000266276	0.0436566	0	0.0909513	Inf	Inf	0.91223	1	0	0	0	0	0	0	0	0	0	0	0	0	0	0	0	0	0	0	0	0	0	0	0.001437	0	0	MIR4743	miRNA	+
ENSG00000264711	0.219193	0	0.456652	Inf	Inf	0.36848	1	0	0	0	0	0	0	0	0	0	0	0	0	0	0.154981	0	0	0	0	0	0	0	0	0	0.523575	0	AC007919.1	miRNA	-
ENSG00000264715	0.0368941	0	0.0768628	Inf	Inf	0.912198	1	0	0	0	0	0	0	0	0	0	0	0	0	0	0.037616	0	0	0	0	0	0	0	0	0	0	0	AC104996.1	miRNA	+
ENSG00000207776	0.114529	0	0.238602	Inf	Inf	0.562274	1	0	0	0	0	0	0	0	0	0	0	0	0	0	0	0.117387	0	0	0	0	0	0	0.263301	0	0	0	MIR551A	miRNA	-
ENSG00000207779	0.0597556	0	0.124491	Inf	Inf	0.749089	1	0	0	0	0	0	0	0	0	0	0	0	0	0	0	0	0.014636	0	0	0	0	0	0.010673	0	0	0	MIR15B	miRNA	+
ENSG00000221430	0.0925647	0	0.192843	Inf	Inf	0.703119	1	0	0	0	0	0	0	0	0	0	0	0	0	0	0	0	0	0	0	0	0	0	0.019642	0	0.037567	0	MIR1294	miRNA	+
ENSG00000265601	0.306658	0	0.63887	Inf	Inf	0.282707	1	0	0	0	0	0	0	0	0	0	0	0	0	0	0	0	0	0	0	0.08441	0.722792	0	0	0	0	0	AL845321.1	miRNA	-
ENSG00000266006	0.0873133	0	0.181903	Inf	Inf	0.709539	1	0	0	0	0	0	0	0	0	0	0	0	0	0	0	0	0	0	0	0	0	0	0	0.246993	0	0	MIR4488	miRNA	+
ENSG00000221573	0.457519	0	0.953164	Inf	Inf	0.0742096	0.999493	0	0	0	0	0	0	0	0	0	0	0	0	0	0.376397	0	0.269045	0	0	0.014365	0	0	0	0	0.848938	0	AC099535.1	miRNA	-
ENSG00000222884	0.0559144	0	0.116488	Inf	Inf	0.755538	1	0	0	0	0	0	0	0	0	0	0	0	0	0	0	0	0.141082	0	0	0	0	0	0	0	0	0	AC023513.1	miRNA	+
ENSG00000207572	0.127194	0	0.264987	Inf	Inf	0.467837	1	0	0	0	0	0	0	0	0	0	0	0	0	0	0	0	0	0	0	0	0	0	0.601996	0	0	0	MIR363	miRNA	-
ENSG00000264141	0.0567938	0	0.11832	Inf	Inf	0.912293	1	0	0	0	0	0	0	0	0	0	0	0	0	0	0	0	0	0	0	0.211139	0	0	0	0	0	0	MIR3928	miRNA	-
ENSG00000216047	0.0317985	0	0.0662468	Inf	Inf	0.912173	1	0	0	0	0	0	0	0	0	0	0	0	0	0	0	0	0	0	0	0	0	0	0.078727	0	0	0	AL135784.1	miRNA	-
ENSG00000266798	0.0851125	0	0.177318	Inf	Inf	0.712323	1	0	0	0	0	0	0	0	0	0	0	0	0	0	0	0	0	0	0	0	0	0.223287	0	0	0	0	AC078816.1	miRNA	+
ENSG00000221250	0.0607663	0	0.126596	Inf	Inf	0.912312	1	0	0	0	0	0	0	0	0	0	0	0	0	0	0	0	0	0	0	0	0	0	0	0	0.000803	0	AC120045.1	miRNA	+
ENSG00000212032	0.11527	0	0.240147	Inf	Inf	0.561217	1	0	0	0	0	0	0	0	0	0	0	0	0	0	0	0	0.138746	0	0	0	0	0	0	0.221627	0	0	AC007486.1	miRNA	-
ENSG00000265253	0.0279572	0	0.0582441	Inf	Inf	0.912155	1	0	0	0	0	0	0	0	0	0	0	0	0	0	0	0	0.078496	0	0	0	0	0	0	0	0	0	MIR4446	miRNA	+
ENSG00000265258	0.478157	0	0.99616	Inf	Inf	0.0604564	0.913994	0	0	0	0	0	0	0	0	0	0	0	0	0	0	0	0	0	0.625639	0.099609	0.189168	0.521004	0	0	0	0	MIR4686	miRNA	+
ENSG00000221741	0.0436566	0	0.0909513	Inf	Inf	0.91223	1	0	0	0	0	0	0	0	0	0	0	0	0	0	0	0	0	0	0	0	0	0	0	0.036054	0	0	AC093304.1	miRNA	-
ENSG00000264405	0.614875	0	1.28099	Inf	Inf	0.347412	1	0	0	0	0	0	0	0	0	0	0	0	0	0	0	0	0	1.14296	0	0	0	0	0	0	0	0	MIR3913-1	miRNA	-
ENSG00000239167	0.0885922	0	0.184567	Inf	Inf	0.707946	1	0	0	0	0	0	0	0	0	0	0	0	0	0	0	0	0	0	0	0.042411	0	0	0.118982	0	0	0	AC090841.1	miRNA	+
ENSG00000266330	0.0607663	0	0.126596	Inf	Inf	0.912312	1	0	0	0	0	0	0	0	0	0	0	0	0	0	0	0	0	0	0	0	0	0	0	0	0.004041	0	AL355353.1	miRNA	-
ENSG00000265715	0.302851	0	0.63094	Inf	Inf	0.153763	1	0	0	0	0	0	0	0	0	0	0	0	0	0	1.18453	0	0.222056	0	0	0	0.189168	0	0	0	0	0	MIR3118-1	miRNA	+
ENSG00000199156	0.139786	0	0.291221	Inf	Inf	0.39405	1	0	0	0	0	0	0	0	0	0	0	0	0	0	0	0	0.637483	0	0	0	0	0	0	0	0	0	MIR422A	miRNA	-
ENSG00000199153	0.0635969	0	0.132494	Inf	Inf	0.742897	1	0	0	0	0	0	0	0	0	0	0	0	0	0	0	0	0	0	0	0	0	0	0.271446	0	0	0	MIR30D	miRNA	-
ENSG00000207639	0.0559144	0	0.116488	Inf	Inf	0.755538	1	0	0	0	0	0	0	0	0	0	0	0	0	0	0	0	0.249617	0	0	0	0	0	0	0	0	0	MIR193B	miRNA	+
ENSG00000266307	0.158498	0	0.330205	Inf	Inf	0.369148	1	0	0	0	0	0	0	0	0	0	0	0	0	0	0	0	0	0	0.233081	0	0	0	0.28589	0	0	0	MIR5093	miRNA	-
ENSG00000221091	0.243339	0	0.506956	Inf	Inf	0.213043	1	0	0	0	0	0	0	0	0	0	0	0	0	0	0	0	0.19762	0	0	0	0	0.199139	0.062756	0	0	0	MIR1302-5	miRNA	-
ENSG00000263908	0.0368941	0	0.0768628	Inf	Inf	0.912198	1	0	0	0	0	0	0	0	0	0	0	0	0	0	0.088083	0	0	0	0	0	0	0	0	0	0	0	MIR3116-2	miRNA	+
ENSG00000265534	0.0559144	0	0.116488	Inf	Inf	0.755538	1	0	0	0	0	0	0	0	0	0	0	0	0	0	0	0	0.221063	0	0	0	0	0	0	0	0	0	AL512638.1	miRNA	+
ENSG00000263978	0.0423504	0	0.0882301	Inf	Inf	0.912224	1	0	0	0	0	0	0	0	0	0	0	0	0	0	0	0	0	0	0	0	0	0	0	0	0	0.042381	MIR4499	miRNA	-
ENSG00000216205	0.239093	0	0.498109	Inf	Inf	0.353785	1	0	0	0	0	0	0	0	0	0	0	0	0	0	0	0	0	0	0	0.058722	0	0	0	0	0.533454	0	AC036178.1	miRNA	-
ENSG00000264623	0.0368941	0	0.0768628	Inf	Inf	0.912198	1	0	0	0	0	0	0	0	0	0	0	0	0	0	0.059608	0	0	0	0	0	0	0	0	0	0	0	MIR4796	miRNA	-
ENSG00000263663	0.0953954	0	0.19874	Inf	Inf	0.591996	1	0	0	0	0	0	0	0	0	0	0	0	0	0	0	0	0	0	0	0	0	0	0.348646	0	0	0	AL161891.1	miRNA	+
ENSG00000207778	8.65409	0	18.0294	Inf	Inf	4.03225e-05	0.00446975	0	0	0	0	0	0	0	0	0	0	0	0	0	0	1.5934	0.34874	0	0.541846	13.3934	2.67728	2.63567	0	2.37024	0.018828	6.23614	MIR122	miRNA	+
ENSG00000263524	0.200901	0	0.418543	Inf	Inf	0.383631	1	0	0	0	0	0	0	0	0	0	0	0	0	0	0	0	0	0	0	0.445312	0	0	0	0.249471	0	0	AC016697.3	miRNA	-
ENSG00000264310	0.0635969	0	0.132494	Inf	Inf	0.742897	1	0	0	0	0	0	0	0	0	0	0	0	0	0	0	0	0	0	0	0	0	0	0.174323	0	0	0	AL157883.1	miRNA	-
ENSG00000266224	0.0509319	0	0.106108	Inf	Inf	0.912265	1	0	0	0	0	0	0	0	0	0	0	0	0	0	0	0.014004	0	0	0	0	0	0	0	0	0	0	AL158077.1	miRNA	+
ENSG00000215954	0.153331	0	0.31944	Inf	Inf	0.514504	1	0	0	0	0	0	0	0	0	0	0	0	0	0	0	0	0	0	0	0	0	0	0.067894	0	0.266727	0	AP002884.1	miRNA	+
ENSG00000264928	0.0716138	0	0.149195	Inf	Inf	0.730738	1	0	0	0	0	0	0	0	0	0	0	0	0	0	0	0	0.022329	0	0	0	0	0	0	0.014491	0	0	AC118463.1	miRNA	-
ENSG00000266417	0.374109	0	0.779394	Inf	Inf	0.149312	1	0	0	0	0	0	0	0	0	0	0	0	0	0	0	0.664891	0	0	0	0.406476	0	0	0	0	0	0	MIR4424	miRNA	+
ENSG00000266270	0.147577	0	0.307451	Inf	Inf	0.439851	1	0	0	0	0	0	0	0	0	0	0	0	0	0	0.965654	0	0	0	0	0	0	0	0	0	0	0	MIR5096	miRNA	+
ENSG00000211544	0.259778	0	0.541204	Inf	Inf	0.278736	1	0	0	0	0	0	0	0	0	0	0	0	0	0	0	0.052801	0	0	0	0	0	0	0	0.248469	0.298863	0	AC069286.1	miRNA	+
ENSG00000266556	0.139786	0	0.291221	Inf	Inf	0.39405	1	0	0	0	0	0	0	0	0	0	0	0	0	0	0	0	0.589134	0	0	0	0	0	0	0	0	0	AL137251.1	miRNA	+
ENSG00000199069	0.0567938	0	0.11832	Inf	Inf	0.912293	1	0	0	0	0	0	0	0	0	0	0	0	0	0	0	0	0	0	0	0.069903	0	0	0	0	0	0	MIR323A	miRNA	+
ENSG00000222570	0.315019	0	0.65629	Inf	Inf	0.172636	1	0	0	0	0	0	0	0	0	0	0	0	0	0	0	0	0.314099	0	0	0.432341	0	0	0	0	0.006906	0	AF216667.1	miRNA	-
ENSG00000212082	0.343856	0	0.716366	Inf	Inf	0.16039	1	0	0	0	0	0	0	0	0	0	0	0	0	0	0	0	0.159371	0	0	0.648393	0	0	0	0	0.123105	0	AC010368.1	miRNA	-
ENSG00000207605	0.0559144	0	0.116488	Inf	Inf	0.755538	1	0	0	0	0	0	0	0	0	0	0	0	0	0	0	0	0.148977	0	0	0	0	0	0	0	0	0	MIR191	miRNA	-
ENSG00000207604	0.147577	0	0.307451	Inf	Inf	0.439851	1	0	0	0	0	0	0	0	0	0	0	0	0	0	0.777576	0	0	0	0	0	0	0	0	0	0	0	MIR206	miRNA	+
ENSG00000263452	0.289266	0	0.602638	Inf	Inf	0.323212	1	0	0	0	0	0	0	0	0	0	0	0	0	0	0	0	0	0.414577	0	0.302176	0	0	0	0	0	0	AL121899.1	miRNA	-
ENSG00000263458	0.0873133	0	0.181903	Inf	Inf	0.709539	1	0	0	0	0	0	0	0	0	0	0	0	0	0	0	0	0	0	0	0	0	0	0	0.396595	0	0	MIR4455	miRNA	-
ENSG00000263459	0.0509319	0	0.106108	Inf	Inf	0.912265	1	0	0	0	0	0	0	0	0	0	0	0	0	0	0	0.089438	0	0	0	0	0	0	0	0	0	0	AL359552.1	miRNA	-
ENSG00000216093	0.0607663	0	0.126596	Inf	Inf	0.912312	1	0	0	0	0	0	0	0	0	0	0	0	0	0	0	0	0	0	0	0	0	0	0	0	0.188448	0	AC009305.2	miRNA	+
ENSG00000266353	0.0567938	0	0.11832	Inf	Inf	0.912293	1	0	0	0	0	0	0	0	0	0	0	0	0	0	0	0	0	0	0	0.08441	0	0	0	0	0	0	AL591471.1	miRNA	-
ENSG00000238320	0.0368941	0	0.0768628	Inf	Inf	0.912198	1	0	0	0	0	0	0	0	0	0	0	0	0	0	0.095024	0	0	0	0	0	0	0	0	0	0	0	AC027612.2	miRNA	+
ENSG00000207975	0.127051	0	0.26469	Inf	Inf	0.545255	1	0	0	0	0	0	0	0	0	0	0	0	0	0	0	0	0	0	0	0	0	0	0	0	0	0.3261	MIR181B1	miRNA	-
ENSG00000266140	0.423504	0	0.882301	Inf	Inf	0.26778	1	0	0	0	0	0	0	0	0	0	0	0	0	0	0	0	0	0	0	0	0	0	0	0	0	1.94951	MIR4533	miRNA	+
ENSG00000264771	0.544682	0	1.13475	Inf	Inf	0.0330619	0.667253	0	0	0	0	0	0	0	0	0	0	0	0	0	0	0.11827	0.568135	0	0	0.28265	0	0.221143	0	0	0	0	AC022819.1	miRNA	+
ENSG00000263926	0.0860071	0	0.179181	Inf	Inf	0.711184	1	0	0	0	0	0	0	0	0	0	0	0	0	0	0	0	0	0	0	0	0	0	0	0.198298	0	0.194951	MIR4462	miRNA	-
ENSG00000264295	0.0368941	0	0.0768628	Inf	Inf	0.912198	1	0	0	0	0	0	0	0	0	0	0	0	0	0	0.031614	0	0	0	0	0	0	0	0	0	0	0	MIR3922	miRNA	+
ENSG00000263713	0.0315515	0	0.0657324	Inf	Inf	0.912172	1	0	0	0	0	0	0	0	0	0	0	0	0	0	0	0	0	0	0.010716	0	0	0	0	0	0	0	AC109994.1	miRNA	-
ENSG00000238593	0.991454	0	2.06553	Inf	Inf	0.141567	1	0	0	0	0	0	0	0	0	0	0	0	0	0	0	0	0	1.95259	0	0.222656	0	0	0	0.258754	0	0	AC078785.1	miRNA	-
ENSG00000252092	0.141495	0	0.29478	Inf	Inf	0.527605	1	0	0	0	0	0	0	0	0	0	0	0	0	0	0	0	0	0	0	0.1382	0	0	0	0	0	0.172543	AC098830.1	miRNA	+
ENSG00000223316	0.0635969	0	0.132494	Inf	Inf	0.742897	1	0	0	0	0	0	0	0	0	0	0	0	0	0	0	0	0	0	0	0	0	0	0.109958	0	0	0	AC027281.1	miRNA	-
ENSG00000221788	0.0873133	0	0.181903	Inf	Inf	0.709539	1	0	0	0	0	0	0	0	0	0	0	0	0	0	0	0	0	0	0	0	0	0	0	0.353885	0	0	MIR1252	miRNA	+
ENSG00000221443	0.0847009	0	0.17646	Inf	Inf	0.71285	1	0	0	0	0	0	0	0	0	0	0	0	0	0	0	0	0	0	0	0	0	0	0	0	0	0.223342	AC017083.3	miRNA	+
ENSG00000238518	0.0631031	0	0.131465	Inf	Inf	0.743679	1	0	0	0	0	0	0	0	0	0	0	0	0	0	0	0	0	0	0.186465	0	0	0	0	0	0	0	AC020900.1	miRNA	-
ENSG00000216069	0.0915541	0	0.190738	Inf	Inf	0.598592	1	0	0	0	0	0	0	0	0	0	0	0	0	0	0	0	0.083879	0	0	0	0	0	0.174323	0	0	0	MIR875	miRNA	-
ENSG00000264603	0.124932	0	0.260275	Inf	Inf	0.66942	1	0	0	0	0	0	0	0	0	0	0	0	0	0	0	0	0	0	0	0	0.293977	0	0	0	0	0	MIR3159	miRNA	+
ENSG00000215923	0.219335	0	0.456948	Inf	Inf	0.457959	1	0	0	0	0	0	0	0	0	0	0	0	0	0	0	0	0	0.250176	0	0	0	0	0	0.069533	0	0	AC007528.1	miRNA	-
ENSG00000221579	0.0317985	0	0.0662468	Inf	Inf	0.912173	1	0	0	0	0	0	0	0	0	0	0	0	0	0	0	0	0	0	0	0	0	0	0.065628	0	0	0	AC093162.1	miRNA	+
ENSG00000265850	0.0317985	0	0.0662468	Inf	Inf	0.912173	1	0	0	0	0	0	0	0	0	0	0	0	0	0	0	0	0	0	0	0	0	0	0.090844	0	0	0	MIR4797	miRNA	-
ENSG00000207754	0.0737883	0	0.153726	Inf	Inf	0.727606	1	0	0	0	0	0	0	0	0	0	0	0	0	0	0.227044	0	0	0	0	0	0	0	0	0	0	0	MIR487B	miRNA	+
ENSG00000199132	0.124932	0	0.260275	Inf	Inf	0.66942	1	0	0	0	0	0	0	0	0	0	0	0	0	0	0	0	0	0	0	0	0.189168	0	0	0	0	0	MIR450A1	miRNA	-
ENSG00000199130	0.0928085	0	0.193351	Inf	Inf	0.596412	1	0	0	0	0	0	0	0	0	0	0	0	0	0	0.063822	0	0.14838	0	0	0	0	0	0	0	0	0	MIR365A	miRNA	+
ENSG00000199107	0.0737883	0	0.153726	Inf	Inf	0.727606	1	0	0	0	0	0	0	0	0	0	0	0	0	0	0.241413	0	0	0	0	0	0	0	0	0	0	0	MIR409	miRNA	+
ENSG00000221525	0.147577	0	0.307451	Inf	Inf	0.439851	1	0	0	0	0	0	0	0	0	0	0	0	0	0	0.718626	0	0	0	0	0	0	0	0	0	0	0	MIR1185-1	miRNA	+
ENSG00000238716	0.211752	0	0.44115	Inf	Inf	0.364366	1	0	0	0	0	0	0	0	0	0	0	0	0	0	0	0	0	0	0	0	0	0	0	0	0	0.760784	AL031905.1	miRNA	-
ENSG00000221244	0.121533	0	0.253193	Inf	Inf	0.672549	1	0	0	0	0	0	0	0	0	0	0	0	0	0	0	0	0	0	0	0	0	0	0	0	0.395694	0	AC116351.2	miRNA	+
ENSG00000263858	0.0635969	0	0.132494	Inf	Inf	0.742897	1	0	0	0	0	0	0	0	0	0	0	0	0	0	0	0	0	0	0	0	0	0	0.215074	0	0	0	MIR4769	miRNA	+
ENSG00000207749	0.0878393	0	0.182998	Inf	Inf	0.912439	1	0	0	0	0	0	0	0	0	0	0	0	0	0	0	0	0	0.183953	0	0	0	0	0	0	0	0	MIR299	miRNA	+
ENSG00000221463	0.0635969	0	0.132494	Inf	Inf	0.742897	1	0	0	0	0	0	0	0	0	0	0	0	0	0	0	0	0	0	0	0	0	0	0.174323	0	0	0	MIR1277	miRNA	+
ENSG00000264319	0.0425562	0	0.0886588	Inf	Inf	0.912225	1	0	0	0	0	0	0	0	0	0	0	0	0	0	0	0	0	0	0	0	0	0.103777	0	0	0	0	MIR4801	miRNA	-
ENSG00000266112	0.0635969	0	0.132494	Inf	Inf	0.742897	1	0	0	0	0	0	0	0	0	0	0	0	0	0	0	0	0	0	0	0	0	0	0.207779	0	0	0	AC007567.1	miRNA	+
ENSG00000265960	0.207477	0	0.432244	Inf	Inf	0.466462	1	0	0	0	0	0	0	0	0	0	0	0	0	0	0	0	0	0.212649	0	0	0	0	0.013946	0	0	0	AL365181.1	miRNA	-
ENSG00000239117	0.0279572	0	0.0582441	Inf	Inf	0.912155	1	0	0	0	0	0	0	0	0	0	0	0	0	0	0	0	0.034295	0	0	0	0	0	0	0	0	0	AL161669.1	miRNA	+
ENSG00000266099	0.32742	0	0.682125	Inf	Inf	0.142992	1	0	0	0	0	0	0	0	0	0	0	0	0	0	0	0.270413	0	0	0.653941	0.1568	0	0.095395	0	0	0	0	MIR5700	miRNA	+
ENSG00000211590	0.142234	0	0.296321	Inf	Inf	0.446762	1	0	0	0	0	0	0	0	0	0	0	0	0	0	0.387802	0	0	0	0.138857	0	0	0	0	0	0	0	MIR802	miRNA	+
ENSG00000207924	0.158252	0	0.329691	Inf	Inf	0.369453	1	0	0	0	0	0	0	0	0	0	0	0	0	0	0	0	0	0	0.272917	0	0	0	0.16006	0	0	0	MIR196A2	miRNA	+
ENSG00000221072	0.170381	0	0.354961	Inf	Inf	0.497475	1	0	0	0	0	0	0	0	0	0	0	0	0	0	0	0	0	0	0	0.445312	0	0	0	0	0	0	AC124853.1	miRNA	-
ENSG00000252146	0.264069	0	0.550144	Inf	Inf	0.296467	1	0	0	0	0	0	0	0	0	0	0	0	0	0	0.20879	0	0	0	0	0.770269	0	0	0	0	0	0	AL390776.1	miRNA	-
ENSG00000264283	0.31445	0	0.655104	Inf	Inf	0.357735	1	0	0	0	0	0	0	0	0	0	0	0	0	0	0	0.059312	0	0.560921	0	0	0	0	0	0	0	0	AC025300.1	miRNA	+
ENSG00000265070	0.121533	0	0.253193	Inf	Inf	0.672549	1	0	0	0	0	0	0	0	0	0	0	0	0	0	0	0	0	0	0	0	0	0	0	0	0.373418	0	AC006115.1	miRNA	-
ENSG00000266012	0.0368941	0	0.0768628	Inf	Inf	0.912198	1	0	0	0	0	0	0	0	0	0	0	0	0	0	0.10699	0	0	0	0	0	0	0	0	0	0	0	MIR4764	miRNA	-
ENSG00000266822	0.0567938	0	0.11832	Inf	Inf	0.912293	1	0	0	0	0	0	0	0	0	0	0	0	0	0	0	0	0	0	0	0.154891	0	0	0	0	0	0	AL928874.1	miRNA	+
ENSG00000266827	0.127669	0	0.265976	Inf	Inf	0.544459	1	0	0	0	0	0	0	0	0	0	0	0	0	0	0	0	0	0	0	0	0	0.417286	0	0	0	0	MIR3689E	miRNA	-
ENSG00000207755	0.0624659	0	0.130137	Inf	Inf	0.91232	1	0	0	0	0	0	0	0	0	0	0	0	0	0	0	0	0	0	0	0	0.126743	0	0	0	0	0	MIR450A2	miRNA	-
ENSG00000211495	0.175679	0	0.365997	Inf	Inf	0.63103	1	0	0	0	0	0	0	0	0	0	0	0	0	0	0	0	0	0.250176	0	0	0	0	0	0	0	0	AL009174.1	miRNA	-
ENSG00000221733	0.111829	0	0.232977	Inf	Inf	0.492212	1	0	0	0	0	0	0	0	0	0	0	0	0	0	0	0	0.521577	0	0	0	0	0	0	0	0	0	AL109843.1	miRNA	-
ENSG00000264037	0.0878393	0	0.182998	Inf	Inf	0.912439	1	0	0	0	0	0	0	0	0	0	0	0	0	0	0	0	0	0.145625	0	0	0	0	0	0	0	0	MIR4472-2	miRNA	-
ENSG00000264788	0.0559144	0	0.116488	Inf	Inf	0.755538	1	0	0	0	0	0	0	0	0	0	0	0	0	0	0	0	0.192487	0	0	0	0	0	0	0	0	0	MIR3148	miRNA	-
ENSG00000221617	0.187398	0	0.390412	Inf	Inf	0.49622	1	0	0	0	0	0	0	0	0	0	0	0	0	0	0	0	0	0	0	0	0.352175	0	0	0	0	0	AC138123.1	miRNA	+
ENSG00000207813	0.0559144	0	0.116488	Inf	Inf	0.755538	1	0	0	0	0	0	0	0	0	0	0	0	0	0	0	0	0.240016	0	0	0	0	0	0	0	0	0	MIR605	miRNA	+
ENSG00000211568	0.113588	0	0.236641	Inf	Inf	0.680205	1	0	0	0	0	0	0	0	0	0	0	0	0	0	0	0	0	0	0	0.222656	0	0	0	0	0	0	MIR670	miRNA	+
ENSG00000207996	0.15091	0	0.314396	Inf	Inf	0.435678	1	0	0	0	0	0	0	0	0	0	0	0	0	0	0	0	0	0	0	0	0	0	0.15608	0.249025	0	0	MIR301A	miRNA	-
ENSG00000221258	0.367975	0	0.766615	Inf	Inf	0.10697	1	0	0	0	0	0	0	0	0	0	0	0	0	0	0	0	0	0	0	0.296031	0	0	1.04198	0	0	0	AC011465.1	miRNA	-
ENSG00000265708	0.0838716	0	0.174732	Inf	Inf	0.612507	1	0	0	0	0	0	0	0	0	0	0	0	0	0	0	0	0.262962	0	0	0	0	0	0	0	0	0	AC027348.1	miRNA	+
ENSG00000207714	0.0737883	0	0.153726	Inf	Inf	0.727606	1	0	0	0	0	0	0	0	0	0	0	0	0	0	0.242902	0	0	0	0	0	0	0	0	0	0	0	MIR584	miRNA	-
ENSG00000207628	0.170225	0	0.354635	Inf	Inf	0.413411	1	0	0	0	0	0	0	0	0	0	0	0	0	0	0	0	0	0	0	0	0	0.479825	0	0	0	0	MIR651	miRNA	+
ENSG00000266429	0.0368941	0	0.0768628	Inf	Inf	0.912198	1	0	0	0	0	0	0	0	0	0	0	0	0	0	0.037616	0	0	0	0	0	0	0	0	0	0	0	AL442639.1	miRNA	-
ENSG00000221386	3.52773	0	7.34943	Inf	Inf	1.25247e-06	0.000223415	0	0	0	0	0	0	0	0	0	0	0	0	0	0	2.25175	0.583297	1.52982	0.330043	0.875037	1.74981	0.679042	0.22139	0	0.544123	0.249537	AC002979.1	miRNA	+
ENSG00000221291	0.0635969	0	0.132494	Inf	Inf	0.742897	1	0	0	0	0	0	0	0	0	0	0	0	0	0	0	0	0	0	0	0	0	0	0.167984	0	0	0	AC090660.1	miRNA	+
ENSG00000266625	0.0716138	0	0.149195	Inf	Inf	0.730738	1	0	0	0	0	0	0	0	0	0	0	0	0	0	0	0	0.1817	0	0	0	0	0	0	0.014491	0	0	AC084859.1	miRNA	+
ENSG00000216112	0.0509319	0	0.106108	Inf	Inf	0.912265	1	0	0	0	0	0	0	0	0	0	0	0	0	0	0	0.066401	0	0	0	0	0	0	0	0	0	0	AC092675.1	miRNA	+
ENSG00000265151	0.0436566	0	0.0909513	Inf	Inf	0.91223	1	0	0	0	0	0	0	0	0	0	0	0	0	0	0	0	0	0	0	0	0	0	0	0.053023	0	0	AL158175.1	miRNA	-
ENSG00000264566	0.139786	0	0.291221	Inf	Inf	0.39405	1	0	0	0	0	0	0	0	0	0	0	0	0	0	0	0	0.482893	0	0	0	0	0	0	0	0	0	MIR23C	miRNA	-
ENSG00000211573	0.0624659	0	0.130137	Inf	Inf	0.91232	1	0	0	0	0	0	0	0	0	0	0	0	0	0	0	0	0	0	0	0	0.056888	0	0	0	0	0	AC125238.1	miRNA	-
ENSG00000264774	0.0559144	0	0.116488	Inf	Inf	0.755538	1	0	0	0	0	0	0	0	0	0	0	0	0	0	0	0	0.159371	0	0	0	0	0	0	0	0	0	AC099669.1	miRNA	-
ENSG00000263920	0.0368941	0	0.0768628	Inf	Inf	0.912198	1	0	0	0	0	0	0	0	0	0	0	0	0	0	0.156209	0	0	0	0	0	0	0	0	0	0	0	AC067751.1	miRNA	+
ENSG00000265089	0.10045	0	0.209272	Inf	Inf	0.694031	1	0	0	0	0	0	0	0	0	0	0	0	0	0	0	0	0	0	0	0.222656	0	0	0	0.198298	0	0	MIR4655	miRNA	-
ENSG00000238921	0.0279572	0	0.0582441	Inf	Inf	0.912155	1	0	0	0	0	0	0	0	0	0	0	0	0	0	0	0	0.090824	0	0	0	0	0	0	0	0	0	AL360178.1	miRNA	+
ENSG00000231426	0.803932	0	1.67486	Inf	Inf	0.0439365	0.778962	0	0	0	0	0	0	0	0	0	0	0	0	0	0.0677614	0	0	0	0	0	0	0.0472806	0	0	0.151255	0	RP5-899B16.1	lincRNA	+
ENSG00000232505	0.527036	0	1.09799	Inf	Inf	0.373659	1	0	0	0	0	0	0	0	0	0	0	0	0	0	0	0	0	0.139616	0	0	0	0	0	0	0	0	XXbac-BPG308J9.3	lincRNA	+
ENSG00000260620	3.26868	0	6.80974	Inf	Inf	0.0016458	0.0867049	0	0	0	0	0	0	0	0	0	0	0	0	0	0.164138	0	0	0	0	0.962966	0.095062	0	0	0.18906	0.311094	0.227379	RP11-883G14.4	lincRNA	-
ENSG00000253140	0.407135	0	0.848199	Inf	Inf	0.124624	1	0	0	0	0	0	0	0	0	0	0	0	0	0	0.082129	0	0	0	0	0	0	0	0	0	0	0.188416	RP11-567J20.3	lincRNA	-
ENSG00000179676	0.223657	0	0.465953	Inf	Inf	0.266507	1	0	0	0	0	0	0	0	0	0	0	0	0	0	0	0	0.091773	0	0	0	0	0	0	0	0	0	LINC00305	lincRNA	-
ENSG00000236117	4.74423	0	9.88381	Inf	Inf	0.0723576	0.988484	0	0	0	0	0	0	0	0	0	0	0	0	0	0	0	0	0	0	0.037983	0	0	0	0	0	1.65596	RP4-754E20__A.5	lincRNA	+
ENSG00000266176	0.334418	0	0.696704	Inf	Inf	0.0940688	1	0	0	0	0	0	0	0	0	0	0	0	0	0	0	0	0.113561	0	0	0	0	0	0.212641	0	0	0	RP11-855A2.5	lincRNA	-
ENSG00000234407	0.425562	0	0.886588	Inf	Inf	0.268015	1	0	0	0	0	0	0	0	0	0	0	0	0	0	0	0	0	0	0	0	0	0.0696086	0	0	0	0	FAM74A6	lincRNA	+
ENSG00000251388	0.426198	0	0.887912	Inf	Inf	0.0975951	1	0	0	0	0	0	0	0	0	0	0	0	0	0	0.059273	0	0	0	0.218095	0	0	0	0	0	0	0	RP11-427M20.1	lincRNA	-
ENSG00000258612	0.296159	0	0.616998	Inf	Inf	0.213956	1	0	0	0	0	0	0	0	0	0	0	0	0	0	0	0	0	0	0	0	0	0	0	0.126658	0.087338	0	RP11-671J11.6	lincRNA	-
ENSG00000256077	0.237876	0	0.495576	Inf	Inf	0.216895	1	0	0	0	0	0	0	0	0	0	0	0	0	0	0.0659076	0	0	0	0	0	0	0	0.0908415	0	0	0	RP11-335O4.1	lincRNA	-
ENSG00000178457	0.147577	0	0.307451	Inf	Inf	0.439851	1	0	0	0	0	0	0	0	0	0	0	0	0	0	0.118122	0	0	0	0	0	0	0	0	0	0	0	LINC00314	lincRNA	+
ENSG00000234248	0.0315515	0	0.0657324	Inf	Inf	0.912172	1	0	0	0	0	0	0	0	0	0	0	0	0	0	0	0	0	0	0.028353	0	0	0	0	0	0	0	RP11-799O21.2	lincRNA	-
ENSG00000230234	2.03282	0	4.23504	Inf	Inf	0.129114	1	0	0	0	0	0	0	0	0	0	0	0	0	0	0	0	0	0	0	0	0	0	0	0	0	1.48321	RP1-276N6.2	lincRNA	+
ENSG00000224231	1.01018	0	2.10455	Inf	Inf	0.0344273	0.685647	0	0	0	0	0	0	0	0	0	0	0	0	0	0.198816	0	0	0	0	0.330561	0	0	0.093939	0	0	0	AC069394.1	lincRNA	+
ENSG00000267075	0.0279572	0	0.0582441	Inf	Inf	0.912155	1	0	0	0	0	0	0	0	0	0	0	0	0	0	0	0	0.0008	0	0	0	0	0	0	0	0	0	RP11-434D2.3	lincRNA	+
ENSG00000257268	0.203728	0	0.424433	Inf	Inf	0.418818	1	0	0	0	0	0	0	0	0	0	0	0	0	0	0	0.098034	0	0	0	0	0	0	0	0	0	0	RP1-74B13.2	lincRNA	+
ENSG00000224863	0.351357	0	0.731994	Inf	Inf	0.452427	1	0	0	0	0	0	0	0	0	0	0	0	0	0	0	0	0	0.053614	0	0	0	0	0	0	0	0	RP5-1109J22.2	lincRNA	-
ENSG00000251363	3.05591	0	6.36649	Inf	Inf	0.118152	1	0	0	0	0	0	0	0	0	0	0	0	0	0	0	1.34636	0	0	0	0	0	0	0	0	0	0	RP11-129M6.1	lincRNA	+
ENSG00000230649	0.170225	0	0.354635	Inf	Inf	0.413411	1	0	0	0	0	0	0	0	0	0	0	0	0	0	0	0	0	0	0	0	0	0.108399	0	0	0	0	AC024084.1	lincRNA	+
ENSG00000258977	0.254388	0	0.529974	Inf	Inf	0.276849	1	0	0	0	0	0	0	0	0	0	0	0	0	0	0	0	0	0	0	0	0	0	0.087529	0	0	0	RP11-799P8.1	lincRNA	-
ENSG00000226277	0.147577	0	0.307451	Inf	Inf	0.439851	1	0	0	0	0	0	0	0	0	0	0	0	0	0	0.106379	0	0	0	0	0	0	0	0	0	0	0	AC105393.2	lincRNA	+
ENSG00000228361	0.238351	0	0.496565	Inf	Inf	0.249599	1	0	0	0	0	0	0	0	0	0	0	0	0	0	0.099439	0	0	0	0	0	0	0.060454	0	0	0	0	RP11-503C24.3	lincRNA	+
ENSG00000225597	0.258227	0	0.537973	Inf	Inf	0.235979	1	0	0	0	0	0	0	0	0	0	0	0	0	0	0	0	0	0	0	0	0	0.00730659	0	0.0515977	0	0.018144	FAM74A1	lincRNA	+
ENSG00000260254	0.322203	0	0.671257	Inf	Inf	0.145159	1	0	0	0	0	0	0	0	0	0	0	0	0	0	0.007932	0	0	0	0	0	0	0	0	0.007035	0	0	AP000997.2	lincRNA	+
ENSG00000223872	0.113588	0	0.236641	Inf	Inf	0.680205	1	0	0	0	0	0	0	0	0	0	0	0	0	0	0	0	0	0	0	0.034655	0	0	0	0	0	0	AC006372.5	lincRNA	+
ENSG00000255382	1.41265	0	2.94301	Inf	Inf	0.000266779	0.0207859	0	0	0	0	0	0	0	0	0	0	0	0	0	0	0	0.505782	0	0.095406	0.178566	0	0.021416	0	0.112981	0	0.18671	RP11-718B12.2	lincRNA	+
ENSG00000254383	0.111829	0	0.232977	Inf	Inf	0.492212	1	0	0	0	0	0	0	0	0	0	0	0	0	0	0	0	0.073556	0	0	0	0	0	0	0	0	0	RP11-465K16.1	lincRNA	-
ENSG00000230990	0.242231	0	0.504648	Inf	Inf	0.213814	1	0	0	0	0	0	0	0	0	0	0	0	0	0	0.0502031	0	0	0	0.019662	0	0	0	0	0	0	0	RP4-734C18.1	lincRNA	-
ENSG00000235824	0.698506	0	1.45522	Inf	Inf	0.217386	1	0	0	0	0	0	0	0	0	0	0	0	0	0	0	0	0	0	0	0	0	0	0	0.0562788	0	0	LINC00837	lincRNA	-
ENSG00000248428	0.354886	0	0.739346	Inf	Inf	0.284839	1	0	0	0	0	0	0	0	0	0	0	0	0	0	0	0	0	0	0	0	0.09857	0.009468	0	0	0	0	CTC-551A13.1	lincRNA	-
ENSG00000235597	0.351357	0	0.731994	Inf	Inf	0.452427	1	0	0	0	0	0	0	0	0	0	0	0	0	0	0	0	0	0.0145749	0	0	0	0	0	0	0	0	LINC01102	lincRNA	+
ENSG00000224359	0.566958	0	1.18116	Inf	Inf	0.117736	1	0	0	0	0	0	0	0	0	0	0	0	0	0	0	0	0	0	0	0.30784	0	0	0	0	0	0.128949	RP11-467I20.2	lincRNA	+
ENSG00000261445	0.111829	0	0.232977	Inf	Inf	0.492212	1	0	0	0	0	0	0	0	0	0	0	0	0	0	0	0	0.072163	0	0	0	0	0	0	0	0	0	RP11-80F22.4	lincRNA	-
ENSG00000234318	0.25466	0	0.530541	Inf	Inf	0.37834	1	0	0	0	0	0	0	0	0	0	0	0	0	0	0	0.167102	0	0	0	0	0	0	0	0	0	0	RP4-771M4.3	lincRNA	+
ENSG00000253735	0.0851125	0	0.177318	Inf	Inf	0.712323	1	0	0	0	0	0	0	0	0	0	0	0	0	0	0	0	0	0	0	0	0	0.032081	0	0	0	0	RP11-115J16.3	lincRNA	-
ENSG00000225174	0.592755	0	1.23491	Inf	Inf	0.0810822	1	0	0	0	0	0	0	0	0	0	0	0	0	0	0.0207004	0	0	0	0	0	0	0	0.0494751	0	0	0	OSTM1-AS1	lincRNA	+
ENSG00000253111	1.89661	0	3.95128	Inf	Inf	0.0175093	0.455044	0	0	0	0	0	0	0	0	0	0	0	0	0	0	0	0	0	0	0.212282	0.0758101	0.0484037	0	0	0	0	RP11-136O12.2	lincRNA	+
ENSG00000261058	9.00305	0	18.7564	Inf	Inf	9.56443e-06	0.00129445	0	0	0	0	0	0	0	0	0	0	0	0	0	0	0	0.060623	0	0	1.92287	0.539888	1.27237	0	0.683386	0	0.768718	RP11-252E2.2	lincRNA	+
ENSG00000249125	0.898414	0	1.8717	Inf	Inf	0.122854	1	0	0	0	0	0	0	0	0	0	0	0	0	0	0	0	0.134084	0.253288	0	0	0	0	0	0	0	0	RP11-381N20.2	lincRNA	+
ENSG00000270321	0.170381	0	0.354961	Inf	Inf	0.497475	1	0	0	0	0	0	0	0	0	0	0	0	0	0	0	0	0	0	0	0.179369	0	0	0	0	0	0	RP11-2L8.2	lincRNA	-
ENSG00000233643	0.0737883	0	0.153726	Inf	Inf	0.727606	1	0	0	0	0	0	0	0	0	0	0	0	0	0	0.05633	0	0	0	0	0	0	0	0	0	0	0	RP11-491H19.1	lincRNA	-
ENSG00000223665	0.252412	0	0.525859	Inf	Inf	0.276257	1	0	0	0	0	0	0	0	0	0	0	0	0	0	0	0	0	0	0.185421	0	0	0	0	0	0	0	CTB-111F10.1	lincRNA	-
ENSG00000267760	0.174627	0	0.363805	Inf	Inf	0.40875	1	0	0	0	0	0	0	0	0	0	0	0	0	0	0	0	0	0	0	0	0	0	0	0.106666	0	0	CTC-565M22.1	lincRNA	-
ENSG00000267761	0.111829	0	0.232977	Inf	Inf	0.492212	1	0	0	0	0	0	0	0	0	0	0	0	0	0	0	0	0.0292373	0	0	0	0	0	0	0	0	0	CTD-2130O13.1	lincRNA	+
ENSG00000258402	0.127051	0	0.26469	Inf	Inf	0.545255	1	0	0	0	0	0	0	0	0	0	0	0	0	0	0	0	0	0	0	0	0	0	0	0	0	0.056586	RP11-516J2.1	lincRNA	-
ENSG00000256953	0.21385	0	0.445521	Inf	Inf	0.37273	1	0	0	0	0	0	0	0	0	0	0	0	0	0	0	0	0	0	0.032643	0	0	0	0	0	0.114748	0	RP11-6B19.2	lincRNA	-
ENSG00000266977	0.249864	0	0.520549	Inf	Inf	0.433671	1	0	0	0	0	0	0	0	0	0	0	0	0	0	0	0	0	0	0	0	0.123083	0	0	0	0	0	CTC-459F4.5	lincRNA	-
ENSG00000235126	1.09943	0	2.29047	Inf	Inf	0.0200848	0.497918	0	0	0	0	0	0	0	0	0	0	0	0	0	0	0	0	0.128566	0	0	0	0	0	0.139532	0.27158	0	AC128709.3	lincRNA	-
ENSG00000235911	0.222589	0	0.463728	Inf	Inf	0.292805	1	0	0	0	0	0	0	0	0	0	0	0	0	0	0	0	0	0	0	0	0	0	0.203825	0	0	0	AC019055.1	lincRNA	+
ENSG00000259730	0.147577	0	0.307451	Inf	Inf	0.439851	1	0	0	0	0	0	0	0	0	0	0	0	0	0	0.177532	0	0	0	0	0	0	0	0	0	0	0	CTD-2007H18.1	lincRNA	+
ENSG00000258123	0.227175	0	0.473281	Inf	Inf	0.427137	1	0	0	0	0	0	0	0	0	0	0	0	0	0	0	0	0	0	0	0.044139	0	0	0	0	0	0	RP11-314D7.2	lincRNA	+
ENSG00000225942	0.127194	0	0.264987	Inf	Inf	0.467837	1	0	0	0	0	0	0	0	0	0	0	0	0	0	0	0	0	0	0	0	0	0	0.078445	0	0	0	AC093326.2	lincRNA	+
ENSG00000248753	0.0368941	0	0.0768628	Inf	Inf	0.912198	1	0	0	0	0	0	0	0	0	0	0	0	0	0	0.029893	0	0	0	0	0	0	0	0	0	0	0	CTC-276P9.2	lincRNA	+
ENSG00000241369	0.0315515	0	0.0657324	Inf	Inf	0.912172	1	0	0	0	0	0	0	0	0	0	0	0	0	0	0	0	0	0	0.0010296	0	0	0	0	0	0	0	CT64	lincRNA	-
ENSG00000254237	6.03995	0	12.5832	Inf	Inf	0.0104166	0.319761	0	0	0	0	0	0	0	0	0	0	0	0	0	0	0	0	0	0	0.814768	0.0858136	0.069161	0	0.0679368	0	0.0864708	RP11-115J16.2	lincRNA	-
ENSG00000250706	0.317958	0	0.662412	Inf	Inf	0.171302	1	0	0	0	0	0	0	0	0	0	0	0	0	0	0.122456	0	0	0	0	0.061791	0	0	0	0	0	0	RP11-18H21.2	lincRNA	-
ENSG00000260102	1.09993	0	2.29152	Inf	Inf	0.145879	1	0	0	0	0	0	0	0	0	0	0	0	0	0	0	0	0	0	0	0	0	0.011411	0	0	0.108426	0	LINC01070	lincRNA	+
ENSG00000238043	0.249864	0	0.520549	Inf	Inf	0.433671	1	0	0	0	0	0	0	0	0	0	0	0	0	0	0	0	0	0	0	0	0.097334	0	0	0	0	0	RP11-699L21.2	lincRNA	+
ENSG00000269564	0.624575	0	1.3012	Inf	Inf	0.118643	1	0	0	0	0	0	0	0	0	0	0	0	0	0	0	0	0	0	0	0.325066	0	0.118471	0	0	0	0	AC008753.4	lincRNA	+
ENSG00000258927	0.425364	0	0.886175	Inf	Inf	0.333458	1	0	0	0	0	0	0	0	0	0	0	0	0	0	0	0	0	0	0	0	0	0	0	0	0.075126	0	RP11-1070N10.5	lincRNA	+
ENSG00000235415	0.29808	0	0.621001	Inf	Inf	0.212958	1	0	0	0	0	0	0	0	0	0	0	0	0	0	0.140214	0	0	0	0	0	0.08691	0	0	0	0	0	AC005808.3	lincRNA	+
ENSG00000236854	0.127051	0	0.26469	Inf	Inf	0.545255	1	0	0	0	0	0	0	0	0	0	0	0	0	0	0	0	0	0	0	0	0	0	0	0	0	0.063571	AL121656.5	lincRNA	+
ENSG00000261751	0.152796	0	0.318324	Inf	Inf	0.515072	1	0	0	0	0	0	0	0	0	0	0	0	0	0	0	0.020195	0	0	0	0	0	0	0	0	0	0	RP11-305A4.3	lincRNA	-
ENSG00000225750	0.177184	0	0.369134	Inf	Inf	0.406106	1	0	0	0	0	0	0	0	0	0	0	0	0	0	0	0	0	0	0	0.076731	0	0	0.08822	0	0	0	RP11-242O24.3	lincRNA	-
ENSG00000266602	0.45435	0	0.946563	Inf	Inf	0.310633	1	0	0	0	0	0	0	0	0	0	0	0	0	0	0	0	0	0	0	0.144484	0	0	0	0	0	0	RP11-476K15.1	lincRNA	+
ENSG00000257067	0.332047	0	0.691765	Inf	Inf	0.272957	1	0	0	0	0	0	0	0	0	0	0	0	0	0	0.230198	0	0	0	0	0	0	0	0	0	0	0	AP000797.4	lincRNA	+
ENSG00000253434	0.170225	0	0.354635	Inf	Inf	0.413411	1	0	0	0	0	0	0	0	0	0	0	0	0	0	0	0	0	0	0	0	0	0.0370091	0	0	0	0	RP11-1101K5.1	lincRNA	+
ENSG00000257507	0.854248	0	1.77968	Inf	Inf	0.092181	1	0	0	0	0	0	0	0	0	0	0	0	0	0	0	0.427244	0	0	0	0	0	0	0	0	0.145235	0	RP11-956E11.1	lincRNA	+
ENSG00000259957	0.126206	0	0.26293	Inf	Inf	0.469312	1	0	0	0	0	0	0	0	0	0	0	0	0	0	0	0	0	0	0.029919	0	0	0	0	0	0	0	RP11-491F9.8	lincRNA	+
ENSG00000260887	0.422659	0	0.88054	Inf	Inf	0.10484	1	0	0	0	0	0	0	0	0	0	0	0	0	0	0	0	0	0	0.12086	0	0	0	0	0	0	0.233952	RP11-142G1.2	lincRNA	+
ENSG00000260574	0.364009	0	0.758352	Inf	Inf	0.19181	1	0	0	0	0	0	0	0	0	0	0	0	0	0	0.083246	0	0	0.500352	0	0	0	0	0.168312	0	0	0	RP11-801I18.1	lincRNA	-
ENSG00000258743	0.0425562	0	0.0886588	Inf	Inf	0.912225	1	0	0	0	0	0	0	0	0	0	0	0	0	0	0	0	0	0	0	0	0	0.00433185	0	0	0	0	RP11-406A9.2	lincRNA	+
ENSG00000253530	0.203728	0	0.424433	Inf	Inf	0.418818	1	0	0	0	0	0	0	0	0	0	0	0	0	0	0	0.137375	0	0	0	0	0	0	0	0	0	0	RP11-103H7.3	lincRNA	+
ENSG00000243636	0.127051	0	0.26469	Inf	Inf	0.545255	1	0	0	0	0	0	0	0	0	0	0	0	0	0	0	0	0	0	0	0	0	0	0	0	0	0.03888	RP11-164O23.7	lincRNA	+
ENSG00000255327	0.111829	0	0.232977	Inf	Inf	0.492212	1	0	0	0	0	0	0	0	0	0	0	0	0	0	0	0	0.062117	0	0	0	0	0	0	0	0	0	RP11-555G19.1	lincRNA	+
ENSG00000254753	0.175679	0	0.365997	Inf	Inf	0.63103	1	0	0	0	0	0	0	0	0	0	0	0	0	0	0	0	0	0.044442	0	0	0	0	0	0	0	0	RP11-480O10.1	lincRNA	-
ENSG00000251410	0.126206	0	0.26293	Inf	Inf	0.469312	1	0	0	0	0	0	0	0	0	0	0	0	0	0	0	0	0	0	0.070724	0	0	0	0	0	0	0	AC007106.1	lincRNA	-
ENSG00000237346	0.0838716	0	0.174732	Inf	Inf	0.612507	1	0	0	0	0	0	0	0	0	0	0	0	0	0	0	0	0.059642	0	0	0	0	0	0	0	0	0	RP3-448I9.2	lincRNA	-
ENSG00000262079	2.17668	0	4.53474	Inf	Inf	0.00935224	0.298841	0	0	0	0	0	0	0	0	0	0	0	0	0	0	0	0.053606	0	0	0.132608	0	0	0	0	0	0.210321	RP11-515O17.3	lincRNA	-
ENSG00000263305	0.800916	0	1.66858	Inf	Inf	0.0214776	0.519177	0	0	0	0	0	0	0	0	0	0	0	0	0	0	0	0	0.0894075	0	0	0.0462068	0	0	0	0.0885446	0.0952383	AP005530.2	lincRNA	-
ENSG00000235743	0.877985	0	1.82914	Inf	Inf	0.00830824	0.275434	0	0	0	0	0	0	0	0	0	0	0	0	0	0	0	0	0	0	0.24762	0.077334	0.120938	0	0.079067	0	0.249498	RP11-439H9.1	lincRNA	+
ENSG00000251226	0.794881	0	1.656	Inf	Inf	0.0708357	0.978081	0	0	0	0	0	0	0	0	0	0	0	0	0	0.035714	0	0	0	0	0	0.030655	0	0	0	0	0	RP11-469N6.1	lincRNA	+
ENSG00000254580	0.170381	0	0.354961	Inf	Inf	0.497475	1	0	0	0	0	0	0	0	0	0	0	0	0	0	0	0	0	0	0	0.085755	0	0	0	0	0	0	RP11-677I18.4	lincRNA	-
ENSG00000256988	0.223657	0	0.465953	Inf	Inf	0.266507	1	0	0	0	0	0	0	0	0	0	0	0	0	0	0	0	0.208708	0	0	0	0	0	0	0	0	0	RP11-234B24.4	lincRNA	-
ENSG00000254566	0.127194	0	0.264987	Inf	Inf	0.467837	1	0	0	0	0	0	0	0	0	0	0	0	0	0	0	0	0	0	0	0	0	0	0.076205	0	0	0	RP11-514F3.4	lincRNA	-
ENSG00000256672	0.113588	0	0.236641	Inf	Inf	0.680205	1	0	0	0	0	0	0	0	0	0	0	0	0	0	0	0	0	0	0	0.049791	0	0	0	0	0	0	RP11-218M22.2	lincRNA	-
ENSG00000267337	0.562645	0	1.17218	Inf	Inf	0.0215205	0.519673	0	0	0	0	0	0	0	0	0	0	0	0	0	0	0	0.0418991	0	0.0187302	0	0	0.0258669	0	0	0	0	CTC-782O7.1	lincRNA	-
ENSG00000232019	0.157758	0	0.328662	Inf	Inf	0.370067	1	0	0	0	0	0	0	0	0	0	0	0	0	0	0	0	0	0	0.082063	0	0	0	0	0	0	0	AC074183.4	lincRNA	-
ENSG00000236049	0.0559144	0	0.116488	Inf	Inf	0.755538	1	0	0	0	0	0	0	0	0	0	0	0	0	0	0	0	0.005814	0	0	0	0	0	0	0	0	0	AC104777.2	lincRNA	-
ENSG00000230324	0.0946546	0	0.197197	Inf	Inf	0.59325	1	0	0	0	0	0	0	0	0	0	0	0	0	0	0	0	0	0	0.025065	0	0	0	0	0	0	0	RP4-705O1.1	lincRNA	-
ENSG00000259334	0.322203	0	0.671257	Inf	Inf	0.145159	1	0	0	0	0	0	0	0	0	0	0	0	0	0	0.074717	0	0	0	0	0	0	0	0	0.048722	0	0	LINC00596	lincRNA	-
ENSG00000227089	0.263518	0	0.548995	Inf	Inf	0.518455	1	0	0	0	0	0	0	0	0	0	0	0	0	0	0	0	0	0.097906	0	0	0	0	0	0	0	0	RP1-135L22.1	lincRNA	-
ENSG00000233633	0.310971	0	0.647856	Inf	Inf	0.115258	1	0	0	0	0	0	0	0	0	0	0	0	0	0	0	0	0.10987	0	0	0	0	0	0	0.036	0	0	AC093326.3	lincRNA	+
ENSG00000261598	0.936989	0	1.95206	Inf	Inf	0.234437	1	0	0	0	0	0	0	0	0	0	0	0	0	0	0	0	0	0	0	0	0.496037	0	0	0	0	0	RP11-107D24.2	lincRNA	+
ENSG00000250501	0.303831	0	0.632982	Inf	Inf	0.38948	1	0	0	0	0	0	0	0	0	0	0	0	0	0	0	0	0	0	0	0	0	0	0	0	0.0745635	0	RP11-98O2.1	lincRNA	+
ENSG00000267286	0.799808	0	1.66627	Inf	Inf	0.0211658	0.514234	0	0	0	0	0	0	0	0	0	0	0	0	0	0	0.086816	0	0	0	0	0	0	0	0.257682	0	0.158552	RP11-794M8.2	lincRNA	-
ENSG00000259108	61.4343	0	127.988	Inf	Inf	1.11335e-05	0.00147256	0	0	0	0	0	0	0	0	0	0	0	0	0	0	0.999679	0.682241	0	0.503538	13.9878	1.3232	2.02743	0.0972846	1.67015	1.74329	3.26584	CTD-3098H1.2	lincRNA	-
ENSG00000259747	0.334974	0	0.697863	Inf	Inf	0.16397	1	0	0	0	0	0	0	0	0	0	0	0	0	0	0.0764349	0	0	0	0	0	0.0485368	0	0	0	0	0	RP11-275I4.2	lincRNA	+
ENSG00000260340	0.465855	0	0.970531	Inf	Inf	0.256546	1	0	0	0	0	0	0	0	0	0	0	0	0	0	0	0	0	0	0	0	0	0	0	0	0	0.253984	RP11-254F19.3	lincRNA	+
ENSG00000236361	0.203728	0	0.424433	Inf	Inf	0.418818	1	0	0	0	0	0	0	0	0	0	0	0	0	0	0	0.070959	0	0	0	0	0	0	0	0	0	0	RP11-395E19.7	lincRNA	-
ENSG00000264622	0.190791	0	0.397481	Inf	Inf	0.312234	1	0	0	0	0	0	0	0	0	0	0	0	0	0	0	0	0	0	0	0	0	0	0.159436	0	0	0	RP11-642M2.1	lincRNA	-
ENSG00000256732	0.433899	0	0.903956	Inf	Inf	0.182857	1	0	0	0	0	0	0	0	0	0	0	0	0	0	0	0	0	0.0453444	0	0.0351061	0	0	0	0	0	0	RP11-407A16.3	lincRNA	-
ENSG00000255558	0.13097	0	0.272854	Inf	Inf	0.54027	1	0	0	0	0	0	0	0	0	0	0	0	0	0	0	0	0	0	0	0	0	0	0	0.089201	0	0	CTC-497E21.5	lincRNA	-
ENSG00000253819	0.211752	0	0.44115	Inf	Inf	0.364366	1	0	0	0	0	0	0	0	0	0	0	0	0	0	0	0	0	0	0	0	0	0	0	0	0	0.113163	LINC01151	lincRNA	-
ENSG00000250670	0.283969	0	0.591602	Inf	Inf	0.385447	1	0	0	0	0	0	0	0	0	0	0	0	0	0	0	0	0	0	0	0.139497	0	0	0	0	0	0	AC004063.1	lincRNA	+
ENSG00000258280	0.126206	0	0.26293	Inf	Inf	0.469312	1	0	0	0	0	0	0	0	0	0	0	0	0	0	0	0	0	0	0.089557	0	0	0	0	0	0	0	RP11-1028N23.2	lincRNA	+
ENSG00000248176	0.220861	0	0.460127	Inf	Inf	0.292146	1	0	0	0	0	0	0	0	0	0	0	0	0	0	0	0	0	0	0.126414	0	0	0	0	0	0	0	RP11-472K22.1	lincRNA	+
ENSG00000249803	0.356523	0	0.742757	Inf	Inf	0.324765	1	0	0	0	0	0	0	0	0	0	0	0	0	0	0	0.121105	0	0	0	0	0	0	0	0	0	0	RP11-114H21.2	lincRNA	+
ENSG00000224943	2.64134	0	5.5028	Inf	Inf	0.0160898	0.431418	0	0	0	0	0	0	0	0	0	0	0	0	0	0	0.071928	0	0	0	0.595745	0.051828	0.063155	0	0.028863	0	0.040902	RP11-180D21.3	lincRNA	+
ENSG00000262352	0.127051	0	0.26469	Inf	Inf	0.545255	1	0	0	0	0	0	0	0	0	0	0	0	0	0	0	0	0	0	0	0	0	0	0	0	0	0.0314461	AP005530.1	lincRNA	+
ENSG00000250003	0.221365	0	0.461177	Inf	Inf	0.325457	1	0	0	0	0	0	0	0	0	0	0	0	0	0	0.206044	0	0	0	0	0	0	0	0	0	0	0	CTD-2116N24.1	lincRNA	+
ENSG00000257870	0.174627	0	0.363805	Inf	Inf	0.40875	1	0	0	0	0	0	0	0	0	0	0	0	0	0	0	0	0	0	0	0	0	0	0	0.092151	0	0	RP11-616L12.1	lincRNA	+
ENSG00000236769	0.251615	0	0.524197	Inf	Inf	0.254002	1	0	0	0	0	0	0	0	0	0	0	0	0	0	0	0	0.19396	0	0	0	0	0	0	0	0	0	RP11-168P8.5	lincRNA	-
ENSG00000232309	0.338803	0	0.705841	Inf	Inf	0.295856	1	0	0	0	0	0	0	0	0	0	0	0	0	0	0	0	0	0	0	0	0	0	0	0	0	0.185017	GS1-122H1.1	lincRNA	-
ENSG00000234223	0.604454	0	1.25928	Inf	Inf	0.0296084	0.623745	0	0	0	0	0	0	0	0	0	0	0	0	0	0	0	0	0	0.042138	0.04337	0	0.166344	0	0.042653	0	0	AC003988.1	lincRNA	-
ENSG00000273370	0.295153	0	0.614902	Inf	Inf	0.287345	1	0	0	0	0	0	0	0	0	0	0	0	0	0	0.267134	0	0	0	0	0	0	0	0	0	0	0	RP11-268E23.2	lincRNA	+
ENSG00000258038	2.44473	0	5.09319	Inf	Inf	0.131683	1	0	0	0	0	0	0	0	0	0	0	0	0	0	0	0.369166	0	0	0	0	0	0	0	0	0	0	CTD-2384A14.1	lincRNA	+
ENSG00000249618	0.847009	0	1.7646	Inf	Inf	0.195223	1	0	0	0	0	0	0	0	0	0	0	0	0	0	0	0	0	0	0	0	0	0	0	0	0	0.11432	RP11-422J15.1	lincRNA	+
ENSG00000267872	0.0279572	0	0.0582441	Inf	Inf	0.912155	1	0	0	0	0	0	0	0	0	0	0	0	0	0	0	0	0.000655	0	0	0	0	0	0	0	0	0	RP11-157B13.7	lincRNA	-
ENSG00000228067	0.605745	0	1.26197	Inf	Inf	0.0840275	1	0	0	0	0	0	0	0	0	0	0	0	0	0	0	0	0	0.182325	0	0	0	0	0.314445	0	0	0	RP11-61J19.3	lincRNA	+
ENSG00000254261	0.0737883	0	0.153726	Inf	Inf	0.727606	1	0	0	0	0	0	0	0	0	0	0	0	0	0	0.076874	0	0	0	0	0	0	0	0	0	0	0	RP11-18A15.1	lincRNA	+
ENSG00000254260	0.212781	0	0.443294	Inf	Inf	0.364767	1	0	0	0	0	0	0	0	0	0	0	0	0	0	0	0	0	0	0	0	0	0.111683	0	0	0	0	RP11-369E15.1	lincRNA	+
ENSG00000258935	0.0279572	0	0.0582441	Inf	Inf	0.912155	1	0	0	0	0	0	0	0	0	0	0	0	0	0	0	0	0.012544	0	0	0	0	0	0	0	0	0	RP11-1078H9.2	lincRNA	+
ENSG00000253898	0.126206	0	0.26293	Inf	Inf	0.469312	1	0	0	0	0	0	0	0	0	0	0	0	0	0	0	0	0	0	0.03592	0	0	0	0	0	0	0	RP11-51M18.1	lincRNA	+
ENSG00000253892	0.227175	0	0.473281	Inf	Inf	0.427137	1	0	0	0	0	0	0	0	0	0	0	0	0	0	0	0	0	0	0	0.107954	0	0	0	0	0	0	RP11-770E5.2	lincRNA	-
ENSG00000224655	0.126206	0	0.26293	Inf	Inf	0.469312	1	0	0	0	0	0	0	0	0	0	0	0	0	0	0	0	0	0	0.031818	0	0	0	0	0	0	0	AC018737.3	lincRNA	+
ENSG00000254438	0.223657	0	0.465953	Inf	Inf	0.266507	1	0	0	0	0	0	0	0	0	0	0	0	0	0	0	0	0.138362	0	0	0	0	0	0	0	0	0	RP11-231N3.1	lincRNA	-
ENSG00000248685	9.01849	0	18.7885	Inf	Inf	6.16013e-05	0.00631712	0	0	0	0	0	0	0	0	0	0	0	0	0	0	0	0	0	0	1.1018	0.419581	0.539473	0	0.464285	0	0.0597271	RP11-548L20.1	lincRNA	-
ENSG00000258502	0.357266	0	0.744303	Inf	Inf	0.131682	1	0	0	0	0	0	0	0	0	0	0	0	0	0	0	0	0.0152516	0	0	0.0301145	0	0	0	0.0308843	0	0	RP11-783L4.1	lincRNA	+
ENSG00000268505	0.317802	0	0.662086	Inf	Inf	0.147036	1	0	0	0	0	0	0	0	0	0	0	0	0	0	0.017752	0	0	0	0	0	0	0.012813	0	0	0	0	RP11-805I24.3	lincRNA	-
ENSG00000253926	0.13097	0	0.272854	Inf	Inf	0.54027	1	0	0	0	0	0	0	0	0	0	0	0	0	0	0	0	0	0	0	0	0	0	0	0.129286	0	0	RP11-26E5.1	lincRNA	+
ENSG00000267363	0.98451	0	2.05106	Inf	Inf	0.0511308	0.845347	0	0	0	0	0	0	0	0	0	0	0	0	0	0	0	0	0	0	0	0	0	0	0.44234	0	0.869871	CTD-3162L10.4	lincRNA	-
ENSG00000228160	0.374796	0	0.780824	Inf	Inf	0.35943	1	0	0	0	0	0	0	0	0	0	0	0	0	0	0	0	0	0	0	0	0.184179	0	0	0	0	0	RP13-57D9.3	lincRNA	-
ENSG00000232023	0.127194	0	0.264987	Inf	Inf	0.467837	1	0	0	0	0	0	0	0	0	0	0	0	0	0	0	0	0	0	0	0	0	0	0.076331	0	0	0	AC009410.1	lincRNA	-
ENSG00000235840	0.174627	0	0.363805	Inf	Inf	0.40875	1	0	0	0	0	0	0	0	0	0	0	0	0	0	0	0	0	0	0	0	0	0	0	0.099685	0	0	AC012363.13	lincRNA	+
ENSG00000258826	0.0567938	0	0.11832	Inf	Inf	0.912293	1	0	0	0	0	0	0	0	0	0	0	0	0	0	0	0	0	0	0	0.0283447	0	0	0	0	0	0	RP11-300J18.1	lincRNA	-
ENSG00000238099	2.22423	0	4.63381	Inf	Inf	0.00213962	0.105479	0	0	0	0	0	0	0	0	0	0	0	0	0	0	0	0	0	0	0.21371	0.222536	0.626977	0	0.209629	0	0	RP11-12A2.3	lincRNA	-
ENSG00000238097	24.7841	0	51.6335	Inf	Inf	3.77405e-11	1.79294e-08	0	0	0	0	0	0	0	0	0	0	0	0	0	0.060202	0.142665	0.11208	0	0.134152	1.25442	0.733987	1.53121	0.043471	1.13071	0.376621	0.824152	RP11-513G11.3	lincRNA	+
ENSG00000235070	0.40826	0	0.850541	Inf	Inf	0.0647723	0.940319	0	0	0	0	0	0	0	0	0	0	0	0	0	0	0	0.041881	0	0.037133	0	0	0.045638	0	0	0	0	AC068138.1	lincRNA	-
ENSG00000250954	0.397556	0	0.828242	Inf	Inf	0.330305	1	0	0	0	0	0	0	0	0	0	0	0	0	0	0	0	0	0	0	0.0417067	0	0	0	0	0	0	RP11-79E3.3	lincRNA	-
ENSG00000267705	0.0317985	0	0.0662468	Inf	Inf	0.912173	1	0	0	0	0	0	0	0	0	0	0	0	0	0	0	0	0	0	0	0	0	0	0.01763	0	0	0	RP11-108P20.3	lincRNA	-
ENSG00000229311	1.27003	0	2.6459	Inf	Inf	0.0334883	0.672613	0	0	0	0	0	0	0	0	0	0	0	0	0	0	0	0.019171	0	0	0	0.016266	0	0	0	0.071942	0	RP11-475I24.8	lincRNA	+
ENSG00000236989	0.374796	0	0.780824	Inf	Inf	0.35943	1	0	0	0	0	0	0	0	0	0	0	0	0	0	0	0	0	0	0	0	0.0605062	0	0	0	0	0	AC142119.1	lincRNA	-
ENSG00000236985	0.600844	0	1.25176	Inf	Inf	0.0537378	0.863679	0	0	0	0	0	0	0	0	0	0	0	0	0	0	0	0	0	0	0.055311	0.043154	0	0	0	0.093819	0	RP5-1195D24.1	lincRNA	-
ENSG00000237720	0.26194	0	0.545708	Inf	Inf	0.338281	1	0	0	0	0	0	0	0	0	0	0	0	0	0	0	0	0	0	0	0	0	0	0	0.152005	0	0	AC011995.1	lincRNA	-
ENSG00000268390	0.828334	0	1.7257	Inf	Inf	0.051949	0.850961	0	0	0	0	0	0	0	0	0	0	0	0	0	0	0	0	0.14565	0	0	0	0	0.426571	0	0	0	CTC-518B2.10	lincRNA	+
ENSG00000254186	0.170225	0	0.354635	Inf	Inf	0.413411	1	0	0	0	0	0	0	0	0	0	0	0	0	0	0	0	0	0	0	0	0	0.070317	0	0	0	0	RP11-167P20.1	lincRNA	-
ENSG00000228162	0.126206	0	0.26293	Inf	Inf	0.469312	1	0	0	0	0	0	0	0	0	0	0	0	0	0	0	0	0	0	0.081858	0	0	0	0	0	0	0	AC097713.3	lincRNA	+
ENSG00000244214	0.110682	0	0.230588	Inf	Inf	0.567864	1	0	0	0	0	0	0	0	0	0	0	0	0	0	0.083997	0	0	0	0	0	0	0	0	0	0	0	RP11-298O21.7	lincRNA	+
ENSG00000227307	0.182299	0	0.379789	Inf	Inf	0.494036	1	0	0	0	0	0	0	0	0	0	0	0	0	0	0	0	0	0	0	0	0	0	0	0	0.057548	0	RP11-95I16.2	lincRNA	-
ENSG00000259348	0.0873133	0	0.181903	Inf	Inf	0.709539	1	0	0	0	0	0	0	0	0	0	0	0	0	0	0	0	0	0	0	0	0	0	0	0.048757	0	0	RP11-4G2.1	lincRNA	-
ENSG00000225413	0.110682	0	0.230588	Inf	Inf	0.567864	1	0	0	0	0	0	0	0	0	0	0	0	0	0	0.113874	0	0	0	0	0	0	0	0	0	0	0	AP000345.4	lincRNA	-
ENSG00000237390	0.381581	0	0.794961	Inf	Inf	0.232849	1	0	0	0	0	0	0	0	0	0	0	0	0	0	0	0	0	0	0	0	0	0	0.025923	0	0	0	RP11-139I14.2	lincRNA	+
ENSG00000237396	0.364598	0	0.759578	Inf	Inf	0.358054	1	0	0	0	0	0	0	0	0	0	0	0	0	0	0	0	0	0	0	0	0	0	0	0	0.168041	0	RP4-788L20.3	lincRNA	-
ENSG00000225532	1.12786	0	2.34971	Inf	Inf	0.210308	1	0	0	0	0	0	0	0	0	0	0	0	0	0	0.044556	0	0	0.507985	0	0	0	0	0	0	0	0	XX-C2158C6.3	lincRNA	-
ENSG00000273068	0.0737883	0	0.153726	Inf	Inf	0.727606	1	0	0	0	0	0	0	0	0	0	0	0	0	0	0.067089	0	0	0	0	0	0	0	0	0	0	0	CTA-714B7.7	lincRNA	+
ENSG00000237987	0.124932	0	0.260275	Inf	Inf	0.66942	1	0	0	0	0	0	0	0	0	0	0	0	0	0	0	0	0	0	0	0	0.048212	0	0	0	0	0	RP11-503C24.2	lincRNA	-
ENSG00000234986	0.174627	0	0.363805	Inf	Inf	0.40875	1	0	0	0	0	0	0	0	0	0	0	0	0	0	0	0	0	0	0	0	0	0	0	0.059681	0	0	XX-C2158C12.1	lincRNA	+
ENSG00000258609	0.340763	0	0.709922	Inf	Inf	0.354519	1	0	0	0	0	0	0	0	0	0	0	0	0	0	0	0	0	0	0	0.03849	0	0	0	0	0	0	LINC-ROR	lincRNA	-
ENSG00000226684	0.139786	0	0.291221	Inf	Inf	0.39405	1	0	0	0	0	0	0	0	0	0	0	0	0	0	0	0	0.0538465	0	0	0	0	0	0	0	0	0	RP3-418C23.2	lincRNA	+
ENSG00000228873	0.0436566	0	0.0909513	Inf	Inf	0.91223	1	0	0	0	0	0	0	0	0	0	0	0	0	0	0	0	0	0	0	0	0	0	0	0.051423	0	0	AC012307.2	lincRNA	-
ENSG00000205632	0.925084	0	1.92726	Inf	Inf	0.00432749	0.173536	0	0	0	0	0	0	0	0	0	0	0	0	0	0	0.018152	0	0	0.015511	0.02918	0	0	0.030122	0	0	0	WI2-81516E3.1	lincRNA	+
ENSG00000233379	0.908387	0	1.89247	Inf	Inf	0.0636465	0.934466	0	0	0	0	0	0	0	0	0	0	0	0	0	0	0	0	0	0	0.179458	0	0.114752	0	0	0	0	RP11-318G21.4	lincRNA	-
ENSG00000260706	0.394651	0	0.82219	Inf	Inf	0.154871	1	0	0	0	0	0	0	0	0	0	0	0	0	0	0.0698547	0	0	0	0	0.102473	0	0	0	0	0	0	RP11-525K10.1	lincRNA	+
ENSG00000226204	0.13097	0	0.272854	Inf	Inf	0.54027	1	0	0	0	0	0	0	0	0	0	0	0	0	0	0	0	0	0	0	0	0	0	0	0.090468	0	0	AL157359.3	lincRNA	-
ENSG00000258694	0.174627	0	0.363805	Inf	Inf	0.40875	1	0	0	0	0	0	0	0	0	0	0	0	0	0	0	0	0	0	0	0	0	0	0	0.168184	0	0	RP11-1033H12.1	lincRNA	-
ENSG00000261029	0.0423504	0	0.0882301	Inf	Inf	0.912224	1	0	0	0	0	0	0	0	0	0	0	0	0	0	0	0	0	0	0	0	0	0	0	0	0	0.033608	CTD-2588J6.2	lincRNA	+
ENSG00000230023	0.803603	0	1.67417	Inf	Inf	0.0633107	0.932772	0	0	0	0	0	0	0	0	0	0	0	0	0	0	0	0	0	0	0.066351	0	0	0	0.063918	0	0	RP11-10N16.2	lincRNA	+
ENSG00000248431	0.126206	0	0.26293	Inf	Inf	0.469312	1	0	0	0	0	0	0	0	0	0	0	0	0	0	0	0	0	0	0.088482	0	0	0	0	0	0	0	AC005150.1	lincRNA	+
ENSG00000235584	0.227175	0	0.473281	Inf	Inf	0.427137	1	0	0	0	0	0	0	0	0	0	0	0	0	0	0	0	0	0	0	0.059096	0	0	0	0	0	0	AC008268.1	lincRNA	+
ENSG00000230516	0.190791	0	0.397481	Inf	Inf	0.312234	1	0	0	0	0	0	0	0	0	0	0	0	0	0	0	0	0	0	0	0	0	0	0.085332	0	0	0	RP11-555J4.3	lincRNA	-
ENSG00000249588	0.925717	0	1.92858	Inf	Inf	0.122456	1	0	0	0	0	0	0	0	0	0	0	0	0	0	0	0	0	0	0	0.355783	0.051331	0	0	0	0	0	CTC-537E7.1	lincRNA	+
ENSG00000264790	0.972657	0	2.02637	Inf	Inf	0.1237	1	0	0	0	0	0	0	0	0	0	0	0	0	0	0	0	0	0	0	0	0	0.279715	0	0	0.02548	0	RP11-26N15.2	lincRNA	+
ENSG00000234938	0.0847009	0	0.17646	Inf	Inf	0.71285	1	0	0	0	0	0	0	0	0	0	0	0	0	0	0	0	0	0	0	0	0	0	0	0	0	0.044973	AC012668.1	lincRNA	-
ENSG00000244706	0.170225	0	0.354635	Inf	Inf	0.413411	1	0	0	0	0	0	0	0	0	0	0	0	0	0	0	0	0	0	0	0	0	0.087516	0	0	0	0	RP11-298O21.3	lincRNA	-
ENSG00000272748	0.254388	0	0.529974	Inf	Inf	0.276849	1	0	0	0	0	0	0	0	0	0	0	0	0	0	0	0	0	0	0	0	0	0	0.199083	0	0	0	RP11-222G7.2	lincRNA	-
ENSG00000236461	0.328966	0	0.685345	Inf	Inf	0.142361	1	0	0	0	0	0	0	0	0	0	0	0	0	0	0.032611	0	0	0	0	0	0	0	0	0.044027	0	0	RP11-523L1.2	lincRNA	-
ENSG00000228586	0.126206	0	0.26293	Inf	Inf	0.469312	1	0	0	0	0	0	0	0	0	0	0	0	0	0	0	0	0	0	0.107857	0	0	0	0	0	0	0	AC005042.5	lincRNA	+
ENSG00000228215	0.190791	0	0.397481	Inf	Inf	0.312234	1	0	0	0	0	0	0	0	0	0	0	0	0	0	0	0	0	0	0	0	0	0	0.034054	0	0	0	RP11-541F9.2	lincRNA	+
ENSG00000226917	0.339209	0	0.706685	Inf	Inf	0.139199	1	0	0	0	0	0	0	0	0	0	0	0	0	0	0	0	0.0281508	0	0	0	0	0.0777071	0	0	0	0	RP11-328M4.3	lincRNA	+
ENSG00000257400	0.255337	0	0.531953	Inf	Inf	0.336469	1	0	0	0	0	0	0	0	0	0	0	0	0	0	0	0	0	0	0	0	0	0.176449	0	0	0	0	RP11-778J16.3	lincRNA	-
ENSG00000258098	0.13097	0	0.272854	Inf	Inf	0.54027	1	0	0	0	0	0	0	0	0	0	0	0	0	0	0	0	0	0	0	0	0	0	0	0.14409	0	0	RP11-89K22.1	lincRNA	-
ENSG00000223942	0.0425562	0	0.0886588	Inf	Inf	0.912225	1	0	0	0	0	0	0	0	0	0	0	0	0	0	0	0	0	0	0	0	0	0.020318	0	0	0	0	RP11-252P19.2	lincRNA	-
ENSG00000250694	0.0635969	0	0.132494	Inf	Inf	0.742897	1	0	0	0	0	0	0	0	0	0	0	0	0	0	0	0	0	0	0	0	0	0	0.0493	0	0	0	CTD-2074D8.1	lincRNA	-
ENSG00000250344	0.243065	0	0.506385	Inf	Inf	0.431844	1	0	0	0	0	0	0	0	0	0	0	0	0	0	0	0	0	0	0	0	0	0	0	0	0.108797	0	RP11-647P12.1	lincRNA	+
ENSG00000225613	0.390549	0	0.813643	Inf	Inf	0.119449	1	0	0	0	0	0	0	0	0	0	0	0	0	0	0.284262	0	0	0	0	0	0	0	0.067614	0	0	0	MIR133BHG	lincRNA	-
ENSG00000264265	0.226139	0	0.471124	Inf	Inf	0.258827	1	0	0	0	0	0	0	0	0	0	0	0	0	0	0	0	0.04768	0	0	0	0	0.085256	0	0	0	0	RP11-14P20.1	lincRNA	-
ENSG00000254526	0.263518	0	0.548995	Inf	Inf	0.518455	1	0	0	0	0	0	0	0	0	0	0	0	0	0	0	0	0	0.109575	0	0	0	0	0	0	0	0	RP11-466I1.1	lincRNA	+
ENSG00000260201	4.0404	0	8.4175	Inf	Inf	5.62064e-05	0.00588184	0	0	0	0	0	0	0	0	0	0	0	0	0	0	0	0.0544087	0	0	0.469098	0.18498	0	0	0.118701	0.178594	0.484285	RP11-143N13.2	lincRNA	+
ENSG00000250066	0.227175	0	0.473281	Inf	Inf	0.427137	1	0	0	0	0	0	0	0	0	0	0	0	0	0	0	0	0	0	0	0.146588	0	0	0	0	0	0	RP11-141O11.1	lincRNA	+
ENSG00000272989	0.0991442	0	0.20655	Inf	Inf	0.695493	1	0	0	0	0	0	0	0	0	0	0	0	0	0	0	0	0	0	0	0.002115	0	0	0	0	0	0.000907	RP13-616I3.1	lincRNA	-
ENSG00000257958	0.190135	0	0.396114	Inf	Inf	0.3934	1	0	0	0	0	0	0	0	0	0	0	0	0	0	0	0	0	0	0	0	0.009078	0.024616	0	0	0	0	RP11-25E2.1	lincRNA	+
ENSG00000253834	0.351357	0	0.731994	Inf	Inf	0.452427	1	0	0	0	0	0	0	0	0	0	0	0	0	0	0	0	0	0.099621	0	0	0	0	0	0	0	0	RP11-705O24.3	lincRNA	-
ENSG00000264488	0.0559144	0	0.116488	Inf	Inf	0.755538	1	0	0	0	0	0	0	0	0	0	0	0	0	0	0	0	0.072168	0	0	0	0	0	0	0	0	0	RP11-605F20.1	lincRNA	+
ENSG00000234675	0.187398	0	0.390412	Inf	Inf	0.49622	1	0	0	0	0	0	0	0	0	0	0	0	0	0	0	0	0	0	0	0	0.077394	0	0	0	0	0	RP11-242F11.2	lincRNA	-
ENSG00000237937	0.358145	0	0.746135	Inf	Inf	0.154954	1	0	0	0	0	0	0	0	0	0	0	0	0	0	0	0	0	0	0	0.0833682	0	0	0	0.0477875	0	0	AP000770.1	lincRNA	+
ENSG00000250831	0.170381	0	0.354961	Inf	Inf	0.497475	1	0	0	0	0	0	0	0	0	0	0	0	0	0	0	0	0	0	0	0.139389	0	0	0	0	0	0	CTD-2232E5.2	lincRNA	-
ENSG00000225765	30.2859	0	63.0956	Inf	Inf	9.1644e-10	3.35958e-07	0	0	0	0	0	0	0	0	0	0	0	0	0	0	1.74401	0	0	1.12182	5.64362	1.14038	2.3063	0	4.72576	0.613526	1.85302	AC068535.3	lincRNA	-
ENSG00000229611	0.32257	0	0.672022	Inf	Inf	0.16925	1	0	0	0	0	0	0	0	0	0	0	0	0	0	0	0	0	0	0	0.130826	0	0	0.073274	0	0	0	RP11-390F4.10	lincRNA	+
ENSG00000251049	2.80739	0	5.84872	Inf	Inf	4.87572e-05	0.00524246	0	0	0	0	0	0	0	0	0	0	0	0	0	0	0.047903	0.110311	0	0	0.099968	0.31039	0.10872	0	0.148656	0	0.206212	RP11-685F15.1	lincRNA	-
ENSG00000260289	0.203491	0	0.423939	Inf	Inf	0.277987	1	0	0	0	0	0	0	0	0	0	0	0	0	0	0.145391	0	0.053362	0	0	0	0	0	0	0	0	0	CTD-2535I10.1	lincRNA	-
ENSG00000261886	0.623848	0	1.29968	Inf	Inf	0.183921	1	0	0	0	0	0	0	0	0	0	0	0	0	0	0	0.417166	0	0	0	0	0	0	0.034601	0	0	0	RP11-63A1.1	lincRNA	-
ENSG00000227181	0.111829	0	0.232977	Inf	Inf	0.492212	1	0	0	0	0	0	0	0	0	0	0	0	0	0	0	0	0.166699	0	0	0	0	0	0	0	0	0	RP11-317P15.3	lincRNA	+
ENSG00000228980	0.259739	0	0.541123	Inf	Inf	0.235008	1	0	0	0	0	0	0	0	0	0	0	0	0	0	0	0	0	0	0	0	0	0.00981778	0	0.0180788	0	0	RP11-702L6.4	lincRNA	+
ENSG00000249988	0.0737883	0	0.153726	Inf	Inf	0.727606	1	0	0	0	0	0	0	0	0	0	0	0	0	0	0.0357735	0	0	0	0	0	0	0	0	0	0	0	RP11-669M16.1	lincRNA	+
ENSG00000229792	1.76433	0	3.6757	Inf	Inf	0.00214097	0.105479	0	0	0	0	0	0	0	0	0	0	0	0	0	0	0	0	0	0	0.330835	0.352933	0	0	0.054675	0.112844	0.237376	LINC00399	lincRNA	+
ENSG00000260569	0.249864	0	0.520549	Inf	Inf	0.433671	1	0	0	0	0	0	0	0	0	0	0	0	0	0	0	0	0	0	0	0	0.0385323	0	0	0	0	0	RP11-669I1.1	lincRNA	-
ENSG00000253523	0.887248	0	1.84843	Inf	Inf	0.00967023	0.305439	0	0	0	0	0	0	0	0	0	0	0	0	0	0.22979	0	0.10449	0	0.104291	0	0	0	0	0	0	0	RP11-1112C15.2	lincRNA	-
ENSG00000241084	0.170381	0	0.354961	Inf	Inf	0.497475	1	0	0	0	0	0	0	0	0	0	0	0	0	0	0	0	0	0	0	0.084789	0	0	0	0	0	0	RP11-344B5.3	lincRNA	+
ENSG00000224535	0.13097	0	0.272854	Inf	Inf	0.54027	1	0	0	0	0	0	0	0	0	0	0	0	0	0	0	0	0	0	0	0	0	0	0	0.09681	0	0	RP11-61J19.2	lincRNA	-
ENSG00000259572	0.0737883	0	0.153726	Inf	Inf	0.727606	1	0	0	0	0	0	0	0	0	0	0	0	0	0	0.0269904	0	0	0	0	0	0	0	0	0	0	0	RP11-198M11.2	lincRNA	-
ENSG00000226527	0.126206	0	0.26293	Inf	Inf	0.469312	1	0	0	0	0	0	0	0	0	0	0	0	0	0	0	0	0	0	0.040828	0	0	0	0	0	0	0	AP000289.6	lincRNA	-
ENSG00000250415	0.821931	0	1.71236	Inf	Inf	0.0452106	0.791733	0	0	0	0	0	0	0	0	0	0	0	0	0	0.090188	0	0	0	0	0	0.159879	0	0	0.083938	0	0	CTC-461F20.1	lincRNA	+
ENSG00000230710	0.0631031	0	0.131465	Inf	Inf	0.743679	1	0	0	0	0	0	0	0	0	0	0	0	0	0	0	0	0	0	0.023287	0	0	0	0	0	0	0	LINC00332	lincRNA	+
ENSG00000227342	0.25466	0	0.530541	Inf	Inf	0.37834	1	0	0	0	0	0	0	0	0	0	0	0	0	0	0	0.180476	0	0	0	0	0	0	0	0	0	0	LINC00307	lincRNA	-
ENSG00000231265	0.26194	0	0.545708	Inf	Inf	0.338281	1	0	0	0	0	0	0	0	0	0	0	0	0	0	0	0	0	0	0	0	0	0	0	0.185197	0	0	TRERNA1	lincRNA	-
ENSG00000205636	0.0631031	0	0.131465	Inf	Inf	0.743679	1	0	0	0	0	0	0	0	0	0	0	0	0	0	0	0	0	0	0.07029	0	0	0	0	0	0	0	LINC00583	lincRNA	+
ENSG00000224477	1.19784	0	2.49549	Inf	Inf	0.0110839	0.334653	0	0	0	0	0	0	0	0	0	0	0	0	0	0	0	0	0	0	0	0	0.549152	0	0.306239	0	0.309417	RP1-81D8.3	lincRNA	+
ENSG00000234190	0.111829	0	0.232977	Inf	Inf	0.492212	1	0	0	0	0	0	0	0	0	0	0	0	0	0	0	0	0.098611	0	0	0	0	0	0	0	0	0	RP11-433J22.3	lincRNA	+
ENSG00000235612	0.182299	0	0.379789	Inf	Inf	0.494036	1	0	0	0	0	0	0	0	0	0	0	0	0	0	0	0	0	0	0	0	0	0	0	0	0.057512	0	RP1-158P9.1	lincRNA	+
ENSG00000261070	0.127194	0	0.264987	Inf	Inf	0.467837	1	0	0	0	0	0	0	0	0	0	0	0	0	0	0	0	0	0	0	0	0	0	0.041164	0	0	0	RP11-554A11.8	lincRNA	-
ENSG00000228420	0.790553	0	1.64699	Inf	Inf	0.308403	1	0	0	0	0	0	0	0	0	0	0	0	0	0	0	0	0	0.325918	0	0	0	0	0	0	0	0	RP4-735C1.6	lincRNA	+
ENSG00000226770	0.0838716	0	0.174732	Inf	Inf	0.612507	1	0	0	0	0	0	0	0	0	0	0	0	0	0	0	0	0.031228	0	0	0	0	0	0	0	0	0	AC000124.1	lincRNA	+
ENSG00000267686	0.0838716	0	0.174732	Inf	Inf	0.612507	1	0	0	0	0	0	0	0	0	0	0	0	0	0	0	0	0.047662	0	0	0	0	0	0	0	0	0	RP11-795H16.3	lincRNA	+
ENSG00000232002	0.0838716	0	0.174732	Inf	Inf	0.612507	1	0	0	0	0	0	0	0	0	0	0	0	0	0	0	0	0.051934	0	0	0	0	0	0	0	0	0	AC093642.6	lincRNA	-
ENSG00000249734	0.338803	0	0.705841	Inf	Inf	0.295856	1	0	0	0	0	0	0	0	0	0	0	0	0	0	0	0	0	0	0	0	0	0	0	0	0	0.206606	RP11-332J15.1	lincRNA	+
ENSG00000261275	0.340763	0	0.709922	Inf	Inf	0.354519	1	0	0	0	0	0	0	0	0	0	0	0	0	0	0	0	0	0	0	0.021827	0	0	0	0	0	0	RP11-760D2.11	lincRNA	+
ENSG00000265400	0.0737883	0	0.153726	Inf	Inf	0.727606	1	0	0	0	0	0	0	0	0	0	0	0	0	0	0.04216	0	0	0	0	0	0	0	0	0	0	0	RP11-471L13.2	lincRNA	+
ENSG00000234689	1.5647	0	3.2598	Inf	Inf	0.0908235	1	0	0	0	0	0	0	0	0	0	0	0	0	0	0.421447	0	0	1.14348	0	0.117767	0	0	0	0	0	0	LINC00444	lincRNA	-
ENSG00000227310	3.83547	0	7.99056	Inf	Inf	0.00291189	0.131748	0	0	0	0	0	0	0	0	0	0	0	0	0	0	0	0	0	0	0.624806	0.296201	0.323476	0	0	0	0	RP11-144G6.10	lincRNA	-
ENSG00000254321	0.510675	0	1.06391	Inf	Inf	0.246867	1	0	0	0	0	0	0	0	0	0	0	0	0	0	0	0	0	0	0	0	0	0.206511	0	0	0	0	RP11-495O10.1	lincRNA	-
ENSG00000229925	0.0631031	0	0.131465	Inf	Inf	0.743679	1	0	0	0	0	0	0	0	0	0	0	0	0	0	0	0	0	0	0.081744	0	0	0	0	0	0	0	AP001043.1	lincRNA	+
ENSG00000272545	0.286761	0	0.597418	Inf	Inf	0.125856	1	0	0	0	0	0	0	0	0	0	0	0	0	0	0	0	0.163767	0	0.025719	0	0	0	0	0	0	0	CTC-527H23.4	lincRNA	+
ENSG00000226442	1.08365	0	2.25761	Inf	Inf	0.0522685	0.853288	0	0	0	0	0	0	0	0	0	0	0	0	0	0	0	0	0	0	0.712188	0	0	0	0.22939	0	0.103984	AC006037.2	lincRNA	+
ENSG00000259178	0.177138	0	0.369038	Inf	Inf	0.347604	1	0	0	0	0	0	0	0	0	0	0	0	0	0	0	0.028199	0	0	0.0998	0	0	0	0	0	0	0	CTD-2184D3.3	lincRNA	+
ENSG00000242753	0.0317985	0	0.0662468	Inf	Inf	0.912173	1	0	0	0	0	0	0	0	0	0	0	0	0	0	0	0	0	0	0	0	0	0	0.010608	0	0	0	RP11-716O23.2	lincRNA	+
ENSG00000253985	0.551379	0	1.14871	Inf	Inf	0.0935808	1	0	0	0	0	0	0	0	0	0	0	0	0	0	0	0	0	0	0	0	0	0.097893	0	0	0	0.248695	RP11-136K7.3	lincRNA	-
ENSG00000235200	72.2887	0	150.601	Inf	Inf	6.95281e-15	9.80916e-12	0	0	0	0	0	0	0	0	0	0	0	0	0	0	3.77634	1.08278	1.68102	1.17958	7.75439	9.94709	10.3476	0.473437	9.63364	2.62674	3.3457	RP4-763G1.2	lincRNA	+
ENSG00000272880	0.174627	0	0.363805	Inf	Inf	0.40875	1	0	0	0	0	0	0	0	0	0	0	0	0	0	0	0	0	0	0	0	0	0	0	0.106091	0	0	RP11-33M22.2	lincRNA	+
ENSG00000258765	0.0279572	0	0.0582441	Inf	Inf	0.912155	1	0	0	0	0	0	0	0	0	0	0	0	0	0	0	0	0.017056	0	0	0	0	0	0	0	0	0	RP11-692C24.2	lincRNA	-
ENSG00000259817	0.0635969	0	0.132494	Inf	Inf	0.742897	1	0	0	0	0	0	0	0	0	0	0	0	0	0	0	0	0	0	0	0	0	0	0.048245	0	0	0	RP11-53L24.1	lincRNA	+
ENSG00000241754	0.825084	0	1.71892	Inf	Inf	0.0401049	0.740244	0	0	0	0	0	0	0	0	0	0	0	0	0	0	0	0	0	0	0.231735	0	0.072971	0	0	0.140578	0	RP11-280H21.1	lincRNA	-
ENSG00000248242	0.227175	0	0.473281	Inf	Inf	0.427137	1	0	0	0	0	0	0	0	0	0	0	0	0	0	0	0	0	0	0	0.109302	0	0	0	0	0	0	RP11-556I14.2	lincRNA	-
ENSG00000233096	0.126206	0	0.26293	Inf	Inf	0.469312	1	0	0	0	0	0	0	0	0	0	0	0	0	0	0	0	0	0	0.082935	0	0	0	0	0	0	0	RP11-520A21.1	lincRNA	-
ENSG00000224583	0.197996	0	0.412491	Inf	Inf	0.326639	1	0	0	0	0	0	0	0	0	0	0	0	0	0	0.099583	0	0	0	0	0	0	0	0	0.063859	0	0	RP11-554D15.4	lincRNA	+
ENSG00000266765	0.1957	0	0.407709	Inf	Inf	0.281269	1	0	0	0	0	0	0	0	0	0	0	0	0	0	0	0	0.196951	0	0	0	0	0	0	0	0	0	CTD-2582D11.1	lincRNA	-
ENSG00000258418	0.0946546	0	0.197197	Inf	Inf	0.59325	1	0	0	0	0	0	0	0	0	0	0	0	0	0	0	0	0	0	0.073813	0	0	0	0	0	0	0	RP11-662J14.1	lincRNA	+
ENSG00000228100	0.223657	0	0.465953	Inf	Inf	0.266507	1	0	0	0	0	0	0	0	0	0	0	0	0	0	0	0	0.158449	0	0	0	0	0	0	0	0	0	AC016912.3	lincRNA	-
ENSG00000225718	0.0737883	0	0.153726	Inf	Inf	0.727606	1	0	0	0	0	0	0	0	0	0	0	0	0	0	0.0235101	0	0	0	0	0	0	0	0	0	0	0	RP11-3P22.2	lincRNA	-
ENSG00000227718	0.351357	0	0.731994	Inf	Inf	0.452427	1	0	0	0	0	0	0	0	0	0	0	0	0	0	0	0	0	0.0869	0	0	0	0	0	0	0	0	AC016730.1	lincRNA	+
ENSG00000235357	2.69459	0	5.61374	Inf	Inf	0.0102047	0.316735	0	0	0	0	0	0	0	0	0	0	0	0	0	0	0	0.044211	0	0	0.968621	0.178156	0	0	0.424629	0	0	RP1-159G19.1	lincRNA	-
ENSG00000259998	0.788619	0	1.64296	Inf	Inf	0.0997409	1	0	0	0	0	0	0	0	0	0	0	0	0	0	0	0	0	0.031698	0	0	0.037962	0	0	0	0	0	RP11-753D20.4	lincRNA	-
ENSG00000251554	0.0624659	0	0.130137	Inf	Inf	0.91232	1	0	0	0	0	0	0	0	0	0	0	0	0	0	0	0	0	0	0	0	0.005866	0	0	0	0	0	RP11-395P13.6	lincRNA	-
ENSG00000249199	0.0946546	0	0.197197	Inf	Inf	0.59325	1	0	0	0	0	0	0	0	0	0	0	0	0	0	0	0	0	0	0.132562	0	0	0	0	0	0	0	CTD-2139B15.5	lincRNA	-
ENSG00000227075	0.746809	0	1.55585	Inf	Inf	0.064872	0.941108	0	0	0	0	0	0	0	0	0	0	0	0	0	0	0	0	0	0	0.203247	0	0	0	0.217753	0	0	AP000472.3	lincRNA	-
ENSG00000260142	0.681525	0	1.41984	Inf	Inf	0.25748	1	0	0	0	0	0	0	0	0	0	0	0	0	0	0	0	0	0	0	0.192766	0	0	0	0	0	0	RP11-764E7.1	lincRNA	+
ENSG00000234810	0.508205	0	1.05876	Inf	Inf	0.246663	1	0	0	0	0	0	0	0	0	0	0	0	0	0	0	0	0	0	0	0	0	0	0	0	0	0.042656	RP11-466L17.1	lincRNA	+
ENSG00000272688	0.479624	0	0.999216	Inf	Inf	0.23205	1	0	0	0	0	0	0	0	0	0	0	0	0	0	0.342413	0	0	0	0	0	0	0	0	0	0	0	RP13-270P17.3	lincRNA	-
ENSG00000254026	0.32183	0	0.670478	Inf	Inf	0.169576	1	0	0	0	0	0	0	0	0	0	0	0	0	0	0	0	0	0	0.05594	0.118465	0	0	0	0	0	0	RP11-369E15.2	lincRNA	+
ENSG00000253470	0.127051	0	0.26469	Inf	Inf	0.545255	1	0	0	0	0	0	0	0	0	0	0	0	0	0	0	0	0	0	0	0	0	0	0	0	0	0.064616	RP11-697B24.1	lincRNA	-
ENSG00000231487	24.6654	0	51.3864	Inf	Inf	3.82276e-08	9.83294e-06	0	0	0	0	0	0	0	0	0	0	0	0	0	0.085453	0	0.324676	0	0.053259	4.04984	1.53369	3.04214	0.176398	1.32209	0.487845	1.48285	AP006285.7	lincRNA	-
ENSG00000229746	0.218283	0	0.454757	Inf	Inf	0.366849	1	0	0	0	0	0	0	0	0	0	0	0	0	0	0	0	0	0	0	0	0	0	0	0.0408999	0	0	FAM74A4	lincRNA	-
ENSG00000229740	17.4569	0	36.3686	Inf	Inf	1.02772e-11	5.69616e-09	0	0	0	0	0	0	0	0	0	0	0	0	0	0	1.72693	0.287366	0.582065	0.186048	2.05869	1.69109	2.64387	0.111536	0.613081	0.6337	0.678185	U91324.1	lincRNA	+
ENSG00000237579	0.349253	0	0.727611	Inf	Inf	0.297585	1	0	0	0	0	0	0	0	0	0	0	0	0	0	0	0	0	0	0	0	0	0	0	0.088344	0	0	RP11-324L3.1	lincRNA	+
ENSG00000237571	0.175679	0	0.365997	Inf	Inf	0.63103	1	0	0	0	0	0	0	0	0	0	0	0	0	0	0	0	0	0.090294	0	0	0	0	0	0	0	0	AC073284.4	lincRNA	+
ENSG00000236412	0.147577	0	0.307451	Inf	Inf	0.439851	1	0	0	0	0	0	0	0	0	0	0	0	0	0	0.07137	0	0	0	0	0	0	0	0	0	0	0	RP11-132N15.2	lincRNA	-
ENSG00000257826	0.0631031	0	0.131465	Inf	Inf	0.743679	1	0	0	0	0	0	0	0	0	0	0	0	0	0	0	0	0	0	0.030727	0	0	0	0	0	0	0	RP11-116N8.4	lincRNA	-
ENSG00000261453	0.169402	0	0.35292	Inf	Inf	0.414299	1	0	0	0	0	0	0	0	0	0	0	0	0	0	0	0	0	0	0	0	0	0	0	0	0	0.157219	RP11-565N2.1	lincRNA	-
ENSG00000229282	0.113588	0	0.236641	Inf	Inf	0.680205	1	0	0	0	0	0	0	0	0	0	0	0	0	0	0	0	0	0	0	0.072893	0	0	0	0	0	0	RP1-40E16.2	lincRNA	+
ENSG00000259669	0.1957	0	0.407709	Inf	Inf	0.281269	1	0	0	0	0	0	0	0	0	0	0	0	0	0	0	0	0.0603275	0	0	0	0	0	0	0	0	0	RP11-643A5.2	lincRNA	-
ENSG00000269993	0.111829	0	0.232977	Inf	Inf	0.492212	1	0	0	0	0	0	0	0	0	0	0	0	0	0	0	0	0.099691	0	0	0	0	0	0	0	0	0	AF003625.3	lincRNA	+
ENSG00000266196	0.147577	0	0.307451	Inf	Inf	0.439851	1	0	0	0	0	0	0	0	0	0	0	0	0	0	0.125771	0	0	0	0	0	0	0	0	0	0	0	RP11-675P14.1	lincRNA	+
ENSG00000227475	0.0838716	0	0.174732	Inf	Inf	0.612507	1	0	0	0	0	0	0	0	0	0	0	0	0	0	0	0	0.167757	0	0	0	0	0	0	0	0	0	RP11-810B23.1	lincRNA	-
ENSG00000231403	1.4197	0	2.95771	Inf	Inf	0.129394	1	0	0	0	0	0	0	0	0	0	0	0	0	0	0	0	0	0	0	0.067301	0.444213	0	0	0	0	0	AC099344.3	lincRNA	-
ENSG00000253959	1.28389	0	2.67477	Inf	Inf	0.0258955	0.576409	0	0	0	0	0	0	0	0	0	0	0	0	0	0	0	0	0.150916	0	0	0	0.082505	0	0	0	0.505531	CTB-43E15.1	lincRNA	+
ENSG00000237119	0.127194	0	0.264987	Inf	Inf	0.467837	1	0	0	0	0	0	0	0	0	0	0	0	0	0	0	0	0	0	0	0	0	0	0.036473	0	0	0	LINC01056	lincRNA	+
ENSG00000223742	0.297894	0	0.620612	Inf	Inf	0.314247	1	0	0	0	0	0	0	0	0	0	0	0	0	0	0	0	0	0	0	0	0	0.11043	0	0	0	0	RP11-149B9.2	lincRNA	-
ENSG00000260605	0.25472	0	0.530667	Inf	Inf	0.238266	1	0	0	0	0	0	0	0	0	0	0	0	0	0	0	0	0	0	0	0	0	0.064074	0	0	0	0.066998	RP11-883G14.3	lincRNA	-
ENSG00000258784	0.0737883	0	0.153726	Inf	Inf	0.727606	1	0	0	0	0	0	0	0	0	0	0	0	0	0	0.063641	0	0	0	0	0	0	0	0	0	0	0	RP11-813I20.2	lincRNA	+
ENSG00000229543	0.13097	0	0.272854	Inf	Inf	0.54027	1	0	0	0	0	0	0	0	0	0	0	0	0	0	0	0	0	0	0	0	0	0	0	0.079651	0	0	RP11-90J7.2	lincRNA	+
ENSG00000233906	0.0737883	0	0.153726	Inf	Inf	0.727606	1	0	0	0	0	0	0	0	0	0	0	0	0	0	0.129157	0	0	0	0	0	0	0	0	0	0	0	RP11-315I14.2	lincRNA	-
ENSG00000233321	0.127051	0	0.26469	Inf	Inf	0.545255	1	0	0	0	0	0	0	0	0	0	0	0	0	0	0	0	0	0	0	0	0	0	0	0	0	0.044549	RP11-482E14.1	lincRNA	-
ENSG00000231671	0.170381	0	0.354961	Inf	Inf	0.497475	1	0	0	0	0	0	0	0	0	0	0	0	0	0	0	0	0	0	0	0.0379484	0	0	0	0	0	0	RP11-157N3.1	lincRNA	+
ENSG00000269826	0.243065	0	0.506385	Inf	Inf	0.431844	1	0	0	0	0	0	0	0	0	0	0	0	0	0	0	0	0	0	0	0	0	0	0	0	0.088218	0	RP11-158I3.3	lincRNA	+
ENSG00000223929	0.466656	0	0.9722	Inf	Inf	0.107646	1	0	0	0	0	0	0	0	0	0	0	0	0	0	0	0	0	0	0.0530462	0	0	0.0991439	0	0	0	0	AC007381.2	lincRNA	-
ENSG00000257194	0.614875	0	1.28099	Inf	Inf	0.347412	1	0	0	0	0	0	0	0	0	0	0	0	0	0	0	0	0	0.130491	0	0	0	0	0	0	0	0	RP11-567C2.1	lincRNA	+
ENSG00000257435	0.0631031	0	0.131465	Inf	Inf	0.743679	1	0	0	0	0	0	0	0	0	0	0	0	0	0	0	0	0	0	0.074402	0	0	0	0	0	0	0	RP11-267D19.1	lincRNA	+
ENSG00000253154	0.504825	0	1.05172	Inf	Inf	0.204972	1	0	0	0	0	0	0	0	0	0	0	0	0	0	0	0	0	0	0.270179	0	0	0	0	0	0	0	CTA-392E5.1	lincRNA	+
ENSG00000242816	0.263518	0	0.548995	Inf	Inf	0.518455	1	0	0	0	0	0	0	0	0	0	0	0	0	0	0	0	0	0.102868	0	0	0	0	0	0	0	0	RP11-768G7.3	lincRNA	+
ENSG00000255087	0.0953954	0	0.19874	Inf	Inf	0.591996	1	0	0	0	0	0	0	0	0	0	0	0	0	0	0	0	0	0	0	0	0	0	0.015963	0	0	0	RP11-168K9.2	lincRNA	+
ENSG00000271766	0.498934	0	1.03945	Inf	Inf	0.161634	1	0	0	0	0	0	0	0	0	0	0	0	0	0	0.160216	0	0	0.16829	0	0	0	0	0	0	0	0	CTD-2195M15.3	lincRNA	+
ENSG00000250514	0.338803	0	0.705841	Inf	Inf	0.295856	1	0	0	0	0	0	0	0	0	0	0	0	0	0	0	0	0	0	0	0	0	0	0	0	0	0.05233	RP11-96P7.1	lincRNA	+
ENSG00000259702	0.110682	0	0.230588	Inf	Inf	0.567864	1	0	0	0	0	0	0	0	0	0	0	0	0	0	0.077162	0	0	0	0	0	0	0	0	0	0	0	RP11-236L14.1	lincRNA	-
ENSG00000260305	0.249864	0	0.520549	Inf	Inf	0.433671	1	0	0	0	0	0	0	0	0	0	0	0	0	0	0	0	0	0	0	0	0.021169	0	0	0	0	0	NTRK3-AS1	lincRNA	+
ENSG00000231363	0.213902	0	0.445629	Inf	Inf	0.372688	1	0	0	0	0	0	0	0	0	0	0	0	0	0	0	0	0	0.024782	0	0	0.062461	0	0.119482	0	0	0	RP11-148B18.1	lincRNA	+
ENSG00000255516	0.439196	0	0.914992	Inf	Inf	0.407221	1	0	0	0	0	0	0	0	0	0	0	0	0	0	0	0	0	0.160515	0	0	0	0	0	0	0	0	RP11-164N3.1	lincRNA	+
ENSG00000249497	1.03923	0	2.16507	Inf	Inf	0.112423	1	0	0	0	0	0	0	0	0	0	0	0	0	0	0	0	0	0	0	0.037829	0.102673	0	0	0	0	0	RP11-1079K10.5	lincRNA	-
ENSG00000237613	0.286186	0	0.596221	Inf	Inf	0.263401	1	0	0	0	0	0	0	0	0	0	0	0	0	0	0	0	0	0	0	0	0	0	0.0860872	0	0	0	FAM138A	lincRNA	-
ENSG00000250634	1.08535	0	2.26114	Inf	Inf	0.0786062	1	0	0	0	0	0	0	0	0	0	0	0	0	0	0	0	0.0258064	0.0557453	0	0	0	0	0	0	0	0.0155667	RP11-341G5.1	lincRNA	+
ENSG00000237716	0.127051	0	0.26469	Inf	Inf	0.545255	1	0	0	0	0	0	0	0	0	0	0	0	0	0	0	0	0	0	0	0	0	0	0	0	0	0.117664	RP3-400B16.3	lincRNA	-
ENSG00000250632	0.0873133	0	0.181903	Inf	Inf	0.709539	1	0	0	0	0	0	0	0	0	0	0	0	0	0	0	0	0	0	0	0	0	0	0	0.017078	0	0	RP3-513G18.2	lincRNA	-
ENSG00000228521	0.170381	0	0.354961	Inf	Inf	0.497475	1	0	0	0	0	0	0	0	0	0	0	0	0	0	0	0	0	0	0	0.09805	0	0	0	0	0	0	AC099552.3	lincRNA	+
ENSG00000251027	0.0737883	0	0.153726	Inf	Inf	0.727606	1	0	0	0	0	0	0	0	0	0	0	0	0	0	0.0309444	0	0	0	0	0	0	0	0	0	0	0	CTC-254B4.1	lincRNA	-
ENSG00000224326	0.0878393	0	0.182998	Inf	Inf	0.912439	1	0	0	0	0	0	0	0	0	0	0	0	0	0	0	0	0	0.051999	0	0	0	0	0	0	0	0	RP11-115A15.1	lincRNA	-
ENSG00000248539	0.221365	0	0.461177	Inf	Inf	0.325457	1	0	0	0	0	0	0	0	0	0	0	0	0	0	0.168603	0	0	0	0	0	0	0	0	0	0	0	CTD-2194L12.2	lincRNA	-
ENSG00000262921	0.190791	0	0.397481	Inf	Inf	0.312234	1	0	0	0	0	0	0	0	0	0	0	0	0	0	0	0	0	0	0	0	0	0	0.131263	0	0	0	RP11-141J13.3	lincRNA	+
ENSG00000234540	0.187398	0	0.390412	Inf	Inf	0.49622	1	0	0	0	0	0	0	0	0	0	0	0	0	0	0	0	0	0	0	0	0.0808	0	0	0	0	0	RP3-448I9.1	lincRNA	+
ENSG00000260262	0.360555	0	0.751156	Inf	Inf	0.0977217	1	0	0	0	0	0	0	0	0	0	0	0	0	0	0	0	0.064598	0	0	0	0	0	0.072859	0	0.029553	0	RP11-440L14.3	lincRNA	-
ENSG00000231231	0.185617	0	0.386702	Inf	Inf	0.295322	1	0	0	0	0	0	0	0	0	0	0	0	0	0	0.0322908	0	0.0512653	0	0	0	0	0	0	0	0	0	AP001422.3	lincRNA	-
ENSG00000248408	0.121533	0	0.253193	Inf	Inf	0.672549	1	0	0	0	0	0	0	0	0	0	0	0	0	0	0	0	0	0	0	0	0	0	0	0	0.036738	0	RP11-452C8.1	lincRNA	+
ENSG00000258240	0.0946546	0	0.197197	Inf	Inf	0.59325	1	0	0	0	0	0	0	0	0	0	0	0	0	0	0	0	0	0	0.0651314	0	0	0	0	0	0	0	RP1-46F2.3	lincRNA	-
ENSG00000259774	0.110682	0	0.230588	Inf	Inf	0.567864	1	0	0	0	0	0	0	0	0	0	0	0	0	0	0.044646	0	0	0	0	0	0	0	0	0	0	0	RP11-182J1.13	lincRNA	+
ENSG00000224610	0.249864	0	0.520549	Inf	Inf	0.433671	1	0	0	0	0	0	0	0	0	0	0	0	0	0	0	0	0	0	0	0	0.068082	0	0	0	0	0	RP11-265P11.1	lincRNA	-
ENSG00000225058	0.127051	0	0.26469	Inf	Inf	0.545255	1	0	0	0	0	0	0	0	0	0	0	0	0	0	0	0	0	0	0	0	0	0	0	0	0	0.094759	RP11-132N15.1	lincRNA	-
ENSG00000254380	0.147577	0	0.307451	Inf	Inf	0.439851	1	0	0	0	0	0	0	0	0	0	0	0	0	0	0.103769	0	0	0	0	0	0	0	0	0	0	0	RP11-317J10.4	lincRNA	+
ENSG00000236757	0.110682	0	0.230588	Inf	Inf	0.567864	1	0	0	0	0	0	0	0	0	0	0	0	0	0	0.054486	0	0	0	0	0	0	0	0	0	0	0	AC007251.2	lincRNA	-
ENSG00000251044	0.716311	0	1.49231	Inf	Inf	0.0667985	0.953558	0	0	0	0	0	0	0	0	0	0	0	0	0	0	0	0	0	0	0	0.265773	0	0	0.201575	0.042618	0	CTD-2582M21.1	lincRNA	+
ENSG00000265788	0.0509319	0	0.106108	Inf	Inf	0.912265	1	0	0	0	0	0	0	0	0	0	0	0	0	0	0	0.000433	0	0	0	0	0	0	0	0	0	0	RP11-19P22.5	lincRNA	-
ENSG00000272554	1.64928	0	3.43599	Inf	Inf	0.0162565	0.434188	0	0	0	0	0	0	0	0	0	0	0	0	0	0.177255	0.371388	0.171249	0	0	0	0	0	0	0	0	0	RP11-317L10.1	lincRNA	-
ENSG00000227167	0.124932	0	0.260275	Inf	Inf	0.66942	1	0	0	0	0	0	0	0	0	0	0	0	0	0	0	0	0	0	0	0	0.115431	0	0	0	0	0	RP11-570H19.2	lincRNA	-
ENSG00000243953	0.174627	0	0.363805	Inf	Inf	0.40875	1	0	0	0	0	0	0	0	0	0	0	0	0	0	0	0	0	0	0	0	0	0	0	0.096873	0	0	RP11-439C8.2	lincRNA	-
ENSG00000236497	0.993187	0	2.06914	Inf	Inf	0.0840099	1	0	0	0	0	0	0	0	0	0	0	0	0	0	0	0	0	0	0	0.032493	0	0.114149	0	0	0	0	RP11-66A2.2	lincRNA	-
ENSG00000260676	0.127194	0	0.264987	Inf	Inf	0.467837	1	0	0	0	0	0	0	0	0	0	0	0	0	0	0	0	0	0	0	0	0	0	0.016394	0	0	0	RP11-510D19.1	lincRNA	-
ENSG00000228888	1.91074	0	3.98071	Inf	Inf	0.000924585	0.0559038	0	0	0	0	0	0	0	0	0	0	0	0	0	0	0	0	0	0	0.188952	0.014884	0.226363	0	0.072059	0	0.135919	RP4-764O22.2	lincRNA	-
ENSG00000251421	0.182299	0	0.379789	Inf	Inf	0.494036	1	0	0	0	0	0	0	0	0	0	0	0	0	0	0	0	0	0	0	0	0	0	0	0	0.086273	0	CTC-369A16.2	lincRNA	+
ENSG00000236046	0.0946546	0	0.197197	Inf	Inf	0.59325	1	0	0	0	0	0	0	0	0	0	0	0	0	0	0	0	0	0	0.068072	0	0	0	0	0	0	0	AC004920.3	lincRNA	-
ENSG00000232749	0.249864	0	0.520549	Inf	Inf	0.433671	1	0	0	0	0	0	0	0	0	0	0	0	0	0	0	0	0	0	0	0	0.09411	0	0	0	0	0	RP11-15B24.4	lincRNA	+
ENSG00000263821	0.249864	0	0.520549	Inf	Inf	0.433671	1	0	0	0	0	0	0	0	0	0	0	0	0	0	0	0	0	0	0	0	0.051029	0	0	0	0	0	RP11-527H14.1	lincRNA	+
ENSG00000251487	0.0631031	0	0.131465	Inf	Inf	0.743679	1	0	0	0	0	0	0	0	0	0	0	0	0	0	0	0	0	0	0.0218694	0	0	0	0	0	0	0	RP11-124N3.2	lincRNA	-
ENSG00000255491	0.790643	0	1.64717	Inf	Inf	0.0392374	0.731081	0	0	0	0	0	0	0	0	0	0	0	0	0	0	0	0	0	0.057968	0.079714	0.11208	0	0	0	0	0	RP11-1082L8.4	lincRNA	-
ENSG00000270544	0.227175	0	0.473281	Inf	Inf	0.427137	1	0	0	0	0	0	0	0	0	0	0	0	0	0	0	0	0	0	0	0.142102	0	0	0	0	0	0	CTC-523E23.14	lincRNA	-
ENSG00000234177	0.366216	0	0.762951	Inf	Inf	0.0851721	1	0	0	0	0	0	0	0	0	0	0	0	0	0	0	0	0.0126612	0	0	0	0	0	0.0276052	0	0	0	LINC01114	lincRNA	-
ENSG00000261637	0.170381	0	0.354961	Inf	Inf	0.497475	1	0	0	0	0	0	0	0	0	0	0	0	0	0	0	0	0	0	0	0.0726187	0	0	0	0	0	0	RP11-883G14.2	lincRNA	+
ENSG00000259119	0.13097	0	0.272854	Inf	Inf	0.54027	1	0	0	0	0	0	0	0	0	0	0	0	0	0	0	0	0	0	0	0	0	0	0	0.017473	0	0	RP11-1127D7.1	lincRNA	-
ENSG00000229352	0.258259	0	0.53804	Inf	Inf	0.304487	1	0	0	0	0	0	0	0	0	0	0	0	0	0	0.178345	0	0	0	0	0	0	0	0	0	0	0	AC007563.3	lincRNA	+
ENSG00000226798	2.78077	0	5.79327	Inf	Inf	0.00714888	0.248381	0	0	0	0	0	0	0	0	0	0	0	0	0	0	0	0	0	0	0.568603	0	0.276859	0	0.216142	0	0	RP11-289F5.1	lincRNA	-
ENSG00000230704	0.442324	0	0.921508	Inf	Inf	0.0903635	1	0	0	0	0	0	0	0	0	0	0	0	0	0	0	0	0	0	0	0	0.062068	0.064131	0	0	0	0.031486	RP1-117P20.3	lincRNA	-
ENSG00000258084	0.340763	0	0.709922	Inf	Inf	0.354519	1	0	0	0	0	0	0	0	0	0	0	0	0	0	0	0	0	0	0	0.0827554	0	0	0	0	0	0	RP11-754N21.1	lincRNA	+
ENSG00000229536	0.344028	0	0.716726	Inf	Inf	0.136482	1	0	0	0	0	0	0	0	0	0	0	0	0	0	0	0	0	0	0	0	0	0	0	0.092617	0	0.10215	AC079776.1	lincRNA	-
ENSG00000257940	0.469773	0	0.978695	Inf	Inf	0.116214	1	0	0	0	0	0	0	0	0	0	0	0	0	0	0	0	0	0	0	0	0	0	0	0.07072	0	0.206791	RP11-248E9.6	lincRNA	+
ENSG00000253802	0.126206	0	0.26293	Inf	Inf	0.469312	1	0	0	0	0	0	0	0	0	0	0	0	0	0	0	0	0	0	0.0321084	0	0	0	0	0	0	0	CTA-392C11.1	lincRNA	-
ENSG00000253807	0.0946546	0	0.197197	Inf	Inf	0.59325	1	0	0	0	0	0	0	0	0	0	0	0	0	0	0	0	0	0	0.0807828	0	0	0	0	0	0	0	LINC01170	lincRNA	-
ENSG00000231476	0.0847009	0	0.17646	Inf	Inf	0.71285	1	0	0	0	0	0	0	0	0	0	0	0	0	0	0	0	0	0	0	0	0	0	0	0	0	0.052665	AC074389.5	lincRNA	+
ENSG00000253220	0.340763	0	0.709922	Inf	Inf	0.354519	1	0	0	0	0	0	0	0	0	0	0	0	0	0	0	0	0	0	0	0.198523	0	0	0	0	0	0	RP11-103H7.2	lincRNA	+
ENSG00000232812	0.0368941	0	0.0768628	Inf	Inf	0.912198	1	0	0	0	0	0	0	0	0	0	0	0	0	0	0.029368	0	0	0	0	0	0	0	0	0	0	0	RP11-459K23.2	lincRNA	+
ENSG00000215112	0.258227	0	0.537973	Inf	Inf	0.235979	1	0	0	0	0	0	0	0	0	0	0	0	0	0	0	0	0	0	0	0	0	0.00730659	0	0.0515977	0	0.018144	FAM74A5	lincRNA	+
ENSG00000250821	0.351357	0	0.731994	Inf	Inf	0.452427	1	0	0	0	0	0	0	0	0	0	0	0	0	0	0	0	0	0.126131	0	0	0	0	0	0	0	0	RP11-345F18.1	lincRNA	+
ENSG00000224371	0.397556	0	0.828242	Inf	Inf	0.330305	1	0	0	0	0	0	0	0	0	0	0	0	0	0	0	0	0	0	0	0.129924	0	0	0	0	0	0	RP11-235G24.1	lincRNA	-
ENSG00000234238	0.111829	0	0.232977	Inf	Inf	0.492212	1	0	0	0	0	0	0	0	0	0	0	0	0	0	0	0	0.065192	0	0	0	0	0	0	0	0	0	RP11-430L16.1	lincRNA	+
ENSG00000249662	0.139786	0	0.291221	Inf	Inf	0.39405	1	0	0	0	0	0	0	0	0	0	0	0	0	0	0	0	0.053603	0	0	0	0	0	0	0	0	0	RP11-321E2.4	lincRNA	+
ENSG00000238217	0.113588	0	0.236641	Inf	Inf	0.680205	1	0	0	0	0	0	0	0	0	0	0	0	0	0	0	0	0	0	0	0.0133512	0	0	0	0	0	0	AC093590.1	lincRNA	+
ENSG00000267391	62.5893	0	130.394	Inf	Inf	6.43666e-09	2.01122e-06	0	0	0	0	0	0	0	0	0	0	0	0	0	0	1.18826	0.582322	0.433022	0	17.8806	5.47989	4.69545	0	4.50015	2.56241	12.4846	RP11-1151B14.3	lincRNA	+
ENSG00000239628	0.305591	0	0.636649	Inf	Inf	0.348302	1	0	0	0	0	0	0	0	0	0	0	0	0	0	0	0.181953	0	0	0	0	0	0	0	0	0	0	RP11-543D10.2	lincRNA	+
ENSG00000231114	0.303831	0	0.632982	Inf	Inf	0.38948	1	0	0	0	0	0	0	0	0	0	0	0	0	0	0	0	0	0	0	0	0	0	0	0	0.0468537	0	AC078842.4	lincRNA	+
ENSG00000250192	0.45435	0	0.946563	Inf	Inf	0.310633	1	0	0	0	0	0	0	0	0	0	0	0	0	0	0	0	0	0	0	0.236969	0	0	0	0	0	0	RP11-300M6.1	lincRNA	+
ENSG00000237590	0.147577	0	0.307451	Inf	Inf	0.439851	1	0	0	0	0	0	0	0	0	0	0	0	0	0	0.082045	0	0	0	0	0	0	0	0	0	0	0	RP11-20J15.2	lincRNA	-
ENSG00000253768	0.0559144	0	0.116488	Inf	Inf	0.755538	1	0	0	0	0	0	0	0	0	0	0	0	0	0	0	0	0.03362	0	0	0	0	0	0	0	0	0	CTB-33O18.1	lincRNA	+
ENSG00000250674	0.113588	0	0.236641	Inf	Inf	0.680205	1	0	0	0	0	0	0	0	0	0	0	0	0	0	0	0	0	0	0	0.038767	0	0	0	0	0	0	RP11-798K23.1	lincRNA	+
ENSG00000255079	0.349253	0	0.727611	Inf	Inf	0.297585	1	0	0	0	0	0	0	0	0	0	0	0	0	0	0	0	0	0	0	0	0	0	0	0.143897	0	0	RP11-45A12.1	lincRNA	-
ENSG00000236544	0.203728	0	0.424433	Inf	Inf	0.418818	1	0	0	0	0	0	0	0	0	0	0	0	0	0	0	0.111802	0	0	0	0	0	0	0	0	0	0	AC008060.8	lincRNA	-
ENSG00000270117	0.127194	0	0.264987	Inf	Inf	0.467837	1	0	0	0	0	0	0	0	0	0	0	0	0	0	0	0	0	0	0	0	0	0	0.122378	0	0	0	AP000769.7	lincRNA	-
ENSG00000226087	2.4267	0	5.05563	Inf	Inf	0.0519228	0.850961	0	0	0	0	0	0	0	0	0	0	0	0	0	0	0	0.140303	0	0	0	0	0.076445	0	0	0	1.00485	AC106869.2	lincRNA	+
ENSG00000227683	0.169402	0	0.35292	Inf	Inf	0.414299	1	0	0	0	0	0	0	0	0	0	0	0	0	0	0	0	0	0	0	0	0	0	0	0	0	0.100629	RP11-445N18.5	lincRNA	-
ENSG00000226249	0.0635969	0	0.132494	Inf	Inf	0.742897	1	0	0	0	0	0	0	0	0	0	0	0	0	0	0	0	0	0	0	0	0	0	0.037669	0	0	0	RP11-307P5.2	lincRNA	-
ENSG00000229775	1.22608	0	2.55433	Inf	Inf	0.0222093	0.530527	0	0	0	0	0	0	0	0	0	0	0	0	0	0	0	0	0	0	0.0235701	0.0375665	0.10953	0	0	0	0	RP11-298H24.1	lincRNA	+
ENSG00000250723	0.170225	0	0.354635	Inf	Inf	0.413411	1	0	0	0	0	0	0	0	0	0	0	0	0	0	0	0	0	0	0	0	0	0.0343882	0	0	0	0	RP11-79E3.2	lincRNA	+
ENSG00000258538	0.563109	0	1.17314	Inf	Inf	0.12547	1	0	0	0	0	0	0	0	0	0	0	0	0	0	0	0	0	0.111507	0	0	0	0	0	0	0	0.0984789	RP11-753D20.3	lincRNA	+
ENSG00000228430	1.10307	0	2.29806	Inf	Inf	0.0585914	0.903857	0	0	0	0	0	0	0	0	0	0	0	0	0	0	0	0	0	0	0.0267367	0	0	0	0	0	0.0675607	RP11-15B24.5	lincRNA	+
ENSG00000260507	0.13097	0	0.272854	Inf	Inf	0.54027	1	0	0	0	0	0	0	0	0	0	0	0	0	0	0	0	0	0	0	0	0	0	0	0.084849	0	0	RP11-356C4.3	lincRNA	-
ENSG00000231757	0.169813	0	0.353778	Inf	Inf	0.413854	1	0	0	0	0	0	0	0	0	0	0	0	0	0	0	0	0	0	0	0	0	0.0218922	0	0	0	0.018144	FAM74A2	lincRNA	-
ENSG00000237759	0.227175	0	0.473281	Inf	Inf	0.427137	1	0	0	0	0	0	0	0	0	0	0	0	0	0	0	0	0	0	0	0.106252	0	0	0	0	0	0	RP11-278H7.3	lincRNA	+
ENSG00000248358	0.13097	0	0.272854	Inf	Inf	0.54027	1	0	0	0	0	0	0	0	0	0	0	0	0	0	0	0	0	0	0	0	0	0	0	0.07114	0	0	AE000658.31	lincRNA	-
ENSG00000230404	0.212781	0	0.443294	Inf	Inf	0.364767	1	0	0	0	0	0	0	0	0	0	0	0	0	0	0	0	0	0	0	0	0	0.142996	0	0	0	0	RP5-855F14.2	lincRNA	+
ENSG00000236719	0.170225	0	0.354635	Inf	Inf	0.413411	1	0	0	0	0	0	0	0	0	0	0	0	0	0	0	0	0	0	0	0	0	0.034757	0	0	0	0	OVAAL	lincRNA	+
ENSG00000229722	0.221365	0	0.461177	Inf	Inf	0.325457	1	0	0	0	0	0	0	0	0	0	0	0	0	0	0.221154	0	0	0	0	0	0	0	0	0	0	0	RP11-557H15.5	lincRNA	-
ENSG00000243550	0.363954	0	0.758238	Inf	Inf	0.0966871	1	0	0	0	0	0	0	0	0	0	0	0	0	0	0	0	0.141293	0	0	0	0.082443	0	0.155069	0	0	0	RP11-483E7.1	lincRNA	-
ENSG00000260042	0.807172	0	1.68161	Inf	Inf	0.011729	0.348703	0	0	0	0	0	0	0	0	0	0	0	0	0	0	0	0.09585	0	0	0	0	0.103338	0	0	0.081024	0	CTD-2034I21.1	lincRNA	-
ENSG00000254488	0.510675	0	1.06391	Inf	Inf	0.246867	1	0	0	0	0	0	0	0	0	0	0	0	0	0	0	0	0	0	0	0	0	0.157238	0	0	0	0	RP11-65G9.1	lincRNA	-
ENSG00000237494	0.976888	0	2.03518	Inf	Inf	0.0121466	0.35589	0	0	0	0	0	0	0	0	0	0	0	0	0	0	0	0	0	0	0	0.076426	0.186356	0	0.126285	0	0.472159	RP11-753B14.1	lincRNA	-
ENSG00000258312	0.110682	0	0.230588	Inf	Inf	0.567864	1	0	0	0	0	0	0	0	0	0	0	0	0	0	0.071719	0	0	0	0	0	0	0	0	0	0	0	RP11-690J15.1	lincRNA	-
ENSG00000236193	0.127194	0	0.264987	Inf	Inf	0.467837	1	0	0	0	0	0	0	0	0	0	0	0	0	0	0	0	0	0	0	0	0	0	0.056548	0	0	0	RP11-105N14.3	lincRNA	-
ENSG00000253435	0.590306	0	1.2298	Inf	Inf	0.211408	1	0	0	0	0	0	0	0	0	0	0	0	0	0	0.822226	0	0	0	0	0	0	0	0	0	0	0	IGKV2-4	IG_V_pseudogene	-
ENSG00000253703	0.0368941	0	0.0768628	Inf	Inf	0.912198	1	0	0	0	0	0	0	0	0	0	0	0	0	0	0.003455	0	0	0	0	0	0	0	0	0	0	0	IGHV1-68	IG_V_pseudogene	-
ENSG00000235235	0.0737883	0	0.153726	Inf	Inf	0.727606	1	0	0	0	0	0	0	0	0	0	0	0	0	0	0.0514574	0	0	0	0	0	0	0	0	0	0	0	IGKV1OR-1	IG_V_pseudogene	+
ENSG00000253996	0.0368941	0	0.0768628	Inf	Inf	0.912198	1	0	0	0	0	0	0	0	0	0	0	0	0	0	0.016959	0	0	0	0	0	0	0	0	0	0	0	IGHVII-20-1	IG_V_pseudogene	-
ENSG00000253752	0.500365	0	1.04243	Inf	Inf	0.219085	1	0	0	0	0	0	0	0	0	0	0	0	0	0	0	0	0	0	0.051072	0	0.227799	0	0	0	0	0	IGLVI-63	IG_V_pseudogene	+
ENSG00000254203	0.156483	0	0.326007	Inf	Inf	0.5112	1	0	0	0	0	0	0	0	0	0	0	0	0	0	0	0	0	0	0.011987	0	0.083437	0	0	0	0	0	IGHVII-33-1	IG_V_pseudogene	-
ENSG00000270685	0.126206	0	0.26293	Inf	Inf	0.469312	1	0	0	0	0	0	0	0	0	0	0	0	0	0	0	0	0	0	0.162002	0	0	0	0	0	0	0	IGHV1OR15-6	IG_V_pseudogene	-
ENSG00000254098	0.167743	0	0.349465	Inf	Inf	0.315025	1	0	0	0	0	0	0	0	0	0	0	0	0	0	0	0	0.206299	0	0	0	0	0	0	0	0	0	IGKV2-26	IG_V_pseudogene	-
ENSG00000270356	1.00036	0	2.08408	Inf	Inf	0.081723	1	0	0	0	0	0	0	0	0	0	0	0	0	0	0	0	0.210144	0	0	0	0	0	0	0	0	0.785966	IGHV1OR15-4	IG_V_pseudogene	-
ENSG00000253794	0.187398	0	0.390412	Inf	Inf	0.49622	1	0	0	0	0	0	0	0	0	0	0	0	0	0	0	0	0	0	0	0	0.10768	0	0	0	0	0	IGLV10-67	IG_V_pseudogene	+
ENSG00000271402	0.170225	0	0.354635	Inf	Inf	0.413411	1	0	0	0	0	0	0	0	0	0	0	0	0	0	0	0	0	0	0	0	0	0.156301	0	0	0	0	IGKV2OR2-2	IG_V_pseudogene	+
ENSG00000253963	0.0838716	0	0.174732	Inf	Inf	0.612507	1	0	0	0	0	0	0	0	0	0	0	0	0	0	0	0	0.146148	0	0	0	0	0	0	0	0	0	IGLV3-2	IG_V_pseudogene	+
ENSG00000197794	0.147577	0	0.307451	Inf	Inf	0.439851	1	0	0	0	0	0	0	0	0	0	0	0	0	0	0.242224	0	0	0	0	0	0	0	0	0	0	0	IGKV7-3	IG_V_pseudogene	-
ENSG00000253412	0.0946546	0	0.197197	Inf	Inf	0.59325	1	0	0	0	0	0	0	0	0	0	0	0	0	0	0	0	0	0	0.128796	0	0	0	0	0	0	0	IGHVIII-13-1	IG_V_pseudogene	-
ENSG00000254220	0.0737883	0	0.153726	Inf	Inf	0.727606	1	0	0	0	0	0	0	0	0	0	0	0	0	0	0.092059	0	0	0	0	0	0	0	0	0	0	0	IGKV2D-18	IG_V_pseudogene	+
ENSG00000211958	0.0368941	0	0.0768628	Inf	Inf	0.912198	1	0	0	0	0	0	0	0	0	0	0	0	0	0	0.039244	0	0	0	0	0	0	0	0	0	0	0	IGHV3-38	IG_V_gene	-
ENSG00000211682	0.110682	0	0.230588	Inf	Inf	0.567864	1	0	0	0	0	0	0	0	0	0	0	0	0	0	0.524288	0	0	0	0	0	0	0	0	0	0	0	IGLJ6	IG_J_gene	+
ENSG00000211905	0.121595	0	0.253323	Inf	Inf	0.552459	1	0	0	0	0	0	0	0	0	0	0	0	0	0	0.171775	0	0	0	0	0	0	0	0	0	0	0.389902	IGHJ1	IG_J_gene	-
ENSG00000211904	0.664095	0	1.38353	Inf	Inf	0.200427	1	0	0	0	0	0	0	0	0	0	0	0	0	0	5.94342	0	0	0	0	0	0	0	0	0	0	0	IGHJ2	IG_J_gene	-
ENSG00000211920	0.0368941	0	0.0768628	Inf	Inf	0.912198	1	0	0	0	0	0	0	0	0	0	0	0	0	0	0.241413	0	0	0	0	0	0	0	0	0	0	0	IGHD6-13	IG_D_gene	-
ENSG00000227196	0.0624659	0	0.130137	Inf	Inf	0.91232	1	0	0	0	0	0	0	0	0	0	0	0	0	0	0	0	0	0	0	0	0.159299	0	0	0	0	0	IGHD4-23	IG_D_gene	-
ENSG00000271093	0.110682	0	0.230588	Inf	Inf	0.567864	1	0	0	0	0	0	0	0	0	0	0	0	0	0	0.142688	0	0	0	0	0	0	0	0	0	0	0	IGLCOR22-2	IG_C_pseudogene	-
ENSG00000254029	0.0794504	0	0.165522	Inf	Inf	0.719756	1	0	0	0	0	0	0	0	0	0	0	0	0	0	0.036017	0	0	0	0	0	0	0.00957	0	0	0	0	IGLC4	IG_C_pseudogene	+
ENSG00000265243	0.227175	0	0.473281	Inf	Inf	0.427137	1	0	0	0	0	0	0	0	0	0	0	0	0	0	0	0	0	0	0	0.156489	0	0	0	0	0	0	IGLJCOR18	IG_C_pseudogene	+
ENSG00000225102	0.45435	0	0.946563	Inf	Inf	0.310633	1	0	0	0	0	0	0	0	0	0	0	0	0	0	0	0	0	0	0	0.433211	0	0	0	0	0	0	RP11-456H18.1	antisense	-
ENSG00000230489	0.28123	0	0.585897	Inf	Inf	0.164565	1	0	0	0	0	0	0	0	0	0	0	0	0	0	0	0	0.061354	0	0	0	0	0	0	0	0	0.093854	VAV3-AS1	antisense	+
ENSG00000237282	0.254103	0	0.52938	Inf	Inf	0.33612	1	0	0	0	0	0	0	0	0	0	0	0	0	0	0	0	0	0	0	0	0	0	0	0	0	0.117661	LINC00851	antisense	+
ENSG00000237138	0.13097	0	0.272854	Inf	Inf	0.54027	1	0	0	0	0	0	0	0	0	0	0	0	0	0	0	0	0	0	0	0	0	0	0	0.06627	0	0	HUNK-AS1	antisense	-
ENSG00000251126	0.110682	0	0.230588	Inf	Inf	0.567864	1	0	0	0	0	0	0	0	0	0	0	0	0	0	0.053402	0	0	0	0	0	0	0	0	0	0	0	RP11-119H12.6	antisense	-
ENSG00000267402	0.0317985	0	0.0662468	Inf	Inf	0.912173	1	0	0	0	0	0	0	0	0	0	0	0	0	0	0	0	0	0	0	0	0	0	0.019979	0	0	0	RP11-619L19.2	antisense	+
ENSG00000238185	0.218283	0	0.454757	Inf	Inf	0.366849	1	0	0	0	0	0	0	0	0	0	0	0	0	0	0	0	0	0	0	0	0	0	0	0.205159	0	0	RP11-252M21.6	antisense	-
ENSG00000233797	0.184471	0	0.384314	Inf	Inf	0.352076	1	0	0	0	0	0	0	0	0	0	0	0	0	0	0.16073	0	0	0	0	0	0	0	0	0	0	0	UFL1-AS1	antisense	-
ENSG00000236676	0.249864	0	0.520549	Inf	Inf	0.433671	1	0	0	0	0	0	0	0	0	0	0	0	0	0	0	0	0	0	0	0	0.087944	0	0	0	0	0	RP5-837I24.4	antisense	-
ENSG00000224308	0.189309	0	0.394394	Inf	Inf	0.311486	1	0	0	0	0	0	0	0	0	0	0	0	0	0	0	0	0	0	0.039772	0	0	0	0	0	0	0	RP1-13P20.6	antisense	-
ENSG00000258843	0.220861	0	0.460127	Inf	Inf	0.292146	1	0	0	0	0	0	0	0	0	0	0	0	0	0	0	0	0	0	0.218335	0	0	0	0	0	0	0	RP11-286O18.1	antisense	+
ENSG00000251461	0.111829	0	0.232977	Inf	Inf	0.492212	1	0	0	0	0	0	0	0	0	0	0	0	0	0	0	0	0.109567	0	0	0	0	0	0	0	0	0	RP11-501C14.6	antisense	-
ENSG00000267542	0.419626	0	0.874222	Inf	Inf	0.197443	1	0	0	0	0	0	0	0	0	0	0	0	0	0	0	0.186225	0	0	0.054474	0	0	0	0	0	0	0	RP11-697E22.1	antisense	+
ENSG00000248192	0.187376	0	0.390366	Inf	Inf	0.396016	1	0	0	0	0	0	0	0	0	0	0	0	0	0	0.039118	0	0	0	0	0.045012	0	0	0	0	0	0	ATG10-AS1	antisense	-
ENSG00000237337	1.49691	0	3.11856	Inf	Inf	0.0180785	0.465531	0	0	0	0	0	0	0	0	0	0	0	0	0	0	0.160495	0	0	0	0	0.047182	0.298353	0	0	0	0	RP11-567C20.2	antisense	-
ENSG00000214888	0.703153	0	1.4649	Inf	Inf	0.0715675	0.982302	0	0	0	0	0	0	0	0	0	0	0	0	0	0	0	0	0	0	0.057975	0	0	0	0.049033	0	0	XXyac-YM21GA2.7	antisense	-
ENSG00000237587	0.157758	0	0.328662	Inf	Inf	0.370067	1	0	0	0	0	0	0	0	0	0	0	0	0	0	0	0	0	0	0.15016	0	0	0	0	0	0	0	RP11-327I22.4	antisense	+
ENSG00000226482	0.111829	0	0.232977	Inf	Inf	0.492212	1	0	0	0	0	0	0	0	0	0	0	0	0	0	0	0	0.013794	0	0	0	0	0	0	0	0	0	ADIPOQ-AS1	antisense	-
ENSG00000225284	0.373953	0	0.779068	Inf	Inf	0.126071	1	0	0	0	0	0	0	0	0	0	0	0	0	0	0	0.113071	0	0	0	0	0	0.094096	0	0	0	0	AC018693.6	antisense	+
ENSG00000232685	0.13097	0	0.272854	Inf	Inf	0.54027	1	0	0	0	0	0	0	0	0	0	0	0	0	0	0	0	0	0	0	0	0	0	0	0.016935	0	0	LINC00442	antisense	+
ENSG00000231605	0.127194	0	0.264987	Inf	Inf	0.467837	1	0	0	0	0	0	0	0	0	0	0	0	0	0	0	0	0	0	0	0	0	0	0.0377805	0	0	0	RP11-277B15.2	antisense	-
ENSG00000266101	0.243065	0	0.506385	Inf	Inf	0.431844	1	0	0	0	0	0	0	0	0	0	0	0	0	0	0	0	0	0	0	0	0	0	0	0	0.112736	0	RP5-906A24.2	antisense	+
ENSG00000227757	0.127194	0	0.264987	Inf	Inf	0.467837	1	0	0	0	0	0	0	0	0	0	0	0	0	0	0	0	0	0	0	0	0	0	0.075404	0	0	0	AP000282.2	antisense	-
ENSG00000227751	1.1659	0	2.42896	Inf	Inf	0.177219	1	0	0	0	0	0	0	0	0	0	0	0	0	0	0	0	0.132097	0.693846	0	0	0	0	0	0	0	0	RP1-20B21.4	antisense	+
ENSG00000266973	1.43142	0	2.98211	Inf	Inf	0.00649541	0.232085	0	0	0	0	0	0	0	0	0	0	0	0	0	0	0	0	0	0.094221	0	0.197189	0.089768	0	0	0	0.363036	CTD-3162L10.3	antisense	+
ENSG00000267047	0.141711	0	0.29523	Inf	Inf	0.527356	1	0	0	0	0	0	0	0	0	0	0	0	0	0	0.025	0	0	0	0	0	0.011735	0	0	0	0	0.010559	RP11-589P10.7	antisense	-
ENSG00000253753	0.351357	0	0.731994	Inf	Inf	0.452427	1	0	0	0	0	0	0	0	0	0	0	0	0	0	0	0	0	0.139857	0	0	0	0	0	0	0	0	AC145123.2	antisense	+
ENSG00000223358	0.212781	0	0.443294	Inf	Inf	0.364767	1	0	0	0	0	0	0	0	0	0	0	0	0	0	0	0	0	0	0	0	0	0.0370598	0	0	0	0	EHHADH-AS1	antisense	+
ENSG00000247867	0.152796	0	0.318324	Inf	Inf	0.515072	1	0	0	0	0	0	0	0	0	0	0	0	0	0	0	0.022819	0	0	0	0	0	0	0	0	0	0	CTD-2530H12.1	antisense	-
ENSG00000225752	0.578029	0	1.20423	Inf	Inf	0.0263565	0.581279	0	0	0	0	0	0	0	0	0	0	0	0	0	0	0.141058	0.164544	0	0	0	0	0.066352	0	0	0	0	RP1-45I4.2	antisense	-
ENSG00000265069	0.646729	0	1.34735	Inf	Inf	0.0908271	1	0	0	0	0	0	0	0	0	0	0	0	0	0	0.045107	0	0	0	0	0	0	0	0	0	0.057529	0	RP11-781P6.1	antisense	+
ENSG00000258553	0.45435	0	0.946563	Inf	Inf	0.310633	1	0	0	0	0	0	0	0	0	0	0	0	0	0	0	0	0	0	0	0.218374	0	0	0	0	0	0	RP11-16B13.1	antisense	-
ENSG00000256339	0.0847009	0	0.17646	Inf	Inf	0.71285	1	0	0	0	0	0	0	0	0	0	0	0	0	0	0	0	0	0	0	0	0	0	0	0	0	0.079513	RP11-233G1.4	antisense	+
ENSG00000267166	0.594353	0	1.23824	Inf	Inf	0.0333654	0.671011	0	0	0	0	0	0	0	0	0	0	0	0	0	0	0	0	0	0.0623043	0	0.067755	0	0	0.0837758	0	0	RP11-527L4.5	antisense	-
ENSG00000259621	0.0838716	0	0.174732	Inf	Inf	0.612507	1	0	0	0	0	0	0	0	0	0	0	0	0	0	0	0	0.120005	0	0	0	0	0	0	0	0	0	RP11-654A16.1	antisense	-
ENSG00000240790	0.220861	0	0.460127	Inf	Inf	0.292146	1	0	0	0	0	0	0	0	0	0	0	0	0	0	0	0	0	0	0.173783	0	0	0	0	0	0	0	AC073934.6	antisense	-
ENSG00000253172	0.0946546	0	0.197197	Inf	Inf	0.59325	1	0	0	0	0	0	0	0	0	0	0	0	0	0	0	0	0	0	0.073288	0	0	0	0	0	0	0	CTC-209H22.3	antisense	-
ENSG00000254902	0.255337	0	0.531953	Inf	Inf	0.336469	1	0	0	0	0	0	0	0	0	0	0	0	0	0	0	0	0	0	0	0	0	0.104088	0	0	0	0	ANO1-AS1	antisense	-
ENSG00000233002	0.111829	0	0.232977	Inf	Inf	0.492212	1	0	0	0	0	0	0	0	0	0	0	0	0	0	0	0	0.0298193	0	0	0	0	0	0	0	0	0	AC005324.6	antisense	-
ENSG00000268845	0.213519	0	0.444832	Inf	Inf	0.26915	1	0	0	0	0	0	0	0	0	0	0	0	0	0	0	0	0	0	0.092266	0	0	0	0	0.04529	0	0	RP11-1137G4.3	antisense	+
ENSG00000227033	0.0737883	0	0.153726	Inf	Inf	0.727606	1	0	0	0	0	0	0	0	0	0	0	0	0	0	0.079793	0	0	0	0	0	0	0	0	0	0	0	AC105461.1	antisense	-
ENSG00000203394	0.249864	0	0.520549	Inf	Inf	0.433671	1	0	0	0	0	0	0	0	0	0	0	0	0	0	0	0	0	0	0	0	0.086279	0	0	0	0	0	RP5-930J4.4	antisense	+
ENSG00000253992	0.305597	0	0.636659	Inf	Inf	0.315855	1	0	0	0	0	0	0	0	0	0	0	0	0	0	0	0	0	0	0	0	0	0	0	0.225424	0	0	RP11-737F9.1	antisense	+
ENSG00000232520	0.139786	0	0.291221	Inf	Inf	0.39405	1	0	0	0	0	0	0	0	0	0	0	0	0	0	0	0	0.0227955	0	0	0	0	0	0	0	0	0	AC012507.3	antisense	+
ENSG00000227094	0.323229	0	0.673393	Inf	Inf	0.144728	1	0	0	0	0	0	0	0	0	0	0	0	0	0	0.185994	0.045234	0	0	0	0	0	0	0	0	0	0	RP11-565P22.2	antisense	-
ENSG00000267613	0.127051	0	0.26469	Inf	Inf	0.545255	1	0	0	0	0	0	0	0	0	0	0	0	0	0	0	0	0	0	0	0	0	0	0	0	0	0.119517	RP11-378E13.4	antisense	-
ENSG00000226622	2.91888	0	6.08101	Inf	Inf	0.108067	1	0	0	0	0	0	0	0	0	0	0	0	0	0	0	0	0	0	0	0.0295097	0.480881	0	0	0	0	0	AC092155.4	antisense	-
ENSG00000230970	0.227175	0	0.473281	Inf	Inf	0.427137	1	0	0	0	0	0	0	0	0	0	0	0	0	0	0	0	0	0	0	0.0565657	0	0	0	0	0	0	HHATL-AS1	antisense	+
ENSG00000253698	0.174627	0	0.363805	Inf	Inf	0.40875	1	0	0	0	0	0	0	0	0	0	0	0	0	0	0	0	0	0	0	0	0	0	0	0.084559	0	0	RP11-1259L22.1	antisense	+
ENSG00000232301	0.567781	0	1.18288	Inf	Inf	0.117479	1	0	0	0	0	0	0	0	0	0	0	0	0	0	0	0	0	0	0	0.136827	0	0.068456	0	0	0	0	RP11-132A1.3	antisense	+
ENSG00000231933	0.110682	0	0.230588	Inf	Inf	0.567864	1	0	0	0	0	0	0	0	0	0	0	0	0	0	0.00749722	0	0	0	0	0	0	0	0	0	0	0	CTA-125H2.2	antisense	-
ENSG00000233627	3.00688	0	6.26433	Inf	Inf	0.106858	1	0	0	0	0	0	0	0	0	0	0	0	0	0	0	0	0	0	0	0	0	0	0	0	0	0.491355	C4A-AS1	antisense	-
ENSG00000224658	0.0315515	0	0.0657324	Inf	Inf	0.912172	1	0	0	0	0	0	0	0	0	0	0	0	0	0	0	0	0	0	0.038638	0	0	0	0	0	0	0	RP11-631F7.1	antisense	-
ENSG00000238019	0.175679	0	0.365997	Inf	Inf	0.63103	1	0	0	0	0	0	0	0	0	0	0	0	0	0	0	0	0	0.180923	0	0	0	0	0	0	0	0	RP11-732M18.2	antisense	-
ENSG00000243818	483.693	0	1007.69	Inf	Inf	1.71152e-11	8.66122e-09	0	0	0	0	0	0	0	0	0	0	0	0	0	0.0830986	0.217867	1.17686	0.102621	0.402017	26.3066	7.87736	7.0785	0	15.6008	4.00884	8.38999	RP11-372E1.4	antisense	+
ENSG00000233242	0.335486	0	0.69893	Inf	Inf	0.22538	1	0	0	0	0	0	0	0	0	0	0	0	0	0	0	0	0.10843	0	0	0	0	0	0	0	0	0	RP11-220I1.2	antisense	-
ENSG00000230313	1.21193	0	2.52485	Inf	Inf	0.04565	0.795407	0	0	0	0	0	0	0	0	0	0	0	0	0	0	0	0.03202	0.104327	0	0	0	0	0	0	0	0.386234	HCG24	antisense	+
[truncated: 55,775 more rows]

## Sheet: Table S2B
Table S2B. The log2(FKPM_1) values of specific genes, Related to Figure 1 and S1
	PDAC1T	PDAC3T	PDAC7T	PDAC8T	PDAC10T	PDAC12T	PDAC13T	PDAC14T	PDAC15T	PDAC17T	PDAC18T	PDAC1LM	PDAC3LM	PDAC7LM	PDAC8LM	PDAC10LM	PDAC12LM	PDAC13LM	PDAC14LM	PDAC15LM	PDAC17LM	PDAC18LM
AFP	0	0	0	0	0	0.0786461	0.182173	0.0361865	0	0	0	0.185029	0.246769	0.0850724	0.115288	0.514264	0.876723	0.828556	0.0843767	1.07974	0.0341879	0.922201
CD44	4.11769	5.37183	4.84925	5.8126	4.46266	4.33474	4.92514	3.63801	4.3379	4.57442	5.64491	2.72304	4.58933	4.39879	6.02221	2.54743	2.68806	3.84974	1.89803	3.1073	4.30627	3.97383
PROM1	2.01265	3.81863	1.74295	2.39639	3.78584	4.73137	2.94629	1.27476	4.42511	2.07542	2.71706	3.61541	3.09495	0.750954	0.275226	0.93106	0.672176	1.1976	0.014203	3.03428	2.48198	1.27405
NPNT	4.16335	2.91285	1.15021	0.493184	4.89718	2.08756	2.99435	5.23681	3.62967	2.17453	3.48652	4.21877	2.75744	0.814243	0.764153	0.318646	1.36927	0.790268	4.55327	3.03282	1.28025	0.943997
HNF4A	1.01623	1.47748	0.34577	0.226408	1.97693	2.16246	1.05007	1.27784	1.68672	1.10949	1.55353	1.75456	2.27216	2.81322	2.3083	4.48506	4.52005	2.90915	1.5354	2.74925	3.16097	3.32333
FOXA1	0.356136	1.89475	1.51539	4.25295	0.043774	0.878627	0.620699	1.76203	0.2801	2.25533	1.66715	1.02212	2.21901	1.16366	2.93247	2.00421	3.3174	1.99716	3.58319	2.63198	2.01091	2.66778
FOXA2	2.63663	3.49834	3.52352	2.38688	3.42761	3.81948	2.44356	2.50693	2.85288	1.14075	3.30981	3.5861	3.32272	0.070614	2.88876	2.44359	4.32425	2.71582	1.22401	4.32753	2.61639	2.24075
FOXA3	2.33496	3.00434	4.58852	1.22624	2.13339	4.40392	3.16083	4.46082	3.76739	2.41323	2.04158	3.09893	2.86314	5.06219	2.02221	3.1783	2.95027	3.43705	4.82807	3.76467	2.38867	3.48927
SMAD3	2.86625	3.63159	4.68939	3.72285	3.38688	2.80778	4.1722	3.16016	3.42608	4.26385	4.82323	3.41046	3.84981	4.33641	3.78044	2.5936	2.45106	2.79639	3.48746	2.89669	2.80294	3.33442
FOXF1	2.50238	2.29064	2.89076	0.699114	2.21886	2.50957	2.7567	1.71199	3.05954	2.95643	0.480843	2.44062	2.0085	0.174353	1.09927	1.38468	1.50864	2.06576	1.45748	1.62241	1.64735	1.53972
CDX2	0.121398	1.69082	0.908518	0.869778	1.28546	0.719903	0.747062	0.283047	2.35577	1.293	0.522977	0.066867	1.10895	1.57607	0.68752	0.083787	0	0.245504	0	2.50733	0.341415	0.233638
TFAP2A	2.32519	1.74193	1.642	3.05507	0.573469	1.74735	2.57262	2.65087	0.847441	1.45506	0.979817	2.64718	1.39501	2.36967	2.94758	0.72733	0.226625	1.27478	3.73954	0.55689	1.25237	0.619144
MYC	2.88818	0.562209	1.76361	3.08735	3.04422	3.12092	3.82374	0.879048	4.1463	3.03692	3.76133	0.673366	0.614994	1.44851	1.82911	2.12464	4.10297	3.112	1.30198	3.51613	2.45605	0.442994
PDX1	1.31288	2.36112	3.12191	0.034443	3.10646	2.10107	1.92301	1.88461	3.60833	1.63493	1.05526	2.2015	2.07702	4.0774	0.254445	0.475481	0.171786	0.302218	0.766135	2.23216	0.636021	0.198567
PTF1A	0	0	0	0	0.415797	0	1.13911	0.467664	4.87999	0	0	0.06621	0	0	0	0	0	0	0	2.20976	0	0
CPA1	3.20473	3.53914	0.146221	4.47851	6.0886	3.37813	9.32849	2.40436	10.7948	3.1231	0	3.19234	2.54322	0.128536	2.87975	0.289051	0.068189	1.92292	0.112362	3.02205	2.28581	1.82153
NEUROG3	0.073615	0.062171	0	0	0	0	0.061179	0	0.066391	0.110299	0	0	0.140023	0	0	0	0	0	0	0	0	0
NKX6-1	0.204973	0.854292	1.70019	0.193855	2.71746	0.216373	1.15471	1.56322	0.985257	1.29049	0.691902	0.146269	0	0.058223	0.048262	0	0	0.265339	0.024083	0.567164	0.458642	0.079261
INS	1.77943	7.4305	11.0475	1.76308	11.9141	4.93337	7.9009	11.1538	9.29436	9.93027	1.634	1.58865	0.604332	2.21637	1.43209	1.95265	1.45196	0.355148	1.85276	0.7659	0.91104	0.508745
ARX	0.081675	0.265575	1.56122	1.07954	1.72905	0.060403	0.204734	1.44453	1.08874	0.548639	0	0.115202	0.023629	1.54676	0.359015	0	0	0	0.04748	0	0	0.028852
GCG	1.05422	4.88238	9.33304	0.268726	10.6876	2.21889	6.82772	10.7133	8.74336	5.84741	0.392031	0.551799	0.0823052	0.441271	0.110377	0.624296	0.509705	0.146215	0.361503	0.0690594	0.180182	0.108639
