# Supplementary material for: TFAP2A enhances tumor stemness and promotes metastasis in pancreatic ductal adenocarcinoma
Source: iScience. 2025 Jul 5;28(8):113060. doi: 10.1016/j.isci.2025.113060 (PMC12302244; doi:10.1016/j.isci.2025.113060)
Supplement: Table S3. The gene list with similar expression patterns to HNF4A and FOXA1, related to Figure 1 [file mmc4.xlsx]

## Sheet: Table S3
Table S3. The gene list with similar expression patterns to HNF4A and FOXA1, Related to Figure 1
	cHES	EN	LP	PH
TFAP2A	0.0478876	0.0468372	2.78436	2.26554
EPAS1	0.675022	0.56833	6.88117	5.65865
CCR1	0.010462	0.0225166	1.10225	0.910547
DDC	0.0258827	0.0493195	5.52817	4.58326
AP006621.5	1.22194	1.2173	1.97227	1.84589
F2	0.065942	0.109181	4.48365	3.76618
CDC42EP2	1.25469	1.29177	3.03513	2.66672
SLC22A23	1.32258	1.28611	2.51066	2.25943
TSPAN15	0.764351	0.857386	3.37976	2.89624
TMEM192	2.25273	2.24367	3.38839	3.13542
LIMCH1	1.5806	1.59563	2.85009	2.57109
PVRL4	0.0639383	0.0633485	2.16634	1.69732
LEF1	0.118061	0.132454	3.05915	2.40566
PHKA1	1.43613	1.47467	2.68261	2.42045
SLC22A5	0.454097	0.399584	2.39171	1.96078
MPST	1.66847	1.67846	2.66274	2.43673
EPDR1	1.70289	1.67802	2.21323	2.11487
CLDN3	1.27552	1.33259	3.59947	3.08112
GABARAPL2	3.2633	3.23931	4.04053	3.86418
TRIM38	1.18488	1.17309	4.66212	4.16862
MPP3	0.798571	0.785228	1.06854	1.02181
DOK6	0.120107	0.191393	2.08323	1.64887
SLC6A4	0.0837574	0.0972336	1.12028	0.875357
C10orf10	0.205969	0.0342633	3.16651	2.61506
ANPEP	0.438303	0.20154	6.14858	5.29356
LEPRE1	2.41656	2.34192	3.88085	3.54894
NAALAD2	1.22982	1.19099	4.82253	3.9438
MEIS1	0.119898	0.146118	2.33794	1.80092
AQP3	0.506786	0.555312	6.41469	5.64557
RP11-17M16.1	0.0273517	0.0392464	0.499404	0.384949
HAND1	0.0802238	0.603174	8.32959	6.97058
RNF180	0.617335	0.654857	1.40787	1.22598
RNF207	0.217846	0.231387	0.881729	0.716993
DPF3	0.0136426	0.021563	1.21897	0.914152
TMEM40	0.0630074	0.011553	0.742707	0.610895
NUCB2	2.643	2.62394	4.06441	3.70176
FRK	0.174515	0.257034	1.71868	1.36982
SIAE	0.380177	0.630821	3.88031	3.24
A1CF	0.057366	0.0578486	3.98124	2.97538
PARP10	0.0965144	0.111965	0.310692	0.270217
LRP2	0.556434	0.212279	4.90234	4.07166
PNPO	0.474102	0.470287	0.883264	0.777618
HIST1H2BC	1.26643	1.35806	3.12927	2.69265
C1orf63	2.62133	2.76779	4.61957	4.2272
ATP6V1F	4.71244	4.73082	6.08334	5.73159
FAM174A	2.08494	2.17282	3.60269	3.25582
SIRT4	0.650115	0.6546	1.12854	1.07544
OSR2	0.0946925	0.0348294	0.952042	0.826095
RBP4	0.640461	0.656664	9.81645	8.80842
RASD1	0.268647	0.495277	3.08314	2.59827
MYO5B	1.74794	1.73787	4.15597	3.51431
TPD52L1	0.827531	0.732714	2.82469	2.3055
OIT3	0.0359241	0.0173652	3.19148	2.85044
GSN	1.19402	1.66297	6.78971	5.79059
HEY1	0.190865	0.145784	2.44542	2.20079
KLHL31	0.213136	0.127308	1.9124	1.7081
F2RL1	3.33219	3.54584	5.91185	5.52064
DFNA5	0.502665	0.593585	1.80726	1.63803
PIWIL4	0.215802	0.229941	0.886102	0.707659
ALDH5A1	0.99228	0.956651	4.07696	3.2357
FMO5	0.417118	0.439686	3.47091	2.64349
HOXA13	0.0122445	0.0176094	1.24254	0.907916
TCEA3	0.0322688	0.25274	2.87667	2.23523
PDGFRA	0.54551	0.733019	4.22151	3.82141
MICALL2	0.318748	0.381622	1.00135	0.883433
KLHL6	0.00271655	0.0252434	0.246938	0.203993
TMEM79	0.248464	0.206733	0.765775	0.63577
RNF128	0.588672	0.175481	5.03637	3.9868
SLC10A1	0.255817	0.339777	5.54998	5.04041
TOR1AIP1	3.37639	3.31185	4.03534	3.88488
CMPK2	0.193704	0.15082	0.745183	0.674221
CASS4	0.00710686	0.0404868	0.658165	0.490376
ST3GAL6	0.880357	1.09668	3.12046	2.7391
DYNLT3	2.36422	2.46973	5.14603	4.40103
PCSK1N	0.866541	0.764703	4.02827	3.14298
42071	1.93434	1.93109	2.45471	2.30852
CST3	2.18026	2.36344	5.80815	5.44147
HKDC1	0.10894	0.0656198	2.7006	1.96966
SELL	0.0917297	0.0882197	0.336539	0.314089
OSR1	0.0053872	0.023143	0.493254	0.447687
ITPKA	0.067021	0.0293526	1.9196	1.39246
GJB1	0.0749981	0.132383	5.93028	4.27327
ADHFE1	0.421106	0.434049	2.67666	2.03489
PARK2	0.173668	0.270899	1.13982	0.994843
RAP2C	3.52764	3.58191	4.39107	4.16636
WNT4	0.187291	0.14737	0.992045	0.762421
PITX1	0.00662114	0.14108	3.32801	2.41328
GPR85	0.00538619	0.015467	0.12557	0.111768
TPM1	5.60555	5.73944	7.35946	6.92346
LYRM5	2.20454	2.32661	3.41909	3.16312
IFNAR1	2.58713	2.56479	3.52262	3.44481
CPM	0.33172	0.597508	3.3054	2.60836
TMEM51	1.3323	1.10941	3.67884	3.38601
SCXA	0.503678	0.486809	1.22879	1.01637
TMEM170B	1.19408	1.14847	1.96877	1.74556
GALNT6	1.40076	1.60815	3.62932	3.36928
TSPAN13	3.75332	4.00248	6.55346	6.24335
FAM151A	0.0833573	0.0898727	4.70015	3.34084
CAMK2A	0.00465519	0.0430203	0.48709	0.364448
BCMO1	0.0854981	0.0416955	0.597525	0.54313
RBM18	2.74489	2.78012	3.09591	3.0162
CCDC7	0.265782	0.288192	0.487478	0.46001
SLC22A4	0.10292	0.166746	0.707135	0.627157
EPHX2	0.55246	0.442061	4.14809	3.07982
FAM9C	0.00488685	0.00703588	0.0348391	0.0269518
SPINT1	4.44454	4.57376	5.81828	5.66679
ACSL5	0.0328285	0.136829	5.31068	3.76207
CHSY3	0.312982	0.356129	1.69831	1.59774
TMC4	0.540115	0.743039	3.19049	2.94652
CTSL1	3.95184	4.16266	6.06173	5.81827
AK4	4.8235	4.64656	6.66864	6.15741
RBCK1	2.11581	2.04985	2.60228	2.51122
ASPH	3.09021	2.79986	5.28694	4.92168
PLA2R1	0.579887	0.628825	1.48836	1.2323
TMEM56	0.856751	0.719078	3.21175	3.02289
APOA5	0.0147212	0.0523374	1.60455	1.49773
C9orf96	0.0409863	0.0906848	0.543342	0.422582
HAL	0.00556169	0.0932663	1.09346	0.808442
ATP7A	1.06759	1.06337	1.65572	1.47746
NINJ1	1.76638	1.78645	3.16168	2.74406
SH3D21	1.07161	1.26029	2.7059	2.36488
ADH4	0.101551	0.113333	1.60895	1.15519
ERBB3	3.27704	3.29657	3.98807	3.94132
HPD	0.255702	0.172488	3.49449	3.27909
CD93	0.0212175	0.0153167	1.10611	0.775875
STRA6	0.483412	0.560547	1.41366	1.33084
TMEM80	1.14277	1.07219	1.64806	1.55835
ASIP	0.140376	0.0521524	1.08899	0.818177
CREB3L3	0.290306	0.0158893	6.42763	4.56152
OAT	4.59115	4.50131	5.46847	5.22368
CCNI2	0.0856969	0.0824112	0.508428	0.482139
APOB	0.51901	0.437665	9.25675	8.71341
CIB1	4.23422	4.482	6.44655	5.95114
C11orf24	2.9502	2.87078	5.0541	4.40912
MYO9A	1.81181	2.0042	3.43841	3.08932
SPTLC3	0.208948	0.433272	4.85375	3.50023
ABCA12	0.0712989	0.0810509	0.189869	0.158143
TEX29	0.0305092	0.0862246	0.547831	0.423839
SYTL5	0.286071	0.693644	3.74116	3.31995
C11orf96	0.0120338	0.0513103	0.461653	0.342177
G0S2	0.54502	0.0236599	5.46918	4.06088
TTR	0.0137869	0.528794	10.29	9.66168
ZNF230	1.11377	1.1572	1.81242	1.61126
LGALS3	1.01476	1.47778	5.98897	4.68303
ASGR1	0.79672	0.61812	3.61367	3.42256
OSTBETA	0.465309	0.572857	2.82639	2.68926
SLC25A45	0.081612	0.140236	0.52583	0.455137
RASSF6	0.296048	0.48262	2.55565	2.38529
PDE11A	0.0763438	0.0657189	0.176948	0.147778
ACYP2	0.446793	0.423924	1.91652	1.45393
IZUMO4	0.190385	0.21736	0.536993	0.512276
CSF1	0.304266	0.238442	1.37053	1.30184
AGT	0.131504	0.12102	6.29775	5.98858
FGA	0.487436	0.812709	10.8491	10.3122
CATSPER2	0.142842	0.144898	0.439042	0.346117
SOWAHA	0.104024	0.0295824	1.90289	1.33243
NAT9	1.50384	1.43353	1.96339	1.85562
C4orf19	0.184391	0.384046	2.9606	2.16011
SLC39A5	0.0293336	0.0351495	4.97841	3.40516
CPN1	0.198453	0.115662	3.1601	2.21085
CAB39L	1.40414	1.62134	2.97851	2.68818
UPB1	0.0281594	0.014559	0.574684	0.549519
DCUN1D3	2.80672	2.73658	3.37323	3.21114
ABHD15	0.36835	0.436546	2.857	2.07631
ENTPD8	0.0200822	0.0359696	0.463268	0.325596
GATA5	0.0858002	0.107357	3.31606	2.28345
FAM18B1	2.4423	2.28805	3.41461	3.26658
PDE8A	1.73068	1.72907	2.70931	2.66936
CNKSR3	1.11469	1.16501	2.80492	2.27376
REEP6	1.92075	1.68808	5.9233	4.63711
DPEP1	0.96553	0.963768	5.15708	4.9895
CDK5RAP3	2.1436	2.21192	2.94029	2.88956
PHKA2	1.51416	1.57762	2.6385	2.58405
HNF4A	0.0146948	0.635201	5.65306	4.1907
FAM190A	0.064532	0.178649	0.934615	0.738718
FGG	0.370305	0.664215	10.2052	9.80473
MUC20	0.00296975	0.0463634	1.23997	1.18978
SNAP25	0.334019	0.362654	1.13374	0.882225
GSTA2	0.0218413	1.24713	8.48719	6.97418
FMO1	0.0932044	0.0229375	4.0138	2.73218
KYNU	0.0832363	0.112126	2.91161	1.99437
FCRLB	0.0110209	0.00794813	0.0775725	0.0748784
TMEM37	1.4649	1.82487	4.87856	3.95541
EPCAM	7.49607	7.45816	8.37091	8.33644
ZNF673	1.37409	1.51397	2.36299	2.23884
VIL1	1.00383	1.05956	3.28959	3.21054
KIAA1324	0.0751121	0.0566406	0.187255	0.171502
WNT5B	0.157596	0.213699	1.85734	1.31328
RHOU	2.66181	2.72261	5.09267	5.01243
KCNJ13	0.0841869	0.354993	1.97376	1.74086
ARL6IP5	3.79308	3.89055	5.46313	5.39824
DTX4	2.46996	2.29294	3.48033	3.24662
DHRS7	2.40656	2.61524	4.12323	3.68208
S100A14	0.208704	1.09257	9.25947	8.73472
HLF	0.0385654	0.0672386	0.562733	0.543963
RGN	1.19531	1.31552	5.02477	3.78485
IAH1	1.24035	1.28239	1.71155	1.68721
LYG1	0.26308	0.242954	1.19764	0.884738
UFM1	4.85584	4.91745	5.55939	5.5255
CEP290	3.30935	3.23553	3.80718	3.66356
TACSTD2	0.276737	0.428905	2.37061	2.28867
APBB1	1.81913	1.96652	2.80173	2.59943
SLC44A4	0.504759	0.262752	3.14687	3.02062
FAM218A	0.844031	0.780404	1.83489	1.50322
CMPK1	4.45832	4.70514	6.33247	6.17054
URGCP	1.67326	1.62258	2.22595	2.04488
ENPP7	0.00805739	0.0058092	1.76362	1.17422
SLCO2B1	0.00276767	0.0217883	4.02551	3.93575
ALDH18A1	4.99499	4.81496	5.97859	5.74585
CATSPERG	0.131857	0.142982	0.553137	0.543997
PIGH	1.29418	1.52923	2.86539	2.52147
NTF3	0.0387827	0.122116	1.06474	1.02597
ANKS1A	3.12194	3.39527	5.11383	4.62286
CEACAM19	0.528252	0.741111	2.09069	1.95907
TRPV2	0.0656776	0.0358572	0.417405	0.299292
FAM54B	1.25964	1.39904	2.76441	2.31451
FMO4	0.727216	0.465887	2.94056	2.81895
KBTBD11	1.26015	1.06678	2.96479	2.40568
B2M	3.93893	3.74403	6.18689	6.11355
PMP22	0.568808	1.14487	4.79723	4.47367
PRRX1	0.00347334	0.00500185	0.588382	0.387487
F7	0.109194	0.154824	3.35904	2.25033
LGALS2	0.132582	0.119925	5.06993	3.36849
42072	0.843233	0.79025	1.77302	1.45112
SERPINF2	0.336196	0.0936734	5.12508	5.04146
PRR15	1.57804	0.778414	5.55155	4.77265
RIT1	2.38184	2.52469	3.68872	3.30956
ALDH1A1	0.899256	0.981897	6.10192	6.05018
PIGZ	0.069731	0.00641934	3.41711	2.25049
ISL1	0.0780967	0.341589	2.75942	1.95163
HPN	1.22071	0.896163	4.20247	4.08538
FOXA1	0.081366	1.10163	4.15176	3.42681
