# Supplementary material for: TFAP2A enhances tumor stemness and promotes metastasis in pancreatic ductal adenocarcinoma
Source: iScience. 2025 Jul 5;28(8):113060. doi: 10.1016/j.isci.2025.113060 (PMC12302244; doi:10.1016/j.isci.2025.113060)
Supplement: Table S4. The enriched GO pathways of genes in Table S3, related to Figure 1 [file mmc5.xlsx]

## Sheet: Table S4
Table S4. The enriched GO pathways of genes in Table S3, Related to Figure 1
	ONTOLOGY	ID	Description	GeneRatio	BgRatio	pvalue	p.adjust	qvalue	geneID	Count
GO:0006520	BP	GO:0006520	cellular amino acid metabolic process	15/194	289/18903	3.19e-07	0.001032	0.000838798	DDC/MPST/SIRT4/ALDH5A1/ADHFE1/HAL/ATP7A/HPD/OAT/UPB1/DPEP1/HNF4A/KYNU/ALDH18A1/ALDH1A1	15
GO:0001655	BP	GO:0001655	urogenital system development	16/194	360/18903	1.01e-06	0.00108755	0.000883947	TFAP2A/MPST/LRP2/OSR2/RBP4/HOXA13/PDGFRA/OSR1/WNT4/STRA6/AGT/EPCAM/RGN/CEP290/TACSTD2/FOXA1	16
GO:1901605	BP	GO:1901605	alpha-amino acid metabolic process	12/194	205/18903	1.43e-06	0.00108755	0.000883947	MPST/SIRT4/ALDH5A1/ADHFE1/HAL/ATP7A/HPD/OAT/DPEP1/HNF4A/KYNU/ALDH18A1	12
GO:1903034	BP	GO:1903034	regulation of response to wounding	11/194	172/18903	1.68e-06	0.00108755	0.000883947	F2/CLDN3/F2RL1/PDGFRA/WNT4/ATP7A/FGA/FGG/VIL1/F7/SERPINF2	11
GO:0061041	BP	GO:0061041	regulation of wound healing	10/194	137/18903	1.52e-06	0.00108755	0.000883947	F2/CLDN3/F2RL1/PDGFRA/WNT4/FGA/FGG/VIL1/F7/SERPINF2	10
GO:0022604	BP	GO:0022604	regulation of cell morphogenesis	14/194	312/18903	4.4e-06	0.00237556	0.00193084	F2/CDC42EP2/CLDN3/CASS4/ITPKA/TPM1/CIB1/MYO9A/FGA/FGG/VIL1/RHOU/TACSTD2/HPN	14
GO:0072001	BP	GO:0072001	renal system development	14/194	318/18903	5.48e-06	0.00253399	0.00205961	TFAP2A/MPST/LRP2/OSR2/RBP4/PDGFRA/OSR1/WNT4/STRA6/AGT/EPCAM/RGN/CEP290/TACSTD2	14
GO:0030193	BP	GO:0030193	regulation of blood coagulation	7/194	70/18903	7.47e-06	0.00268846	0.00218515	F2/F2RL1/PDGFRA/FGA/FGG/F7/SERPINF2	7
GO:0009133	BP	GO:0009133	nucleoside diphosphate biosynthetic process	4/194	13/18903	7.15e-06	0.00268846	0.00218515	CMPK2/AK4/ENTPD8/CMPK1	4
GO:1900046	BP	GO:1900046	regulation of hemostasis	7/194	72/18903	9.02e-06	0.00292238	0.00237529	F2/F2RL1/PDGFRA/FGA/FGG/F7/SERPINF2	7
GO:0050818	BP	GO:0050818	regulation of coagulation	7/194	75/18903	1.18e-05	0.003488	0.00283501	F2/F2RL1/PDGFRA/FGA/FGG/F7/SERPINF2	7
GO:0048732	BP	GO:0048732	gland development	16/194	441/18903	1.34e-05	0.00362877	0.00294943	LEF1/MPST/HOXA13/PDGFRA/WNT4/PITX1/ATP7A/STRA6/CSF1/UPB1/CDK5RAP3/HNF4A/RGN/ISL1/HPN/FOXA1	16
GO:0061045	BP	GO:0061045	negative regulation of wound healing	7/194	78/18903	1.54e-05	0.00382795	0.00311133	F2/CLDN3/PDGFRA/WNT4/FGA/FGG/SERPINF2	7
GO:0048568	BP	GO:0048568	embryonic organ development	16/194	449/18903	1.68e-05	0.00387969	0.00315338	TFAP2A/EPAS1/LEF1/HAND1/RNF207/OSR2/RBP4/HEY1/PDGFRA/OSR1/SPINT1/STRA6/CEP290/SLC44A4/PRRX1/HPN	16
GO:0001822	BP	GO:0001822	kidney development	13/194	309/18903	1.93e-05	0.00416663	0.0033866	TFAP2A/MPST/LRP2/OSR2/PDGFRA/OSR1/WNT4/STRA6/AGT/EPCAM/RGN/CEP290/TACSTD2	13
GO:0005788	CC	GO:0005788	endoplasmic reticulum lumen	13/199	312/19869	1.67e-05	0.00447329	0.00388294	F2/TSPAN15/CST3/WNT4/APOA5/APOB/CSF1/FGA/FGG/FMO1/WNT5B/B2M/F7	13
GO:0006536	BP	GO:0006536	glutamate metabolic process	5/194	34/18903	2.36e-05	0.00478243	0.00388712	ALDH5A1/ADHFE1/HAL/OAT/ALDH18A1	5
GO:0005902	CC	GO:0005902	microvillus	7/199	93/19869	4.16e-05	0.00557881	0.00484257	PDGFRA/ATP7A/DPEP1/MUC20/VIL1/ENPP7/FOXA1	7
GO:0060537	BP	GO:0060537	muscle tissue development	15/194	422/18903	3.19e-05	0.0060806	0.00494226	LEF1/HAND1/LRP2/RBP4/HEY1/PDGFRA/OSR1/PITX1/TPM1/ERBB3/STRA6/AGT/GATA5/HLF/ISL1	15
GO:0060021	BP	GO:0060021	roof of mouth development	7/194	91/18903	4.21e-05	0.00757122	0.00615382	TFAP2A/LEF1/OSR2/PDGFRA/OSR1/ASPH/PRRX1	7
GO:0016324	CC	GO:0016324	apical plasma membrane	13/199	368/19869	9.11e-05	0.00813898	0.00706486	SLC22A5/LRP2/SLC22A4/ATP7A/ERBB3/CIB1/CNKSR3/DPEP1/MUC20/EPCAM/SLC44A4/SLCO2B1/HPN	13
GO:0045177	CC	GO:0045177	apical part of cell	14/199	435/19869	0.000131099	0.00878362	0.00762443	SLC22A5/LRP2/MYO5B/SLC22A4/ATP7A/ERBB3/CIB1/CNKSR3/DPEP1/MUC20/EPCAM/SLC44A4/SLCO2B1/HPN	14
GO:0048562	BP	GO:0048562	embryonic organ morphogenesis	12/194	294/18903	5.43e-05	0.00878799	0.00714281	TFAP2A/HAND1/RNF207/OSR2/RBP4/PDGFRA/OSR1/STRA6/CEP290/SLC44A4/PRRX1/HPN	12
GO:0016485	BP	GO:0016485	protein processing	11/194	250/18903	5.7e-05	0.00878799	0.00714281	SIRT4/GSN/PCSK1N/CPM/ASPH/FGA/CPN1/FGG/F7/SERPINF2/HPN	11
GO:1903035	BP	GO:1903035	negative regulation of response to wounding	7/194	94/18903	5.19e-05	0.00878799	0.00714281	F2/CLDN3/PDGFRA/WNT4/FGA/FGG/SERPINF2	7
GO:0019216	BP	GO:0019216	regulation of lipid metabolic process	13/194	347/18903	6.39e-05	0.00899766	0.00731322	F2/SIRT4/FMO5/PDGFRA/WNT4/EPHX2/APOA5/APOB/HNF4A/FMO1/RGN/ENPP7/FMO4	13
GO:0098657	BP	GO:0098657	import into cell	11/194	252/18903	6.12e-05	0.00899766	0.00731322	SLC6A4/LRP2/SLC22A4/ACSL5/STRA6/AGT/SLC39A5/SNAP25/KCNJ13/ARL6IP5/TRPV2	11
GO:1903829	BP	GO:1903829	positive regulation of protein localization	15/194	451/18903	6.78e-05	0.00909475	0.00739214	F2/RBP4/F2RL1/MICALL2/CIB1/ABCA12/LGALS3/FGA/CDK5RAP3/FGG/VIL1/RHOU/CEP290/APBB1/ISL1	15
GO:0014706	BP	GO:0014706	striated muscle tissue development	11/194	257/18903	7.3e-05	0.00909475	0.00739214	LEF1/HAND1/LRP2/RBP4/HEY1/PDGFRA/TPM1/ERBB3/AGT/GATA5/ISL1	11
GO:0002064	BP	GO:0002064	epithelial cell development	10/194	213/18903	7.26e-05	0.00909475	0.00739214	EPAS1/CLDN3/F2RL1/HOXA13/TMEM79/RAP2C/ABCA12/HNF4A/WNT5B/FOXA1	10
GO:0042476	BP	GO:0042476	odontogenesis	8/194	135/18903	7.76e-05	0.00931405	0.00757038	TFAP2A/LEF1/AQP3/HAND1/OSR2/PDGFRA/OSR1/CSF1	8
GO:1901618	MF	GO:1901618	organic hydroxy compound transmembrane transporter activity	6/200	53/18432	2.27e-05	0.00993616	0.00873587	SLC6A4/AQP3/RBP4/SLC10A1/STRA6/SLCO2B1	6
GO:0006066	BP	GO:0006066	alcohol metabolic process	13/194	367/18903	0.000112166	0.0110093	0.00894827	LRP2/RBP4/FMO5/ITPKA/WNT4/EPHX2/APOA5/ADH4/APOB/SPTLC3/TTR/DHRS7/ALDH1A1	13
GO:0001889	BP	GO:0001889	liver development	8/194	141/18903	0.000105311	0.0110093	0.00894827	MPST/WNT4/ATP7A/UPB1/CDK5RAP3/HNF4A/RGN/HPN	8
GO:0035107	BP	GO:0035107	appendage morphogenesis	8/194	142/18903	0.000110632	0.0110093	0.00894827	TFAP2A/LEF1/OSR2/HOXA13/OSR1/PITX1/ASPH/PRRX1	8
GO:0035108	BP	GO:0035108	limb morphogenesis	8/194	142/18903	0.000110632	0.0110093	0.00894827	TFAP2A/LEF1/OSR2/HOXA13/OSR1/PITX1/ASPH/PRRX1	8
GO:0048806	BP	GO:0048806	genitalia development	5/194	46/18903	0.000105333	0.0110093	0.00894827	LRP2/RBP4/HOXA13/PDGFRA/STRA6	5
GO:0042430	BP	GO:0042430	indole-containing compound metabolic process	4/194	24/18903	9.73e-05	0.0110093	0.00894827	DDC/RNF180/ATP7A/KYNU	4
GO:0071466	BP	GO:0071466	cellular response to xenobiotic stimulus	9/194	183/18903	0.000117497	0.0111933	0.0090978	DDC/FMO5/SLC10A1/DPEP1/HNF4A/GSTA2/FMO1/SLCO2B1/FMO4	9
GO:0061008	BP	GO:0061008	hepaticobiliary system development	8/194	144/18903	0.000121941	0.0112848	0.00917217	MPST/WNT4/ATP7A/UPB1/CDK5RAP3/HNF4A/RGN/HPN	8
GO:0009064	BP	GO:0009064	glutamine family amino acid metabolic process	6/194	78/18903	0.00015042	0.0127465	0.0103603	SIRT4/ALDH5A1/ADHFE1/HAL/OAT/ALDH18A1	6
GO:0048844	BP	GO:0048844	artery morphogenesis	6/194	79/18903	0.00016141	0.0127465	0.0103603	LRP2/HEY1/HOXA13/STRA6/APOB/PRRX1	6
GO:0030195	BP	GO:0030195	negative regulation of blood coagulation	5/194	50/18903	0.000157497	0.0127465	0.0103603	F2/PDGFRA/FGA/FGG/SERPINF2	5
GO:0031639	BP	GO:0031639	plasminogen activation	4/194	27/18903	0.000156888	0.0127465	0.0103603	FGA/FGG/SERPINF2/HPN	4
GO:0042730	BP	GO:0042730	fibrinolysis	4/194	27/18903	0.000156888	0.0127465	0.0103603	F2/FGA/FGG/SERPINF2	4
GO:0042428	BP	GO:0042428	serotonin metabolic process	3/194	11/18903	0.000165284	0.0127465	0.0103603	DDC/RNF180/ATP7A	3
GO:0046940	BP	GO:0046940	nucleoside monophosphate phosphorylation	3/194	11/18903	0.000165284	0.0127465	0.0103603	CMPK2/AK4/CMPK1	3
GO:0042060	BP	GO:0042060	wound healing	14/194	442/18903	0.00019733	0.0130104	0.0105747	F2/CLDN3/F2RL1/PDGFRA/WNT4/TPM1/ERBB3/FGA/HNF4A/FGG/VIL1/WNT5B/F7/SERPINF2	14
GO:0050878	BP	GO:0050878	regulation of body fluid levels	13/194	390/18903	0.000204003	0.0130104	0.0105747	F2/AQP3/MYO5B/F2RL1/PDGFRA/TMEM79/ATP7A/ABCA12/FGA/HNF4A/FGG/F7/SERPINF2	13
GO:0060562	BP	GO:0060562	epithelial tube morphogenesis	12/194	335/18903	0.000185842	0.0130104	0.0105747	LEF1/HAND1/RNF207/LRP2/OSR1/WNT4/SPINT1/CSF1/AGT/CEP290/TACSTD2/FOXA1	12
GO:0051604	BP	GO:0051604	protein maturation	12/194	336/18903	0.000191021	0.0130104	0.0105747	TSPAN15/SIRT4/GSN/PCSK1N/CPM/ASPH/FGA/CPN1/FGG/F7/SERPINF2/HPN	12
GO:0043270	BP	GO:0043270	positive regulation of ion transport	11/194	289/18903	0.000204856	0.0130104	0.0105747	CCR1/F2/SLC6A4/RNF207/CAMK2A/PLA2R1/LGALS3/AGT/CNKSR3/RGN/TRPV2	11
GO:0042445	BP	GO:0042445	hormone metabolic process	10/194	241/18903	0.000199979	0.0130104	0.0105747	RBP4/PDGFRA/PCSK1N/WNT4/ADH4/TTR/DHRS7/ALDH1A1/HPN/FOXA1	10
GO:0048738	BP	GO:0048738	cardiac muscle tissue development	10/194	241/18903	0.000199979	0.0130104	0.0105747	HAND1/LRP2/RBP4/HEY1/PDGFRA/TPM1/ERBB3/AGT/GATA5/ISL1	10
GO:0051495	BP	GO:0051495	positive regulation of cytoskeleton organization	9/194	195/18903	0.000189683	0.0130104	0.0105747	CDC42EP2/LIMCH1/GSN/F2RL1/WNT4/TPM1/VIL1/NTF3/SERPINF2	9
GO:1900047	BP	GO:1900047	negative regulation of hemostasis	5/194	51/18903	0.000173175	0.0130104	0.0105747	F2/PDGFRA/FGA/FGG/SERPINF2	5
GO:0015850	BP	GO:0015850	organic hydroxy compound transport	11/194	292/18903	0.000223936	0.0131537	0.0106912	SLC6A4/AQP3/RBP4/SLC10A1/APOA5/STRA6/APOB/ABCA12/AGT/ENPP7/SLCO2B1	11
GO:0030326	BP	GO:0030326	embryonic limb morphogenesis	7/194	118/18903	0.000217226	0.0131537	0.0106912	TFAP2A/LEF1/OSR2/HOXA13/OSR1/PITX1/PRRX1	7
GO:0035113	BP	GO:0035113	embryonic appendage morphogenesis	7/194	118/18903	0.000217226	0.0131537	0.0106912	TFAP2A/LEF1/OSR2/HOXA13/OSR1/PITX1/PRRX1	7
GO:0042572	BP	GO:0042572	retinol metabolic process	5/194	54/18903	0.000227418	0.0131537	0.0106912	RBP4/ADH4/TTR/DHRS7/ALDH1A1	5
GO:0050819	BP	GO:0050819	negative regulation of coagulation	5/194	54/18903	0.000227418	0.0131537	0.0106912	F2/PDGFRA/FGA/FGG/SERPINF2	5
GO:0060325	BP	GO:0060325	face morphogenesis	4/194	30/18903	0.000239165	0.0135904	0.0110462	LEF1/PDGFRA/ASPH/STRA6	4
GO:0072132	BP	GO:0072132	mesenchyme morphogenesis	5/194	55/18903	0.000248095	0.0138548	0.0112611	LEF1/HEY1/OSR1/GATA5/ISL1	5
GO:0001523	BP	GO:0001523	retinoid metabolic process	6/194	87/18903	0.00027403	0.0149835	0.0121784	LRP2/RBP4/ADH4/TTR/DHRS7/ALDH1A1	6
GO:0042415	BP	GO:0042415	norepinephrine metabolic process	3/194	13/18903	0.000282183	0.0149835	0.0121784	EPAS1/RNF180/ATP7A	3
GO:0061029	BP	GO:0061029	eyelid development in camera-type eye	3/194	13/18903	0.000282183	0.0149835	0.0121784	TFAP2A/OSR2/STRA6	3
GO:0042471	BP	GO:0042471	ear morphogenesis	7/194	124/18903	0.000294564	0.0153886	0.0125077	TFAP2A/OSR2/OSR1/CEP290/SLC44A4/PRRX1/HPN	7
GO:0035115	BP	GO:0035115	embryonic forelimb morphogenesis	4/194	32/18903	0.000308837	0.0158782	0.0129056	TFAP2A/OSR2/HOXA13/OSR1	4
GO:0050708	BP	GO:0050708	regulation of protein secretion	10/194	257/18903	0.000334296	0.0162387	0.0131986	SIRT4/RBP4/F2RL1/ABCA12/FGA/HNF4A/FGG/SNAP25/APBB1/ISL1	10
GO:0003205	BP	GO:0003205	cardiac chamber development	8/194	167/18903	0.000335903	0.0162387	0.0131986	HAND1/LRP2/RBP4/HEY1/HOXA13/TPM1/STRA6/ISL1	8
GO:0003231	BP	GO:0003231	cardiac ventricle development	7/194	126/18903	0.000324767	0.0162387	0.0131986	HAND1/LRP2/HEY1/HOXA13/TPM1/STRA6/ISL1	7
GO:0016101	BP	GO:0016101	diterpenoid metabolic process	6/194	90/18903	0.000329396	0.0162387	0.0131986	LRP2/RBP4/ADH4/TTR/DHRS7/ALDH1A1	6
GO:0090183	BP	GO:0090183	regulation of kidney development	4/194	33/18903	0.000348633	0.0164927	0.0134051	OSR1/WNT4/AGT/TACSTD2	4
GO:0015697	BP	GO:0015697	quaternary ammonium group transport	3/194	14/18903	0.000356433	0.0164927	0.0134051	SLC22A5/SLC22A4/SLC44A4	3
GO:1901160	BP	GO:1901160	primary amino compound metabolic process	3/194	14/18903	0.000356433	0.0164927	0.0134051	DDC/RNF180/ATP7A	3
GO:1900024	BP	GO:1900024	regulation of substrate adhesion-dependent cell spreading	5/194	61/18903	0.000403719	0.0184175	0.0149696	CASS4/CIB1/FGA/FGG/TACSTD2	5
GO:0010959	BP	GO:0010959	regulation of metal ion transport	13/194	423/18903	0.000444198	0.0191835	0.0155921	CCR1/F2/RNF207/OSR1/TSPAN13/CAMK2A/ATP7A/LGALS3/AGT/CNKSR3/RGN/TRPV2/B2M	13
GO:0043648	BP	GO:0043648	dicarboxylic acid metabolic process	6/194	95/18903	0.000440771	0.0191835	0.0155921	ALDH5A1/ADHFE1/HAL/OAT/KYNU/ALDH18A1	6
GO:0032233	BP	GO:0032233	positive regulation of actin filament bundle assembly	5/194	62/18903	0.000435515	0.0191835	0.0155921	LIMCH1/WNT4/TPM1/VIL1/SERPINF2	5
GO:0046322	BP	GO:0046322	negative regulation of fatty acid oxidation	3/194	15/18903	0.000442182	0.0191835	0.0155921	SIRT4/FMO1/FMO4	3
GO:0019842	MF	GO:0019842	vitamin binding	8/200	149/18432	0.000225391	0.0196992	0.0173195	DDC/PNPO/RBP4/ADH4/STRA6/OAT/SPTLC3/KYNU	8
GO:0016903	MF	GO:0016903	oxidoreductase activity, acting on the aldehyde or oxo group of donors	5/200	47/18432	0.000151565	0.0196992	0.0173195	ALDH5A1/FMO5/ADH4/ALDH18A1/ALDH1A1	5
GO:0004683	MF	GO:0004683	calmodulin-dependent protein kinase activity	4/200	27/18432	0.000194127	0.0196992	0.0173195	PHKA1/ITPKA/CAMK2A/PHKA2	4
GO:0015651	MF	GO:0015651	quaternary ammonium group transmembrane transporter activity	3/200	11/18432	0.000194745	0.0196992	0.0173195	SLC22A5/SLC22A4/SLC44A4	3
GO:0043583	BP	GO:0043583	ear development	9/194	221/18903	0.000476581	0.0198074	0.0160993	TFAP2A/OSR2/HOXA13/OSR1/STRA6/CEP290/SLC44A4/PRRX1/HPN	9
GO:1902905	BP	GO:1902905	positive regulation of supramolecular fiber organization	8/194	176/18903	0.000476992	0.0198074	0.0160993	CDC42EP2/LIMCH1/GSN/F2RL1/WNT4/TPM1/VIL1/SERPINF2	8
GO:0030048	BP	GO:0030048	actin filament-based movement	7/194	134/18903	0.000471374	0.0198074	0.0160993	LIMCH1/EPDR1/RNF207/MYO5B/GSN/TPM1/VIL1	7
GO:0060323	BP	GO:0060323	head morphogenesis	4/194	36/18903	0.000489959	0.0200883	0.0163276	LEF1/PDGFRA/ASPH/STRA6	4
GO:0048736	BP	GO:0048736	appendage development	8/194	178/18903	0.000514088	0.0205572	0.0167087	TFAP2A/LEF1/OSR2/HOXA13/OSR1/PITX1/ASPH/PRRX1	8
GO:0060173	BP	GO:0060173	limb development	8/194	178/18903	0.000514088	0.0205572	0.0167087	TFAP2A/LEF1/OSR2/HOXA13/OSR1/PITX1/ASPH/PRRX1	8
GO:0090596	BP	GO:0090596	sensory organ morphogenesis	10/194	272/18903	0.000521759	0.0206095	0.0167512	TFAP2A/MEIS1/OSR2/RBP4/OSR1/STRA6/CEP290/SLC44A4/PRRX1/HPN	10
GO:0090276	BP	GO:0090276	regulation of peptide hormone secretion	8/194	179/18903	0.000533493	0.0208191	0.0169216	SIRT4/RBP4/ABCA12/FGA/HNF4A/FGG/SNAP25/ISL1	8
GO:1905330	BP	GO:1905330	regulation of morphogenesis of an epithelium	5/194	65/18903	0.000542293	0.0209106	0.0169959	RNF207/WNT4/AGT/WNT5B/TACSTD2	5
GO:0001894	BP	GO:0001894	tissue homeostasis	10/194	275/18903	0.000568137	0.0216494	0.0175964	EPAS1/SLC22A5/CLDN3/RBP4/PIWIL4/HOXA13/ABCA12/CSF1/B2M/ALDH1A1	10
GO:0030170	MF	GO:0030170	pyridoxal phosphate binding	5/200	55/18432	0.000320442	0.0217744	0.019144	DDC/PNPO/OAT/SPTLC3/KYNU	5
GO:0070279	MF	GO:0070279	vitamin B6 binding	5/200	56/18432	0.000348789	0.0217744	0.019144	DDC/PNPO/OAT/SPTLC3/KYNU	5
GO:0010769	BP	GO:0010769	regulation of cell morphogenesis involved in differentiation	6/194	100/18903	0.00057955	0.0218275	0.0177412	CASS4/ITPKA/CIB1/FGA/FGG/TACSTD2	6
GO:0002791	BP	GO:0002791	regulation of peptide secretion	8/194	182/18903	0.000595299	0.0221629	0.0180138	SIRT4/RBP4/ABCA12/FGA/HNF4A/FGG/SNAP25/ISL1	8
GO:0006721	BP	GO:0006721	terpenoid metabolic process	6/194	101/18903	0.000610972	0.0224879	0.018278	LRP2/RBP4/ADH4/TTR/DHRS7/ALDH1A1	6
GO:0090087	BP	GO:0090087	regulation of peptide transport	8/194	184/18903	0.000639626	0.0226625	0.0184199	SIRT4/RBP4/ABCA12/FGA/HNF4A/FGG/SNAP25/ISL1	8
GO:0034754	BP	GO:0034754	cellular hormone metabolic process	7/194	141/18903	0.000639131	0.0226625	0.0184199	RBP4/PDGFRA/WNT4/ADH4/TTR/DHRS7/ALDH1A1	7
GO:0001823	BP	GO:0001823	mesonephros development	6/194	102/18903	0.000643701	0.0226625	0.0184199	OSR2/OSR1/WNT4/AGT/EPCAM/TACSTD2	6
GO:0031638	BP	GO:0031638	zymogen activation	5/194	67/18903	0.000623669	0.0226625	0.0184199	ASPH/FGA/FGG/SERPINF2/HPN	5
GO:0035136	BP	GO:0035136	forelimb morphogenesis	4/194	39/18903	0.000667935	0.0232628	0.0189078	TFAP2A/OSR2/HOXA13/OSR1	4
GO:0070167	BP	GO:0070167	regulation of biomineral tissue development	6/194	103/18903	0.000677772	0.0233543	0.0189822	TFAP2A/CCR1/OSR2/HEY1/OSR1/WNT4	6
GO:0046883	BP	GO:0046883	regulation of hormone secretion	9/194	234/18903	0.000718207	0.024232	0.0196956	SIRT4/RBP4/ABCA12/AGT/FGA/HNF4A/FGG/SNAP25/ISL1	9
GO:0070252	BP	GO:0070252	actin-mediated cell contraction	6/194	104/18903	0.000713224	0.024232	0.0196956	LIMCH1/EPDR1/RNF207/GSN/TPM1/VIL1	6
GO:0016328	CC	GO:0016328	lateral plasma membrane	5/199	64/19869	0.000452533	0.0242558	0.0210547	CLDN3/GJB1/ERBB3/EPCAM/TACSTD2	5
GO:0061138	BP	GO:0061138	morphogenesis of a branching epithelium	8/194	188/18903	0.00073628	0.0245857	0.019983	LEF1/HOXA13/WNT4/SPINT1/CSF1/AGT/TACSTD2/FOXA1	8
GO:0110149	BP	GO:0110149	regulation of biomineralization	6/194	105/18903	0.000750093	0.0247913	0.0201502	TFAP2A/CCR1/OSR2/HEY1/OSR1/WNT4	6
GO:0003128	BP	GO:0003128	heart field specification	3/194	18/18903	0.000775225	0.0251096	0.0204088	LRP2/GATA5/ISL1	3
GO:0030540	BP	GO:0030540	female genitalia development	3/194	18/18903	0.000775225	0.0251096	0.0204088	LRP2/RBP4/STRA6	3
GO:0001228	MF	GO:0001228	DNA-binding transcription activator activity, RNA polymerase II-specific	14/200	468/18432	0.000612776	0.0256556	0.0225564	TFAP2A/EPAS1/LEF1/MEIS1/HAND1/OSR2/HOXA13/PITX1/CREB3L3/HNF4A/HLF/PRRX1/ISL1/FOXA1	14
GO:0001216	MF	GO:0001216	DNA-binding transcription activator activity	14/200	472/18432	0.000665852	0.0256556	0.0225564	TFAP2A/EPAS1/LEF1/MEIS1/HAND1/OSR2/HOXA13/PITX1/CREB3L3/HNF4A/HLF/PRRX1/ISL1/FOXA1	14
GO:0008238	MF	GO:0008238	exopeptidase activity	6/200	98/18432	0.000696348	0.0256556	0.0225564	ANPEP/NAALAD2/CPM/CPN1/DPEP1/HPN	6
GO:0008235	MF	GO:0008235	metalloexopeptidase activity	5/200	66/18432	0.00074768	0.0256556	0.0225564	ANPEP/NAALAD2/CPM/CPN1/DPEP1	5
GO:0016620	MF	GO:0016620	oxidoreductase activity, acting on the aldehyde or oxo group of donors, NAD or NADP as acceptor	4/200	39/18432	0.000821918	0.0256556	0.0225564	ALDH5A1/ADH4/ALDH18A1/ALDH1A1	4
GO:0016776	MF	GO:0016776	phosphotransferase activity, phosphate group as acceptor	4/200	39/18432	0.000821918	0.0256556	0.0225564	CMPK2/ITPKA/AK4/CMPK1	4
GO:0019841	MF	GO:0019841	retinol binding	3/200	16/18432	0.000635009	0.0256556	0.0225564	RBP4/ADH4/STRA6	3
GO:0003279	BP	GO:0003279	cardiac septum development	6/194	107/18903	0.00082824	0.0260453	0.0211694	HAND1/LRP2/HEY1/HOXA13/STRA6/ISL1	6
GO:0060840	BP	GO:0060840	artery development	6/194	107/18903	0.00082824	0.0260453	0.0211694	LRP2/HEY1/HOXA13/STRA6/APOB/PRRX1	6
GO:0003208	BP	GO:0003208	cardiac ventricle morphogenesis	5/194	71/18903	0.000813479	0.0260453	0.0211694	HAND1/LRP2/HEY1/TPM1/ISL1	5
GO:0007015	BP	GO:0007015	actin filament organization	13/194	454/18903	0.000856509	0.0260798	0.0211974	CDC42EP2/LIMCH1/MYO5B/GSN/F2RL1/MICALL2/CASS4/WNT4/TPM1/SH3D21/VIL1/TACSTD2/SERPINF2	13
GO:0032231	BP	GO:0032231	regulation of actin filament bundle assembly	6/194	108/18903	0.000869595	0.0260798	0.0211974	LIMCH1/WNT4/TPM1/VIL1/TACSTD2/SERPINF2	6
GO:0032526	BP	GO:0032526	response to retinoic acid	6/194	108/18903	0.000869595	0.0260798	0.0211974	SLC6A4/AQP3/RBP4/OSR1/STRA6/WNT5B	6
GO:0034308	BP	GO:0034308	primary alcohol metabolic process	6/194	108/18903	0.000869595	0.0260798	0.0211974	RBP4/WNT4/ADH4/TTR/DHRS7/ALDH1A1	6
GO:0044106	BP	GO:0044106	cellular amine metabolic process	6/194	108/18903	0.000869595	0.0260798	0.0211974	EPAS1/DDC/RNF180/SIRT4/ATP7A/KYNU	6
GO:0004550	MF	GO:0004550	nucleoside diphosphate kinase activity	3/200	18/18432	0.000910621	0.0265294	0.0233247	CMPK2/AK4/CMPK1	3
GO:0010544	BP	GO:0010544	negative regulation of platelet activation	3/194	19/18903	0.000913652	0.0269029	0.0218665	F2/PDGFRA/FGG	3
GO:0010744	BP	GO:0010744	positive regulation of macrophage derived foam cell differentiation	3/194	19/18903	0.000913652	0.0269029	0.0218665	APOB/CSF1/AGT	3
GO:0045665	BP	GO:0045665	negative regulation of neuron differentiation	5/194	73/18903	0.000923104	0.0269364	0.0218936	SLC6A4/MEIS1/HEY1/B2M/ISL1	5
GO:0051222	BP	GO:0051222	positive regulation of protein transport	10/194	294/18903	0.000947955	0.0274145	0.0222823	RBP4/F2RL1/MICALL2/CIB1/FGA/FGG/RHOU/CEP290/APBB1/ISL1	10
GO:0042886	BP	GO:0042886	amide transport	10/194	296/18903	0.000997845	0.0275388	0.0223833	AQP3/LRP2/SIRT4/RBP4/ABCA12/FGA/HNF4A/FGG/SNAP25/ISL1	10
GO:1901617	BP	GO:1901617	organic hydroxy compound biosynthetic process	9/194	245/18903	0.000993512	0.0275388	0.0223833	DDC/PNPO/ITPKA/WNT4/APOA5/ATP7A/ASIP/APOB/SPTLC3	9
GO:0045664	BP	GO:0045664	regulation of neuron differentiation	8/194	196/18903	0.000964852	0.0275388	0.0223833	SLC6A4/MEIS1/HEY1/CDK5RAP3/NTF3/B2M/ISL1/FOXA1	8
GO:0018958	BP	GO:0018958	phenol-containing compound metabolic process	6/194	111/18903	0.00100326	0.0275388	0.0223833	EPAS1/DDC/RNF180/ATP7A/ASIP/HPN	6
GO:0031532	BP	GO:0031532	actin cytoskeleton reorganization	6/194	111/18903	0.00100326	0.0275388	0.0223833	CLDN3/GSN/PDGFRA/MICALL2/CASS4/NTF3	6
GO:0034446	BP	GO:0034446	substrate adhesion-dependent cell spreading	6/194	111/18903	0.00100326	0.0275388	0.0223833	MICALL2/CASS4/CIB1/FGA/FGG/TACSTD2	6
GO:0045834	BP	GO:0045834	positive regulation of lipid metabolic process	7/194	154/18903	0.00107395	0.0285124	0.0231747	F2/SIRT4/PDGFRA/WNT4/APOA5/RGN/ENPP7	7
GO:1900026	BP	GO:1900026	positive regulation of substrate adhesion-dependent cell spreading	4/194	44/18903	0.00105925	0.0285124	0.0231747	CASS4/CIB1/FGA/FGG	4
GO:0035461	BP	GO:0035461	vitamin transmembrane transport	3/194	20/18903	0.0010668	0.0285124	0.0231747	LRP2/STRA6/SLC44A4	3
GO:0042474	BP	GO:0042474	middle ear morphogenesis	3/194	20/18903	0.0010668	0.0285124	0.0231747	OSR2/OSR1/PRRX1	3
GO:0009914	BP	GO:0009914	hormone transport	10/194	300/18903	0.0011041	0.02884	0.0234409	SIRT4/RBP4/ABCA12/TTR/AGT/FGA/HNF4A/FGG/SNAP25/ISL1	10
GO:0009063	BP	GO:0009063	cellular amino acid catabolic process	6/194	113/18903	0.00110078	0.02884	0.0234409	ALDH5A1/ADHFE1/HAL/HPD/OAT/KYNU	6
GO:0023061	BP	GO:0023061	signal release	13/194	470/18903	0.00117252	0.0290486	0.0236105	SLC6A4/SIRT4/RBP4/F2RL1/CAMK2A/ABCA12/AGT/FGA/HNF4A/FGG/SNAP25/SLC44A4/ISL1	13
GO:0098739	BP	GO:0098739	import across plasma membrane	8/194	202/18903	0.00117104	0.0290486	0.0236105	LRP2/SLC22A4/ACSL5/AGT/SLC39A5/KCNJ13/ARL6IP5/TRPV2	8
GO:0009123	BP	GO:0009123	nucleoside monophosphate metabolic process	5/194	77/18903	0.00117486	0.0290486	0.0236105	CMPK2/AK4/UPB1/ENTPD8/CMPK1	5
GO:1903036	BP	GO:1903036	positive regulation of response to wounding	5/194	77/18903	0.00117486	0.0290486	0.0236105	F2/CLDN3/ATP7A/F7/SERPINF2	5
GO:0010712	BP	GO:0010712	regulation of collagen metabolic process	4/194	45/18903	0.00115336	0.0290486	0.0236105	F2/CST3/WNT4/SERPINF2	4
GO:0030501	BP	GO:0030501	positive regulation of bone mineralization	4/194	45/18903	0.00115336	0.0290486	0.0236105	TFAP2A/OSR2/OSR1/WNT4	4
GO:0032781	BP	GO:0032781	positive regulation of ATP-dependent activity	4/194	45/18903	0.00115336	0.0290486	0.0236105	GABARAPL2/TOR1AIP1/TPM1/RGN	4
GO:0016918	MF	GO:0016918	retinal binding	3/200	19/18432	0.00107276	0.0292997	0.0257603	RBP4/ADH4/STRA6	3
GO:0001763	BP	GO:0001763	morphogenesis of a branching structure	8/194	203/18903	0.00120858	0.0296561	0.0241042	LEF1/HOXA13/WNT4/SPINT1/CSF1/AGT/TACSTD2/FOXA1	8
GO:2000047	BP	GO:2000047	regulation of cell-cell adhesion mediated by cadherin	3/194	21/18903	0.00123524	0.0300823	0.0244507	EPCAM/SERPINF2/FOXA1	3
GO:0055010	BP	GO:0055010	ventricular cardiac muscle tissue morphogenesis	4/194	46/18903	0.00125317	0.0302912	0.0246204	HAND1/LRP2/TPM1/ISL1	4
GO:0009308	BP	GO:0009308	amine metabolic process	6/194	117/18903	0.0013175	0.0313955	0.025518	EPAS1/DDC/RNF180/SIRT4/ATP7A/KYNU	6
GO:0072524	BP	GO:0072524	pyridine-containing compound metabolic process	5/194	79/18903	0.00131824	0.0313955	0.025518	PARP10/PNPO/FMO5/FMO1/KYNU	5
GO:0120254	BP	GO:0120254	olefinic compound metabolic process	7/194	160/18903	0.00134022	0.031686	0.0257541	RBP4/WNT4/EPHX2/ADH4/TTR/DHRS7/ALDH1A1	7
GO:0048286	BP	GO:0048286	lung alveolus development	4/194	47/18903	0.00135887	0.0318941	0.0259232	ATP7A/STRA6/ABCA12/FOXA1	4
GO:0032956	BP	GO:0032956	regulation of actin cytoskeleton organization	11/194	365/18903	0.00142169	0.0319781	0.0259915	CDC42EP2/LIMCH1/GSN/F2RL1/PDGFRA/WNT4/TPM1/VIL1/TACSTD2/NTF3/SERPINF2	11
GO:1904951	BP	GO:1904951	positive regulation of establishment of protein localization	10/194	310/18903	0.00141074	0.0319781	0.0259915	RBP4/F2RL1/MICALL2/CIB1/FGA/FGG/RHOU/CEP290/APBB1/ISL1	10
GO:0006805	BP	GO:0006805	xenobiotic metabolic process	6/194	118/18903	0.00137645	0.0319781	0.0259915	FMO5/HNF4A/GSTA2/FMO1/SLCO2B1/FMO4	6
GO:0014068	BP	GO:0014068	positive regulation of phosphatidylinositol 3-kinase signaling	5/194	80/18903	0.00139459	0.0319781	0.0259915	F2/F2RL1/PDGFRA/ERBB3/AGT	5
GO:0002070	BP	GO:0002070	epithelial cell maturation	3/194	22/18903	0.00141953	0.0319781	0.0259915	EPAS1/TMEM79/FOXA1	3
GO:0023019	BP	GO:0023019	signal transduction involved in regulation of gene expression	3/194	22/18903	0.00141953	0.0319781	0.0259915	PDGFRA/HNF4A/EPCAM	3
GO:0050145	MF	GO:0050145	nucleoside monophosphate kinase activity	3/200	20/18432	0.00125203	0.0321846	0.0282967	CMPK2/AK4/CMPK1	3
GO:0001974	BP	GO:0001974	blood vessel remodeling	4/194	48/18903	0.00147064	0.0324041	0.0263378	EPAS1/CST3/ATP7A/AGT	4
GO:0003197	BP	GO:0003197	endocardial cushion development	4/194	48/18903	0.00147064	0.0324041	0.0263378	HEY1/ERBB3/GATA5/ISL1	4
GO:0010171	BP	GO:0010171	body morphogenesis	4/194	48/18903	0.00147064	0.0324041	0.0263378	LEF1/PDGFRA/ASPH/STRA6	4
GO:0060485	BP	GO:0060485	mesenchyme development	10/194	313/18903	0.00151517	0.0331597	0.0269519	LEF1/HAND1/HEY1/OSR1/WNT4/ERBB3/GATA5/ISL1/HPN/FOXA1	10
GO:0060541	BP	GO:0060541	respiratory system development	8/194	211/18903	0.00154477	0.0335785	0.0272923	EPAS1/LEF1/RBP4/PDGFRA/ATP7A/STRA6/ABCA12/FOXA1	8
GO:0006720	BP	GO:0006720	isoprenoid metabolic process	6/194	121/18903	0.00156541	0.0335785	0.0272923	LRP2/RBP4/ADH4/TTR/DHRS7/ALDH1A1	6
GO:0010770	BP	GO:0010770	positive regulation of cell morphogenesis involved in differentiation	5/194	82/18903	0.001557	0.0335785	0.0272923	CASS4/ITPKA/CIB1/FGA/FGG	5
GO:0003044	BP	GO:0003044	regulation of systemic arterial blood pressure mediated by a chemical signal	4/194	49/18903	0.00158866	0.0338531	0.0275155	F2RL1/TPM1/AGT/SERPINF2	4
GO:0097164	BP	GO:0097164	ammonium ion metabolic process	3/194	23/18903	0.0016202	0.0342996	0.0278784	DDC/RNF180/ATP7A	3
GO:0030278	BP	GO:0030278	regulation of ossification	6/194	122/18903	0.00163258	0.0343372	0.027909	TFAP2A/CCR1/OSR2/OSR1/WNT4/CSF1	6
GO:0030500	BP	GO:0030500	regulation of bone mineralization	5/194	83/18903	0.00164323	0.0343382	0.0279098	TFAP2A/CCR1/OSR2/OSR1/WNT4	5
GO:0051346	BP	GO:0051346	negative regulation of hydrolase activity	11/194	373/18903	0.00168727	0.0350325	0.0284741	PCSK1N/CST3/CAMK2A/SPINT1/PLA2R1/LGALS3/AGT/DPEP1/VIL1/RGN/SERPINF2	11
GO:0003014	BP	GO:0003014	renal system process	6/194	125/18903	0.00184731	0.0376317	0.0305867	AQP3/MYO5B/GSN/F2RL1/AGT/SERPINF2	6
GO:0010811	BP	GO:0010811	positive regulation of cell-substrate adhesion	6/194	125/18903	0.00184731	0.0376317	0.0305867	CASS4/WNT4/CIB1/CSF1/FGA/FGG	6
GO:0060324	BP	GO:0060324	face development	4/194	51/18903	0.00184417	0.0376317	0.0305867	LEF1/PDGFRA/ASPH/STRA6	4
GO:0042180	BP	GO:0042180	cellular ketone metabolic process	8/194	218/18903	0.00189625	0.0383872	0.0312008	SIRT4/WNT4/APOA5/ADH4/FMO1/KYNU/RGN/FMO4	8
GO:0003206	BP	GO:0003206	cardiac chamber morphogenesis	6/194	126/18903	0.00192344	0.0386957	0.0314516	HAND1/LRP2/RBP4/HEY1/TPM1/ISL1	6
GO:0003018	BP	GO:0003018	vascular process in circulatory system	9/194	270/18903	0.00194251	0.0388382	0.0315674	SLC22A5/SLC6A4/LRP2/F2RL1/AGT/FGA/FGG/SLCO2B1/SERPINF2	9
GO:0051496	BP	GO:0051496	positive regulation of stress fiber assembly	4/194	52/18903	0.00198201	0.0393849	0.0320117	LIMCH1/WNT4/TPM1/SERPINF2	4
GO:0001892	BP	GO:0001892	embryonic placenta development	5/194	87/18903	0.00202352	0.0399645	0.0324828	EPAS1/LEF1/HAND1/HEY1/SPINT1	5
GO:0048706	BP	GO:0048706	embryonic skeletal system development	6/194	128/18903	0.00208279	0.0401558	0.0326383	TFAP2A/OSR2/RBP4/PDGFRA/OSR1/PRRX1	6
GO:0003071	BP	GO:0003071	renal system process involved in regulation of systemic arterial blood pressure	3/194	25/18903	0.00207269	0.0401558	0.0326383	F2RL1/AGT/SERPINF2	3
GO:0003081	BP	GO:0003081	regulation of systemic arterial blood pressure by renin-angiotensin	3/194	25/18903	0.00207269	0.0401558	0.0326383	F2RL1/AGT/SERPINF2	3
GO:0050927	BP	GO:0050927	positive regulation of positive chemotaxis	3/194	25/18903	0.00207269	0.0401558	0.0326383	F2RL1/NTF3/F7	3
GO:0010810	BP	GO:0010810	regulation of cell-substrate adhesion	8/194	222/18903	0.00212374	0.0403047	0.0327593	LIMCH1/CASS4/WNT4/CIB1/CSF1/FGA/FGG/TACSTD2	8
GO:0046889	BP	GO:0046889	positive regulation of lipid biosynthetic process	5/194	88/18903	0.00212785	0.0403047	0.0327593	SIRT4/WNT4/APOA5/RGN/ENPP7	5
GO:1901879	BP	GO:1901879	regulation of protein depolymerization	5/194	88/18903	0.00212785	0.0403047	0.0327593	GSN/F2RL1/ASPH/CIB1/VIL1	5
GO:0061448	BP	GO:0061448	connective tissue development	9/194	274/18903	0.00214578	0.0403221	0.0327735	HAND1/OSR2/OSR1/PITX1/ATP7A/CSF1/WNT5B/PRRX1/FOXA1	9
GO:0050714	BP	GO:0050714	positive regulation of protein secretion	6/194	129/18903	0.00216612	0.0403221	0.0327735	RBP4/F2RL1/FGA/FGG/APBB1/ISL1	6
GO:0051928	BP	GO:0051928	positive regulation of calcium ion transport	6/194	129/18903	0.00216612	0.0403221	0.0327735	CCR1/F2/CAMK2A/LGALS3/RGN/TRPV2	6
GO:0070374	BP	GO:0070374	positive regulation of ERK1 and ERK2 cascade	8/194	223/18903	0.00218384	0.0404197	0.0328528	CCR1/F2RL1/PDGFRA/CIB1/FGA/PDE8A/FGG/SERPINF2	8
GO:0097191	BP	GO:0097191	extrinsic apoptotic signaling pathway	8/194	224/18903	0.00224526	0.0413205	0.0335849	RBCK1/ERBB3/CIB1/G0S2/LGALS3/AGT/FGA/FGG	8
GO:0045778	BP	GO:0045778	positive regulation of ossification	4/194	54/18903	0.00227878	0.0417003	0.0338937	TFAP2A/OSR2/OSR1/WNT4	4
GO:0007596	BP	GO:0007596	blood coagulation	8/194	225/18903	0.00230804	0.0417639	0.0339453	F2/F2RL1/PDGFRA/FGA/HNF4A/FGG/F7/SERPINF2	8
GO:0030072	BP	GO:0030072	peptide hormone secretion	8/194	225/18903	0.00230804	0.0417639	0.0339453	SIRT4/RBP4/ABCA12/FGA/HNF4A/FGG/SNAP25/ISL1	8
GO:0050926	BP	GO:0050926	regulation of positive chemotaxis	3/194	26/18903	0.00232547	0.0418456	0.0340117	F2RL1/NTF3/F7	3
GO:0110053	BP	GO:0110053	regulation of actin filament organization	9/194	278/18903	0.00236568	0.0423339	0.0344086	CDC42EP2/LIMCH1/GSN/F2RL1/WNT4/TPM1/VIL1/TACSTD2/SERPINF2	9
GO:0060249	BP	GO:0060249	anatomical structure homeostasis	10/194	333/18903	0.00238319	0.042413	0.0344729	EPAS1/SLC22A5/CLDN3/RBP4/PIWIL4/HOXA13/ABCA12/CSF1/B2M/ALDH1A1	10
GO:0003229	BP	GO:0003229	ventricular cardiac muscle tissue development	4/194	55/18903	0.00243804	0.0424561	0.0345079	HAND1/LRP2/TPM1/ISL1	4
GO:0006584	BP	GO:0006584	catecholamine metabolic process	4/194	55/18903	0.00243804	0.0424561	0.0345079	EPAS1/DDC/RNF180/ATP7A	4
GO:0009712	BP	GO:0009712	catechol-containing compound metabolic process	4/194	55/18903	0.00243804	0.0424561	0.0345079	EPAS1/DDC/RNF180/ATP7A	4
GO:0070169	BP	GO:0070169	positive regulation of biomineral tissue development	4/194	55/18903	0.00243804	0.0424561	0.0345079	TFAP2A/OSR2/OSR1/WNT4	4
GO:0045165	BP	GO:0045165	cell fate commitment	9/194	282/18903	0.00260314	0.0441726	0.0359031	EPAS1/HOXA13/WNT4/PITX1/GATA5/WNT5B/PRRX1/ISL1/FOXA1	9
GO:0015695	BP	GO:0015695	organic cation transport	4/194	56/18903	0.0026048	0.0441726	0.0359031	SLC22A5/SLC22A4/AGT/SLC44A4	4
GO:0110151	BP	GO:0110151	positive regulation of biomineralization	4/194	56/18903	0.0026048	0.0441726	0.0359031	TFAP2A/OSR2/OSR1/WNT4	4
GO:0030325	BP	GO:0030325	adrenal gland development	3/194	27/18903	0.00259654	0.0441726	0.0359031	PDGFRA/WNT4/STRA6	3
GO:0032967	BP	GO:0032967	positive regulation of collagen biosynthetic process	3/194	27/18903	0.00259654	0.0441726	0.0359031	F2/WNT4/SERPINF2	3
GO:0002790	BP	GO:0002790	peptide secretion	8/194	230/18903	0.00264289	0.0443541	0.0360506	SIRT4/RBP4/ABCA12/FGA/HNF4A/FGG/SNAP25/ISL1	8
GO:0050817	BP	GO:0050817	coagulation	8/194	230/18903	0.00264289	0.0443541	0.0360506	F2/F2RL1/PDGFRA/FGA/HNF4A/FGG/F7/SERPINF2	8
GO:0062012	BP	GO:0062012	regulation of small molecule metabolic process	10/194	339/18903	0.00270992	0.0449499	0.0365349	SIRT4/FMO5/WNT4/EPHX2/AK4/APOA5/APOB/FMO1/RGN/FMO4	10
GO:0007599	BP	GO:0007599	hemostasis	8/194	231/18903	0.0027142	0.0449499	0.0365349	F2/F2RL1/PDGFRA/FGA/HNF4A/FGG/F7/SERPINF2	8
GO:0035270	BP	GO:0035270	endocrine system development	6/194	135/18903	0.00272003	0.0449499	0.0365349	PDGFRA/WNT4/PITX1/STRA6/HNF4A/ISL1	6
GO:0048880	BP	GO:0048880	sensory system development	11/194	398/18903	0.00278988	0.0453828	0.0368867	TFAP2A/MEIS1/OSR2/RBP4/PDGFRA/STRA6/SLC39A5/WNT5B/CEP290/SLC44A4/ISL1	11
GO:0070371	BP	GO:0070371	ERK1 and ERK2 cascade	10/194	340/18903	0.0027677	0.0453828	0.0368867	CCR1/F2RL1/PDGFRA/CIB1/AGT/FGA/PDE8A/CNKSR3/FGG/SERPINF2	10
GO:0010565	BP	GO:0010565	regulation of cellular ketone metabolic process	6/194	136/18903	0.00282179	0.0453828	0.0368867	SIRT4/WNT4/APOA5/FMO1/RGN/FMO4	6
GO:0048704	BP	GO:0048704	embryonic skeletal system morphogenesis	5/194	94/18903	0.00283804	0.0453828	0.0368867	TFAP2A/OSR2/PDGFRA/OSR1/PRRX1	5
GO:0051492	BP	GO:0051492	regulation of stress fiber assembly	5/194	94/18903	0.00283804	0.0453828	0.0368867	LIMCH1/WNT4/TPM1/TACSTD2/SERPINF2	5
GO:0010714	BP	GO:0010714	positive regulation of collagen metabolic process	3/194	28/18903	0.00288634	0.0453828	0.0368867	F2/WNT4/SERPINF2	3
GO:0030194	BP	GO:0030194	positive regulation of blood coagulation	3/194	28/18903	0.00288634	0.0453828	0.0368867	F2/F7/SERPINF2	3
GO:0035116	BP	GO:0035116	embryonic hindlimb morphogenesis	3/194	28/18903	0.00288634	0.0453828	0.0368867	OSR2/OSR1/PITX1	3
GO:0044331	BP	GO:0044331	cell-cell adhesion mediated by cadherin	3/194	28/18903	0.00288634	0.0453828	0.0368867	EPCAM/SERPINF2/FOXA1	3
GO:1900048	BP	GO:1900048	positive regulation of hemostasis	3/194	28/18903	0.00288634	0.0453828	0.0368867	F2/F7/SERPINF2	3
GO:1905952	BP	GO:1905952	regulation of lipid localization	7/194	185/18903	0.00304641	0.0476683	0.0387444	ACSL5/PLA2R1/APOA5/APOB/ABCA12/AGT/ENPP7	7
GO:0019217	BP	GO:0019217	regulation of fatty acid metabolic process	5/194	96/18903	0.00310887	0.0484116	0.0393485	SIRT4/APOA5/FMO1/RGN/FMO4	5
GO:0032103	BP	GO:0032103	positive regulation of response to external stimulus	12/194	464/18903	0.00312416	0.0484169	0.0393529	CCR1/F2/F2RL1/NINJ1/CREB3L3/CSF1/AGT/S100A14/NTF3/F7/LGALS2/SERPINF2	12
GO:0072175	BP	GO:0072175	epithelial tube formation	6/194	139/18903	0.00314423	0.0484959	0.0394171	HAND1/LRP2/OSR1/WNT4/SPINT1/CEP290	6
GO:0032970	BP	GO:0032970	regulation of actin filament-based process	11/194	406/18903	0.00324561	0.0487506	0.0396241	CDC42EP2/LIMCH1/GSN/F2RL1/PDGFRA/WNT4/TPM1/VIL1/TACSTD2/NTF3/SERPINF2	11
GO:0046879	BP	GO:0046879	hormone secretion	9/194	291/18903	0.00320673	0.0487506	0.0396241	SIRT4/RBP4/ABCA12/AGT/FGA/HNF4A/FGG/SNAP25/ISL1	9
GO:0030324	BP	GO:0030324	lung development	7/194	187/18903	0.00323311	0.0487506	0.0396241	EPAS1/RBP4/PDGFRA/ATP7A/STRA6/ABCA12/FOXA1	7
GO:0001657	BP	GO:0001657	ureteric bud development	5/194	97/18903	0.00325105	0.0487506	0.0396241	OSR1/WNT4/AGT/EPCAM/TACSTD2	5
GO:0002690	BP	GO:0002690	positive regulation of leukocyte chemotaxis	5/194	97/18903	0.00325105	0.0487506	0.0396241	CCR1/F2RL1/CSF1/S100A14/F7	5
GO:0006576	BP	GO:0006576	cellular biogenic amine metabolic process	5/194	97/18903	0.00325105	0.0487506	0.0396241	EPAS1/DDC/RNF180/ATP7A/KYNU	5
GO:0007517	BP	GO:0007517	muscle organ development	10/194	348/18903	0.00326637	0.0487547	0.0396274	LEF1/HAND1/DPF3/LRP2/PITX1/TPM1/ERBB3/STRA6/HLF/ISL1	10
GO:0019748	BP	GO:0019748	secondary metabolic process	4/194	60/18903	0.00335017	0.0495489	0.0402729	DDC/ATP7A/ASIP/FMO1	4
GO:0055008	BP	GO:0055008	cardiac muscle tissue morphogenesis	4/194	60/18903	0.00335017	0.0495489	0.0402729	HAND1/LRP2/TPM1/ISL1	4
GO:0072163	BP	GO:0072163	mesonephric epithelium development	5/194	98/18903	0.00339785	0.0497993	0.0404764	OSR1/WNT4/AGT/EPCAM/TACSTD2	5
GO:0072164	BP	GO:0072164	mesonephric tubule development	5/194	98/18903	0.00339785	0.0497993	0.0404764	OSR1/WNT4/AGT/EPCAM/TACSTD2	5
