# Supplementary material for: TFAP2A enhances tumor stemness and promotes metastasis in pancreatic ductal adenocarcinoma
Source: iScience. 2025 Jul 5;28(8):113060. doi: 10.1016/j.isci.2025.113060 (PMC12302244; doi:10.1016/j.isci.2025.113060)
Supplement: Table S5. Summary of clinical features of PDAC cases used for survival analysis, related to Figure 1 [file mmc6.xlsx]

## Sheet: Table S5
Table S5. Summary of clinical features of PDAC cases used for survival analysis, Related to Figure 1
Case	TFAP2A Expression	Age (years)	Gender (M: male; F: female)	DFS (months)	Race	Ancestry/ethnicity	Tumor Stage	Surgical Procedure
P_0001	11.5782	69	M	20	Asian	Han Chinese	IIb	laparotomy
P_0002	12.5316	69	M	22	Asian	Han Chinese	IIa	laparotomy
P_0003	13.5323	65	M	22	Asian	Han Chinese	IIa	laparotomy
P_0004	2.63597	62	M	17	Asian	Han Chinese	IIa	laparotomy
P_0005	0.981686	75	M	19	Asian	Han Chinese	IV	laparoscopy
P_0006	51.5655	76	F	11	Asian	Han Chinese	IIa	laparoscopy
P_0007	8.24394	54	M	15	Asian	Han Chinese	IIa	laparotomy
P_0008	0.750128	57	M	19	Asian	Han Chinese	IIb	laparoscopy
P_0009	19.4721	61	F	1	Asian	Han Chinese	IIa	laparoscopy
P_0010	301.985	65	M	20	Asian	Han Chinese	III	laparotomy
P_0011	3.23824	69	M	15	Asian	Han Chinese	IIa	laparoscopy
P_0012	1.43727	63	F	3	Asian	Han Chinese	IIa	laparoscopy
P_0013	18.2311	65	M	17	Asian	Han Chinese	Ib	laparotomy
P_0014	12.5987	61	M	11	Asian	Han Chinese	IIb	laparotomy
P_0015	0.228491	65	M	13	Asian	Han Chinese	IV	laparotomy
P_0016	27.6332	71	M	6	Asian	Han Chinese	III	laparotomy
P_0017	12.0698	63	F	12	Asian	Han Chinese	IIa	laparoscopy
P_0018	4872.68	61	M	4	Asian	Han Chinese	IIa	laparotomy
P_0019	17746	69	M	7	Asian	Han Chinese	IIa	laparoscopy
P_0020	11.1065	71	F	11	Asian	Han Chinese	IIb	laparotomy
P_0021	7.74089	64	M	11	Asian	Han Chinese	IIa	laparotomy
P_0022	3.01571	67	M	11	Asian	Han Chinese	IIb	laparotomy
P_0023	9.87194	65	M	10	Asian	Han Chinese	IIa	laparotomy
P_0024	4.78438	60	M	6	Asian	Han Chinese	III	laparotomy
P_0025	13.9336	62	F	10	Asian	Han Chinese	IIb	laparoscopy
P_0026	23.4288	57	M	10	Asian	Han Chinese	IIb	laparoscopy
P_0027	18.6422	71	M	9	Asian	Han Chinese	IIb	laparotomy
P_0028	3.12856	60	M	5	Asian	Han Chinese	IIb	laparotomy
P_0029	2.18606	73	M	9	Asian	Han Chinese	IIb	laparotomy
P_0030	2.24311	72	M	6	Asian	Han Chinese	IIa	laparotomy
P_0031	5.05718	54	F	9	Asian	Han Chinese	III	laparotomy
P_0032	0.401461	62	F	4	Asian	Han Chinese	IIa	laparotomy
P_0033	0.845768	68	F	9	Asian	Han Chinese	IIb	laparotomy
P_0034	0.0852789	51	M	9	Asian	Han Chinese	IIb	laparoscopy
P_0035	32.2272	55	F	9	Asian	Han Chinese	IIa	laparotomy
P_0036	75.8722	63	F	8	Asian	Han Chinese	IIb	laparoscopy
P_0037	19.2957	57	M	9	Asian	Han Chinese	III	laparoscopy
P_0038	7.78394	56	M	8	Asian	Han Chinese	IIb	laparotomy
P_0039	26.0861	57	M	8	Asian	Han Chinese	IIa	laparotomy
P_0040	18.9681	72	F	8	Asian	Han Chinese	IIb	laparotomy
P_0041	14.5224	68	M	7	Asian	Han Chinese	IV	laparotomy
P_0042	0.730775	66	F	7	Asian	Han Chinese	Ib	laparoscopy
P_0043	37.9361	56	F	7	Asian	Han Chinese	IIa	laparoscopy
P_0044	32.0111	61	M	1	Asian	Han Chinese	III	laparotomy
P_0045	49.809	56	M	6	Asian	Han Chinese	IIa	laparotomy
P_0046	40.3781	73	M	5	Asian	Han Chinese	IIa	laparotomy
P_0047	0.173199	72	F	6	Asian	Han Chinese	IIa	laparotomy
P_0048	14.0793	73	M	6	Asian	Han Chinese	IIa	laparotomy
P_0049	4.70219	55	M	6	Asian	Han Chinese	IIa	laparotomy
P_0050	28.7444	66	M	6	Asian	Han Chinese	III	laparotomy
P_0051	1.47448	68	M	6	Asian	Han Chinese	IIa	laparotomy
P_0052	23.2669	67	F	6	Asian	Han Chinese	IIb	laparotomy
P_0053	56.3057	51	M	6	Asian	Han Chinese	Ib	laparotomy
P_0054	1.60826	70	F	5	Asian	Han Chinese	III	laparotomy
P_0055	23.1911	61	F	5	Asian	Han Chinese	IIa	laparotomy
P_0056	0.017827	67	M	5	Asian	Han Chinese	IIa	laparotomy
P_0057	26.4923	62	M	1	Asian	Han Chinese	IV	laparotomy
P_0058	10.8566	75	F	5	Asian	Han Chinese	III	laparotomy
P_0059	42.6717	71	F	5	Asian	Han Chinese	IIa	laparotomy
P_0060	0.2475	71	F	5	Asian	Han Chinese	IIa	laparoscopy
P_0061	32.7906	59	M	3	Asian	Han Chinese	IV	laparotomy
P_0062	2.89889	67	M	5	Asian	Han Chinese	III	laparotomy
P_0063	23.4335	52	M	5	Asian	Han Chinese	IV	laparotomy
P_0064	1.25484	65	M	3	Asian	Han Chinese	IIa	laparotomy
P_0065	3.40463	66	F	3	Asian	Han Chinese	IIb	laparotomy
P_0066	15.8918	58	F	3	Asian	Han Chinese	IIa	laparotomy
