# Supplementary material for: TFAP2A enhances tumor stemness and promotes metastasis in pancreatic ductal adenocarcinoma
Source: iScience. 2025 Jul 5;28(8):113060. doi: 10.1016/j.isci.2025.113060 (PMC12302244; doi:10.1016/j.isci.2025.113060)
Supplement: Table S6. The predicted binding sites of TFAP2A at the promoter region of MYC, related to Figure 4 [file mmc7.xlsx]

## Sheet: Table S6
Table S6. The predicted binding sites of TFAP2A at the promoter region of MYC, Related to Figure 4
Matrix ID	Name	Score	Relative score	Sequence ID	Start	End	Strand	Predicted sequence
MA0810.1	MA0810.1.TFAP2A(site 1)	13.3565	0.960261	NC_000008.11:127733435-127735434	79	90	-	TCCCCCCGGGCT
MA0810.1	MA0810.1.TFAP2A(site 2)	12.141	0.941396	NC_000008.11:127733435-127735434	806	817	-	TGCCTCCAGGCC
MA0872.1	MA0872.1.TFAP2A	11.6668	0.889328	NC_000008.11:127733435-127735434	1284	1296	-	TGCCTTCCAGGCA
MA0872.1	MA0872.1.TFAP2A	11.4768	0.88641	NC_000008.11:127733435-127735434	1284	1296	+	TGCCTGGAAGGCA
MA0003.2	MA0003.2.TFAP2A	11.1653	0.873382	NC_000008.11:127733435-127735434	803	817	+	AAAGGCCTGGAGGCA
MA0003.2	MA0003.2.TFAP2A	10.4093	0.862339	NC_000008.11:127733435-127735434	76	90	+	TTGAGCCCGGGGGGA
MA0003.1	MA0003.1.TFAP2A	10.3918	1	NC_000008.11:127733435-127735434	80	88	+	GCCCGGGGG
MA0810.1	MA0810.1.TFAP2A	9.92572	0.907014	NC_000008.11:127733435-127735434	79	90	+	AGCCCGGGGGGA
MA0810.1	MA0810.1.TFAP2A	9.72748	0.903937	NC_000008.11:127733435-127735434	1022	1033	-	CACCCAAAGGCA
MA0003.3	MA0003.3.TFAP2A	9.62557	0.906112	NC_000008.11:127733435-127735434	79	89	-	CCCCCCGGGCT
MA0810.1	MA0810.1.TFAP2A	9.43499	0.899397	NC_000008.11:127733435-127735434	806	817	+	GGCCTGGAGGCA
MA0003.3	MA0003.3.TFAP2A	9.28888	0.900819	NC_000008.11:127733435-127735434	1833	1843	+	CGCCTCCCGCA
MA0003.2	MA0003.2.TFAP2A	9.10033	0.843217	NC_000008.11:127733435-127735434	79	93	-	CGATCCCCCCGGGCT
MA0003.1	MA0003.1.TFAP2A	9.05795	0.956473	NC_000008.11:127733435-127735434	807	815	+	GCCTGGAGG
MA0003.5	MA0003.5.TFAP2A	8.91073	0.857795	NC_000008.11:127733435-127735434	1659	1667	+	GCCACAGGG
MA0003.2	MA0003.2.TFAP2A	8.75619	0.83819	NC_000008.11:127733435-127735434	805	819	-	CCTGCCTCCAGGCCT
MA0003.2	MA0003.2.TFAP2A	8.70671	0.837467	NC_000008.11:127733435-127735434	806	820	-	TCCTGCCTCCAGGCC
MA0003.4	MA0003.4.TFAP2A	8.59171	0.825743	NC_000008.11:127733435-127735434	1096	1109	-	ATTCCCTCGGGATT
MA0003.2	MA0003.2.TFAP2A	8.55955	0.835318	NC_000008.11:127733435-127735434	1094	1108	+	AAAATCCCGAGGGAA
MA0003.1	MA0003.1.TFAP2A	8.53078	0.93927	NC_000008.11:127733435-127735434	1848	1856	+	GCCCCACGG
MA0003.1	MA0003.1.TFAP2A	8.47925	0.937589	NC_000008.11:127733435-127735434	1659	1667	+	GCCACAGGG
MA0003.1	MA0003.1.TFAP2A	8.39476	0.934831	NC_000008.11:127733435-127735434	808	816	-	GCCTCCAGG
MA0003.4	MA0003.4.TFAP2A	8.30827	0.820178	NC_000008.11:127733435-127735434	1656	1669	+	GGCGCCACAGGGCG
MA0810.1	MA0810.1.TFAP2A	8.06315	0.878106	NC_000008.11:127733435-127735434	1658	1669	-	CGCCCTGTGGCG
MA0003.1	MA0003.1.TFAP2A	7.82369	0.916196	NC_000008.11:127733435-127735434	1023	1031	+	GCCTTTGGG
MA0003.3	MA0003.3.TFAP2A	7.81797	0.877697	NC_000008.11:127733435-127735434	79	89	+	AGCCCGGGGGG
MA0003.5	MA0003.5.TFAP2A	7.78206	0.833755	NC_000008.11:127733435-127735434	1098	1106	-	CCCTCGGGA
MA0003.1	MA0003.1.TFAP2A	7.6213	0.909592	NC_000008.11:127733435-127735434	1834	1842	+	GCCTCCCGC
MA0003.1	MA0003.1.TFAP2A	7.56902	0.907886	NC_000008.11:127733435-127735434	1841	1849	-	GCCCCGTGC
MA0003.4	MA0003.4.TFAP2A	7.47054	0.803733	NC_000008.11:127733435-127735434	53	66	-	CCTACCTCAGCCTG
MA0003.1	MA0003.1.TFAP2A	7.45666	0.904219	NC_000008.11:127733435-127735434	1636	1644	+	GCCCGAGAC
MA0810.1	MA0810.1.TFAP2A	7.37716	0.867459	NC_000008.11:127733435-127735434	1658	1669	+	CGCCACAGGGCG
MA0003.1	MA0003.1.TFAP2A	7.35385	0.900864	NC_000008.11:127733435-127735434	1660	1668	-	GCCCTGTGG
MA0872.1	MA0872.1.TFAP2A	7.3495	0.823023	NC_000008.11:127733435-127735434	79	91	+	AGCCCGGGGGGAT
MA0810.1	MA0810.1.TFAP2A	7.24201	0.865361	NC_000008.11:127733435-127735434	1726	1737	-	ACCCCCACGCCT
MA0872.1	MA0872.1.TFAP2A	7.22171	0.821061	NC_000008.11:127733435-127735434	805	817	+	AGGCCTGGAGGCA
MA0003.5	MA0003.5.TFAP2A	7.18361	0.821008	NC_000008.11:127733435-127735434	80	88	-	CCCCCGGGC
MA0003.1	MA0003.1.TFAP2A	7.06877	0.891562	NC_000008.11:127733435-127735434	1511	1519	-	GCCGGGGGA
MA0872.1	MA0872.1.TFAP2A	6.97649	0.817295	NC_000008.11:127733435-127735434	79	91	-	ATCCCCCCGGGCT
MA0003.1	MA0003.1.TFAP2A	6.92393	0.886835	NC_000008.11:127733435-127735434	1784	1792	+	GCCCTAGCC
MA0003.2	MA0003.2.TFAP2A	6.80275	0.809654	NC_000008.11:127733435-127735434	1096	1110	-	TATTCCCTCGGGATT
MA0003.3	MA0003.3.TFAP2A	6.76335	0.861118	NC_000008.11:127733435-127735434	1727	1737	-	ACCCCCACGCC
MA0003.3	MA0003.3.TFAP2A	6.70929	0.860268	NC_000008.11:127733435-127735434	807	817	-	TGCCTCCAGGC
MA0003.1	MA0003.1.TFAP2A	6.70329	0.879635	NC_000008.11:127733435-127735434	131	139	+	GCCTGGGTG
MA0003.1	MA0003.1.TFAP2A	6.59118	0.875977	NC_000008.11:127733435-127735434	1816	1824	-	GCCCTGAGA
MA0003.5	MA0003.5.TFAP2A	6.56663	0.807867	NC_000008.11:127733435-127735434	55	63	-	ACCTCAGCC
MA0003.5	MA0003.5.TFAP2A	6.54963	0.807505	NC_000008.11:127733435-127735434	1859	1867	-	TGCTCAGGC
MA0872.1	MA0872.1.TFAP2A	6.4102	0.808597	NC_000008.11:127733435-127735434	805	817	-	TGCCTCCAGGCCT
MA0003.1	MA0003.1.TFAP2A	6.41	0.870065	NC_000008.11:127733435-127735434	1285	1293	+	GCCTGGAAG
MA0003.3	MA0003.3.TFAP2A	6.38421	0.855158	NC_000008.11:127733435-127735434	1510	1520	+	CTCCCCCGGCT
MA0810.1	MA0810.1.TFAP2A	6.23421	0.84972	NC_000008.11:127733435-127735434	1022	1033	+	TGCCTTTGGGTG
MA0003.2	MA0003.2.TFAP2A	6.23062	0.801297	NC_000008.11:127733435-127735434	78	92	-	GATCCCCCCGGGCTC
MA0872.1	MA0872.1.TFAP2A	6.20713	0.805479	NC_000008.11:127733435-127735434	1837	1849	+	TCCCGCACGGGGC
MA0003.1	MA0003.1.TFAP2A	6.13015	0.860933	NC_000008.11:127733435-127735434	299	307	-	GCCCCCACG
MA0810.1	MA0810.1.TFAP2A	6.11917	0.847934	NC_000008.11:127733435-127735434	1783	1794	+	CGCCCTAGCCCA
MA0003.1	MA0003.1.TFAP2A	6.11254	0.860358	NC_000008.11:127733435-127735434	622	630	+	GCCCCCACC
MA0003.3	MA0003.3.TFAP2A	6.09067	0.850544	NC_000008.11:127733435-127735434	80	90	-	TCCCCCCGGGC
MA0003.1	MA0003.1.TFAP2A	6.03027	0.857673	NC_000008.11:127733435-127735434	794	802	-	GCCGCAAAC
MA0003.1	MA0003.1.TFAP2A	5.96021	0.855387	NC_000008.11:127733435-127735434	650	658	-	GCCTGGATG
MA0872.1	MA0872.1.TFAP2A	5.90441	0.80083	NC_000008.11:127733435-127735434	1837	1849	-	GCCCCGTGCGGGA
MA0003.1	MA0003.1.TFAP2A	5.86522	0.852287	NC_000008.11:127733435-127735434	1158	1166	-	GCCCCACAC
MA0003.1	MA0003.1.TFAP2A	5.85008	0.851793	NC_000008.11:127733435-127735434	89	97	-	GCCTCGATC
MA0003.3	MA0003.3.TFAP2A	5.55095	0.842059	NC_000008.11:127733435-127735434	1658	1668	+	CGCCACAGGGC
MA0003.1	MA0003.1.TFAP2A	5.39293	0.836875	NC_000008.11:127733435-127735434	725	733	+	GCCCAGAGA
MA0003.3	MA0003.3.TFAP2A	5.22668	0.836962	NC_000008.11:127733435-127735434	1022	1032	-	ACCCAAAGGCA
MA0003.3	MA0003.3.TFAP2A	5.21344	0.836754	NC_000008.11:127733435-127735434	1635	1645	+	AGCCCGAGACT
MA0810.1	MA0810.1.TFAP2A	5.20204	0.8337	NC_000008.11:127733435-127735434	78	89	-	CCCCCCGGGCTC
MA0810.1	MA0810.1.TFAP2A	5.15521	0.832973	NC_000008.11:127733435-127735434	1847	1858	+	GGCCCCACGGAA
MA0810.1	MA0810.1.TFAP2A	4.98794	0.830377	NC_000008.11:127733435-127735434	1837	1848	+	TCCCGCACGGGG
MA0003.1	MA0003.1.TFAP2A	4.97335	0.823184	NC_000008.11:127733435-127735434	1721	1729	-	GCCTCCCAC
MA0003.3	MA0003.3.TFAP2A	4.97275	0.83297	NC_000008.11:127733435-127735434	1628	1638	+	ACCCGGCAGCC
MA0003.1	MA0003.1.TFAP2A	4.95068	0.822444	NC_000008.11:127733435-127735434	800	808	-	GCCTTTGCC
MA0810.1	MA0810.1.TFAP2A	4.92948	0.829469	NC_000008.11:127733435-127735434	40	51	-	TACCCCAGCCCA
MA0810.1	MA0810.1.TFAP2A	4.85902	0.828376	NC_000008.11:127733435-127735434	1847	1858	-	TTCCGTGGGGCC
MA0003.3	MA0003.3.TFAP2A	4.80507	0.830334	NC_000008.11:127733435-127735434	1097	1107	+	ATCCCGAGGGA
MA0003.1	MA0003.1.TFAP2A	4.75819	0.816162	NC_000008.11:127733435-127735434	1287	1295	-	GCCTTCCAG
MA0003.3	MA0003.3.TFAP2A	4.58577	0.826887	NC_000008.11:127733435-127735434	1847	1857	+	GGCCCCACGGA
MA0003.1	MA0003.1.TFAP2A	4.58225	0.810421	NC_000008.11:127733435-127735434	1841	1849	+	GCACGGGGC
MA0810.1	MA0810.1.TFAP2A	4.57977	0.824042	NC_000008.11:127733435-127735434	1837	1848	-	CCCCGTGCGGGA
MA0003.3	MA0003.3.TFAP2A	4.52301	0.8259	NC_000008.11:127733435-127735434	806	816	-	GCCTCCAGGCC
MA0003.1	MA0003.1.TFAP2A	4.51898	0.808357	NC_000008.11:127733435-127735434	639	647	+	GCCCTCGTT
MA0003.1	MA0003.1.TFAP2A	4.49635	0.807618	NC_000008.11:127733435-127735434	1163	1171	-	GCCCAGCCC
MA0003.1	MA0003.1.TFAP2A	4.48974	0.807402	NC_000008.11:127733435-127735434	80	88	-	CCCCCGGGC
MA0810.1	MA0810.1.TFAP2A	4.39656	0.821198	NC_000008.11:127733435-127735434	736	747	-	TTCCCTCCGCCC
MA0810.1	MA0810.1.TFAP2A	4.39542	0.821181	NC_000008.11:127733435-127735434	1727	1738	-	CACCCCCACGCC
MA0810.1	MA0810.1.TFAP2A	4.38938	0.821087	NC_000008.11:127733435-127735434	1097	1108	-	TTCCCTCGGGAT
MA0003.1	MA0003.1.TFAP2A	4.33026	0.802198	NC_000008.11:127733435-127735434	1098	1106	+	TCCCGAGGG
MA0003.1	MA0003.1.TFAP2A	4.27532	0.800406	NC_000008.11:127733435-127735434	1584	1592	+	GCCCCTCCC
MA0003.3	MA0003.3.TFAP2A	4.26276	0.821809	NC_000008.11:127733435-127735434	1635	1645	-	AGTCTCGGGCT
MA0003.3	MA0003.3.TFAP2A	4.23295	0.82134	NC_000008.11:127733435-127735434	1783	1793	+	CGCCCTAGCCC
MA0003.3	MA0003.3.TFAP2A	4.23201	0.821326	NC_000008.11:127733435-127735434	1833	1843	-	TGCGGGAGGCG
MA0810.1	MA0810.1.TFAP2A	4.21587	0.818394	NC_000008.11:127733435-127735434	1628	1639	+	ACCCGGCAGCCC
MA0003.3	MA0003.3.TFAP2A	4.00148	0.817702	NC_000008.11:127733435-127735434	1858	1868	-	CTGCTCAGGCT
MA0810.1	MA0810.1.TFAP2A	3.91444	0.813715	NC_000008.11:127733435-127735434	1776	1787	+	TCCCTCTCGCCC
MA0003.3	MA0003.3.TFAP2A	3.86233	0.815514	NC_000008.11:127733435-127735434	1658	1668	-	GCCCTGTGGCG
MA0810.1	MA0810.1.TFAP2A	3.85122	0.812734	NC_000008.11:127733435-127735434	1576	1587	+	TACCCCCTGCCC
MA0003.3	MA0003.3.TFAP2A	3.80616	0.814631	NC_000008.11:127733435-127735434	832	842	+	TCCTTAAAGCT
MA0003.3	MA0003.3.TFAP2A	3.70296	0.813009	NC_000008.11:127733435-127735434	807	817	+	GCCTGGAGGCA
MA0810.1	MA0810.1.TFAP2A	3.58784	0.808646	NC_000008.11:127733435-127735434	1097	1108	+	ATCCCGAGGGAA
MA0003.3	MA0003.3.TFAP2A	3.50092	0.809833	NC_000008.11:127733435-127735434	130	140	-	TCACCCAGGCT
MA0003.3	MA0003.3.TFAP2A	3.49424	0.809728	NC_000008.11:127733435-127735434	1022	1032	+	TGCCTTTGGGT
MA0810.1	MA0810.1.TFAP2A	3.45022	0.806511	NC_000008.11:127733435-127735434	1284	1295	-	GCCTTCCAGGCA
MA0810.1	MA0810.1.TFAP2A	3.42682	0.806147	NC_000008.11:127733435-127735434	1782	1793	+	TCGCCCTAGCCC
MA0003.3	MA0003.3.TFAP2A	3.40963	0.808398	NC_000008.11:127733435-127735434	1097	1107	-	TCCCTCGGGAT
MA0810.1	MA0810.1.TFAP2A	3.3905	0.805584	NC_000008.11:127733435-127735434	1284	1295	+	TGCCTGGAAGGC
MA0003.3	MA0003.3.TFAP2A	3.34591	0.807396	NC_000008.11:127733435-127735434	832	842	-	AGCTTTAAGGA
MA0810.1	MA0810.1.TFAP2A	3.33223	0.804679	NC_000008.11:127733435-127735434	1322	1333	+	CCCCCCCCCCCA
MA0003.3	MA0003.3.TFAP2A	3.31634	0.806931	NC_000008.11:127733435-127735434	72	82	-	GGCTCAAAGCA
MA0003.3	MA0003.3.TFAP2A	3.29188	0.806547	NC_000008.11:127733435-127735434	784	794	+	TGCTCCCCGCG
MA0810.1	MA0810.1.TFAP2A	3.24736	0.803362	NC_000008.11:127733435-127735434	1783	1794	-	TGGGCTAGGGCG
MA0003.3	MA0003.3.TFAP2A	3.16847	0.804607	NC_000008.11:127733435-127735434	736	746	-	TCCCTCCGCCC
MA0003.3	MA0003.3.TFAP2A	3.10013	0.803532	NC_000008.11:127733435-127735434	54	64	-	TACCTCAGCCT
MA0003.3	MA0003.3.TFAP2A	3.06239	0.802939	NC_000008.11:127733435-127735434	806	816	+	GGCCTGGAGGC
MA0003.3	MA0003.3.TFAP2A	2.91878	0.800682	NC_000008.11:127733435-127735434	1510	1520	-	AGCCGGGGGAG
