# Supplementary material for: TFAP2A enhances tumor stemness and promotes metastasis in pancreatic ductal adenocarcinoma
Source: iScience. 2025 Jul 5;28(8):113060. doi: 10.1016/j.isci.2025.113060 (PMC12302244; doi:10.1016/j.isci.2025.113060)
Supplement: Table S7. Sequence information of plasmids used in Dual-luciferase reporter assay, related to STAR Methods [file mmc8.xlsx]

## Sheet: Table S7
Table S7. Sequence information of plasmids used in Dual-luciferase reporter assay, Related to STAR Methods
Name	Sequence(5'→3')
Plasmid
pGL3-MYC promoter-WT	AAATTAACCGGGTGTGGTGGTGCACTGCACTCCCAGCTACTGGGCTGGGGTATCAGGCTGAGGTAGGAGGTTTGCTTTGAGCCCGGGGGGATCGAGGCTGCAGTGAGCTTTGATTGTGCCACTGCACTCCAGCCTGGGTGACAGAAGGAGACCCTGTCTCAAAAATAATAAGAATAATAATTAATAATAATAGGCCAAACCAAATACCCATCACCTTCTGCTGTGCCTCCCCTTTCCCCAATAAATCCAGTGTCTTGCTTTCAAATTTTGTGGTTAAAAAAGATGATGAGTTTCTAAGACGTGGGGGCTAAAGCTTGTTTGGCCGTTTTAGGGTTTGTTGGAATTTTTTTTTCGTCTATGTACTTGTGAATTATTTCACGTTTGCCATTACCGGTTCTC…
pGL3-MYC promoter-MUT	AAATTAACCGGGTGTGGTGGTGCACTGCACTCCCAGCTACTGGGCTGGGGTATCAGGCTGAGGTAGGAGGTTTGCTTTGAGCCCGGGGGGATCGAGGCTGCAGTGAGCTTTGATTGTGCCACTGCACTCCAGCCTGGGTGACAGAAGGAGACCCTGTCTCAAAAATAATAAGAATAATAATTAATAATAATAGGCCAAACCAAATACCCATCACCTTCTGCTGTGCCTCCCCTTTCCCCAATAAATCCAGTGTCTTGCTTTCAAATTTTGTGGTTAAAAAAGATGATGAGTTTCTAAGACGTGGGGGCTAAAGCTTGTTTGGCCGTTTTAGGGTTTGTTGGAATTTTTTTTTCGTCTATGTACTTGTGAATTATTTCACGTTTGCCATTACCGGTTCTC…
